# Supplementary material for: Genomic landscape of virus-associated cancers
Source: Nat Commun. 2025 Jul 1;16:5887. doi: 10.1038/s41467-025-60836-9 (PMC12219571; doi:10.1038/s41467-025-60836-9)
Supplement: Supplementary file 4 — Supplemenatary Data 1-20 [file 41467_2025_60836_MOESM4_ESM.xlsx]

## Sheet: Contents
Supplementary Data 1. Studies included in Fig. 1A (M/F incidence rates).
Supplementary Data 2. Studies included in Fig. 1B (M/F incidence rates on virus positive vs negative).
Supplementary Data 3. Clinical characteristics of patients in study.
Supplementary Data 4. Driver genes used in each cancer types.
Supplementary Data 5. Median values of nonsynonymous mutations in virus-positive and virus-negative tumors in 9 cancers.
Supplementary Data 6. Association of sex, age, virus strains, cancer subtype on mutation load.
Supplementary Data 7. Mutational signature comparison on virus-positive and virus-negative cases.
Supplementary Data 8. Association of sex, age, virus strains, cancer subtype on mutational signatures.
Supplementary Data 9. Multivariable analysis (Negative Binomial Generalized Linear Model) on SBS2/APOBEC signature in HPV-positive HNSCC.
Supplementary Data 10. Multivariable analysis (Negative Binomial Generalized Linear Model) on APOBEC signatures (SBS2/13) in Cervical Cancer.
Supplementary Data 11. WGS cases used in structure variation and copy number signature analysis.
Supplementary Data 12. CIN signature comparison on virus-positive and virus-negative cases.
Supplementary Data 13. Association of sex, age, virus strains, cancer subtype on CIN signatures.
Supplementary Data 14. Recurrently mutated genes in virus-associated cancers compared to non-virus associated cancers (and vice versa).
Supplementary Data 15. Extended Burkitt lymphoma cohort for DDX3X and EBV association analysis.
Supplementary Data 16. Association of sex, age, virus strains, cancer subtype on 6 virus-status-associated genes.
Supplementary Data 17. Mutations in DDX3X and EIF4A1 in 2,488 tumors.
Supplementary Data 18. Studies included in Figure 5A (biomarkers of immunotherapy response).
Supplementary Data 19. Odds ratios shown in Figure 5A (biomarkers of immunotherapy response).
Supplementary Data 20. GISTIC peaks in virus-associated cancers.

## Sheet: Supplementary Data 1
Cancer	Virus Status	M/F Incidence Ratio	Link to Study	Link to Study	Link to Study	Total M Cases	Total F Cases
ANKL	Combined	1.917	https://ashpublications.org/blood/article/138/Supplement%201/4537/481899			92	48
GC	Combined	2.13	https://acsjournals.onlinelibrary.wiley.com/doi/10.3322/caac.21834			659302	309048
HCC	Combined	4.293	https://jamanetwork.com/journals/jama/article-abstract/193365	https://onlinelibrary.wiley.com/doi/10.1111/liv.12818	https://pmc.ncbi.nlm.nih.gov/articles/PMC10230112/	16091	3744
HL	Combined	1.515	https://jhoonline.biomedcentral.com/articles/10.1186/s13045-019-0799-1			60913.5	40218.5
HNSCC	Combined	1.73	https://journals.sagepub.com/doi/full/10.1177/154405910708600202			266342	154358
MCC	Combined	1.5	https://www.sciencedirect.com/science/article/pii/S0190962200970579			521	352
NKTCL	Combined	2.11	https://onlinelibrary.wiley.com/doi/full/10.1002/hon.2202	https://www.sciencedirect.com/science/article/pii/S1877782116300121#tbl0010		787.1	369.68
NPC	Combined	2.314	https://www.ncbi.nlm.nih.gov/pmc/articles/PMC4135367/	https://www.ncbi.nlm.nih.gov/pmc/articles/PMC3777476/		29768.9	12855.1
PBL	Combined	3	https://ashpublications.org/blood/article/125/15/2323/33825/The-biology-and-treatment-of-plasmablastic			442.5	147.5
PCNSL	Combined	1.41	https://pmc.ncbi.nlm.nih.gov/articles/PMC3241537/			1813.83	1286.17
ALL	Non-Virus-Associated	1.361	https://onlinelibrary.wiley.com/doi/abs/10.1002/mpo.10161			3239.19	2379.81
BCC	Non-Virus-Associated	1.46	https://www.ncbi.nlm.nih.gov/pmc/articles/PMC3775544/#:~:text=Age%2Dadjusted%20BCC%20incidence%20rates,during%20the%20follow%2Dup%20period.			121701	51529
Bladder	Non-Virus-Associated	3.88	https://acsjournals.onlinelibrary.wiley.com/doi/10.3322/caac.21834			487885	125906
CLL	Non-Virus-Associated	1.89	https://www.tandfonline.com/doi/full/10.1080/10428190600555819			9907.88	5249.12
Colorectum	Non-Virus-Associated	1.79	https://www.ncbi.nlm.nih.gov/pmc/articles/PMC8457848/			622	348
Esophagus	Non-Virus-Associated	2.23	https://www.ncbi.nlm.nih.gov/pmc/articles/PMC3547988/			13067.5	5856.52
Gallbladder	Non-Virus-Associated	0.643	https://acsjournals.onlinelibrary.wiley.com/doi/10.3322/caac.21834			47919.9	74542.1
Glioblastoma	Non-Virus-Associated	1.57	https://www.ncbi.nlm.nih.gov/books/NBK470003/#:~:text=Overall%2C%20the%20incidence%20of%20GBM,the%20posterior%20fossa%20(18).			31071.1	19800.9
Kidney	Non-Virus-Associated	1.967	https://acsjournals.onlinelibrary.wiley.com/doi/10.3322/caac.21834			287986	146433
Lung	Non-Virus-Associated	2	https://www.ncbi.nlm.nih.gov/pmc/articles/PMC8262188/			2861.12	1416.48
Melanoma	Non-Virus-Associated	1.18	https://www.ncbi.nlm.nih.gov/pmc/articles/PMC8927870/			21468.6	18141.4
Pancreas	Non-Virus-Associated	1.91	https://jgo.amegroups.com/article/view/4475/html			105	55
Thyroid	Non-Virus-Associated	0.338	https://acsjournals.onlinelibrary.wiley.com/doi/10.3322/caac.21834			207549	613624

## Sheet: Supplementary Data 2
Cancer	Virus Status	M/F Incidence Ratio	Notes	Link to Study
BL(-)	Negative	2.5		https://www.ncbi.nlm.nih.gov/books/NBK47424/
BL(-)	Negative	3.2	US	https://onlinelibrary.wiley.com/doi/full/10.1002/ijc.24934
BL(-)	Negative	3.55	all ages	https://www.sciencedirect.com/science/article/pii/S1040842800000469
GC(-)	Negative	1.03	Portugal	https://link.springer.com/article/10.1186/s13027-017-0151-8
GC(-)	Negative	0.816017	Shibata	https://onlinelibrary.wiley.com/doi/10.1111/j.1440-1746.2009.05775.x
GC(-)	Negative	0.935834	Tokunaga	https://onlinelibrary.wiley.com/doi/10.1111/j.1440-1746.2009.05775.x
GC(-)	Negative	0.985337	Rowlands	https://onlinelibrary.wiley.com/doi/10.1111/j.1440-1746.2009.05775.x
GC(-)	Negative	0.925714	Harn	https://onlinelibrary.wiley.com/doi/10.1111/j.1440-1746.2009.05775.x
GC(-)	Negative	1.03448	Moritani	https://onlinelibrary.wiley.com/doi/10.1111/j.1440-1746.2009.05775.x
GC(-)	Negative	0.94162	Shin	https://onlinelibrary.wiley.com/doi/10.1111/j.1440-1746.2009.05775.x
GC(-)	Negative	0.967442	Selves	https://onlinelibrary.wiley.com/doi/10.1111/j.1440-1746.2009.05775.x
GC(-)	Negative	0.908146	Ojima	https://onlinelibrary.wiley.com/doi/10.1111/j.1440-1746.2009.05775.x
GC(-)	Negative	0.898819	Gulley	https://onlinelibrary.wiley.com/doi/10.1111/j.1440-1746.2009.05775.x
GC(-)	Negative	0.988793	Qiu	https://onlinelibrary.wiley.com/doi/10.1111/j.1440-1746.2009.05775.x
GC(-)	Negative	0.872509	Galetksky	https://onlinelibrary.wiley.com/doi/10.1111/j.1440-1746.2009.05775.x
GC(-)	Negative	0.9309	Yanai	https://onlinelibrary.wiley.com/doi/10.1111/j.1440-1746.2009.05775.x
GC(-)	Negative	0.875332	Chong	https://onlinelibrary.wiley.com/doi/10.1111/j.1440-1746.2009.05775.x
GC(-)	Negative	0.956461	Takano	https://onlinelibrary.wiley.com/doi/10.1111/j.1440-1746.2009.05775.x
GC(-)	Negative	0.722222	Kume	https://onlinelibrary.wiley.com/doi/10.1111/j.1440-1746.2009.05775.x
GC(-)	Negative	0.970378	Wu	https://onlinelibrary.wiley.com/doi/10.1111/j.1440-1746.2009.05775.x
GC(-)	Negative	0.932593	Chang	https://onlinelibrary.wiley.com/doi/10.1111/j.1440-1746.2009.05775.x
GC(-)	Negative	0.969186	Koriyama	https://onlinelibrary.wiley.com/doi/10.1111/j.1440-1746.2009.05775.x
GC(-)	Negative	0.941176	Corvalan	https://onlinelibrary.wiley.com/doi/10.1111/j.1440-1746.2009.05775.x
GC(-)	Negative	0.944209	Hao	https://onlinelibrary.wiley.com/doi/10.1111/j.1440-1746.2009.05775.x
GC(-)	Negative	0.895402	Kang	https://onlinelibrary.wiley.com/doi/10.1111/j.1440-1746.2009.05775.x
GC(-)	Negative	0.874786	Carrascal	https://onlinelibrary.wiley.com/doi/10.1111/j.1440-1746.2009.05775.x
GC(-)	Negative	0.985833	Czopek	https://onlinelibrary.wiley.com/doi/10.1111/j.1440-1746.2009.05775.x
GC(-)	Negative	0.926471	Karim	https://onlinelibrary.wiley.com/doi/10.1111/j.1440-1746.2009.05775.x
GC(-)	Negative	0.893796	vanBeek	https://onlinelibrary.wiley.com/doi/10.1111/j.1440-1746.2009.05775.x
GC(-)	Negative	0.910714	Lopes	https://onlinelibrary.wiley.com/doi/10.1111/j.1440-1746.2009.05775.x
GC(-)	Negative	0.894209	Alipov	https://onlinelibrary.wiley.com/doi/10.1111/j.1440-1746.2009.05775.x
GC(-)	Negative	0.99729	Yoshiwara	https://onlinelibrary.wiley.com/doi/10.1111/j.1440-1746.2009.05775.x
GC(-)	Negative	0.879699	Sakuma	https://onlinelibrary.wiley.com/doi/10.1111/j.1440-1746.2009.05775.x
GC(-)	Negative	0.994536	Herrera	https://onlinelibrary.wiley.com/doi/10.1111/j.1440-1746.2009.05775.x
HCC(-)	Negative	2.92308		https://www.dovepress.com/a-comparison-of-presentation-treatment-and-survival-after-hepatocellul-peer-reviewed-fulltext-article-JHC#t0001
HL(-)	Negative	1.26078		https://onlinelibrary.wiley.com/doi/full/10.1002/hon.933
HL(-)	Negative	0.869318		https://www.tandfonline.com/doi/abs/10.1080/028418699431942
HL(-)	Negative	0.788889		https://ascopubs.org/doi/full/10.1200/JCO.2008.20.5138
HL(-)	Negative	0.785934		https://citeseerx.ist.psu.edu/viewdoc/download?doi=10.1.1.1026.6829&rep=rep1&type=pdf
HL(-)	Negative	0.811736		https://www.researchgate.net/profile/Fiona-Craig/publication/7577066_Epstein-Barr_Virus_As_a_Marker_of_Survival_After_Hodgkin's_Lymphoma_A_Population-Based_Study/links/0deec528f6896e65fa000000/Epstein-Barr-Virus-As-a-Marker-of-Survival-After-Hodgkins-Lymphoma-A-Population-Based-Study.pdf
HL(-)	Negative	0.98		https://jcp.bmj.com/content/56/11/811.short
HNSCC(-)	Negative	3.21941	OP	https://cancersheadneck.biomedcentral.com/articles/10.1186/s41199-018-0031-y
HNSCC(-)	Negative	1.48756	OC	https://cancersheadneck.biomedcentral.com/articles/10.1186/s41199-018-0031-y
HNSCC(-)	Negative	2.43709		https://www.frontiersin.org/journals/oncology/articles/10.3389/fonc.2021.688615/full
HNSCC(-)	Negative	1.74286	p16	https://jamanetwork.com/journals/jamaoncology/fullarticle/2591158
MCC(-)	Negative	1.9		https://onlinelibrary.wiley.com/doi/full/10.1111/j.1600-0560.2009.01352.x
MCC(-)	Negative	1.88		https://pubmed.ncbi.nlm.nih.gov/18593898/
BL(+)	Positive	2.5		https://www.ncbi.nlm.nih.gov/books/NBK47424/
BL(+)	Positive	1.8	Uganda	https://onlinelibrary.wiley.com/doi/full/10.1002/ijc.23800
BL(+)	Positive	1.4	Tanzania	https://onlinelibrary.wiley.com/doi/full/10.1002/pbc.24194
BL(+)	Positive	3	pediatric cases	https://www.sciencedirect.com/science/article/pii/S1040842800000469
GC(+)	Positive	1.89		https://bmccancer.biomedcentral.com/articles/10.1186/s12885-020-07013-x
GC(+)	Positive	2.13		https://www.sciencedirect.com/science/article/pii/S0016508509007458
GC(+)	Positive	8	Portugal	https://link.springer.com/article/10.1186/s13027-017-0151-8
GC(+)	Positive	6.15	Shibata	https://onlinelibrary.wiley.com/doi/10.1111/j.1440-1746.2009.05775.x
GC(+)	Positive	3.09	Tokunaga	https://onlinelibrary.wiley.com/doi/10.1111/j.1440-1746.2009.05775.x
GC(+)	Positive	1.45	Rowlands	https://onlinelibrary.wiley.com/doi/10.1111/j.1440-1746.2009.05775.x
GC(+)	Positive	1.93	Harn	https://onlinelibrary.wiley.com/doi/10.1111/j.1440-1746.2009.05775.x
GC(+)	Positive	0.78	Moritani	https://onlinelibrary.wiley.com/doi/10.1111/j.1440-1746.2009.05775.x
GC(+)	Positive	1.53	Shin	https://onlinelibrary.wiley.com/doi/10.1111/j.1440-1746.2009.05775.x
GC(+)	Positive	1.49	Selves	https://onlinelibrary.wiley.com/doi/10.1111/j.1440-1746.2009.05775.x
GC(+)	Positive	1.5	Ojima	https://onlinelibrary.wiley.com/doi/10.1111/j.1440-1746.2009.05775.x
GC(+)	Positive	2.67	Gulley	https://onlinelibrary.wiley.com/doi/10.1111/j.1440-1746.2009.05775.x
GC(+)	Positive	1.18	Qiu	https://onlinelibrary.wiley.com/doi/10.1111/j.1440-1746.2009.05775.x
GC(+)	Positive	6.16	Galetksky	https://onlinelibrary.wiley.com/doi/10.1111/j.1440-1746.2009.05775.x
GC(+)	Positive	2.57	Yanai	https://onlinelibrary.wiley.com/doi/10.1111/j.1440-1746.2009.05775.x
GC(+)	Positive	1.9	Chong	https://onlinelibrary.wiley.com/doi/10.1111/j.1440-1746.2009.05775.x
GC(+)	Positive	2.23	Takano	https://onlinelibrary.wiley.com/doi/10.1111/j.1440-1746.2009.05775.x
GC(+)	Positive	1.44	Kume	https://onlinelibrary.wiley.com/doi/10.1111/j.1440-1746.2009.05775.x
GC(+)	Positive	1.22	Wu	https://onlinelibrary.wiley.com/doi/10.1111/j.1440-1746.2009.05775.x
GC(+)	Positive	7.54	Chang	https://onlinelibrary.wiley.com/doi/10.1111/j.1440-1746.2009.05775.x
GC(+)	Positive	1.48	Koriyama	https://onlinelibrary.wiley.com/doi/10.1111/j.1440-1746.2009.05775.x
GC(+)	Positive	1.41	Corvalan	https://onlinelibrary.wiley.com/doi/10.1111/j.1440-1746.2009.05775.x
GC(+)	Positive	2.31	Hao	https://onlinelibrary.wiley.com/doi/10.1111/j.1440-1746.2009.05775.x
GC(+)	Positive	1.39	Kang	https://onlinelibrary.wiley.com/doi/10.1111/j.1440-1746.2009.05775.x
GC(+)	Positive	3.03	Carrascal	https://onlinelibrary.wiley.com/doi/10.1111/j.1440-1746.2009.05775.x
GC(+)	Positive	1.1	Czopek	https://onlinelibrary.wiley.com/doi/10.1111/j.1440-1746.2009.05775.x
GC(+)	Positive	2.25	Karim	https://onlinelibrary.wiley.com/doi/10.1111/j.1440-1746.2009.05775.x
GC(+)	Positive	9.46	vanBeek	https://onlinelibrary.wiley.com/doi/10.1111/j.1440-1746.2009.05775.x
GC(+)	Positive	2.43	Lopes	https://onlinelibrary.wiley.com/doi/10.1111/j.1440-1746.2009.05775.x
GC(+)	Positive	3.7	Alipov	https://onlinelibrary.wiley.com/doi/10.1111/j.1440-1746.2009.05775.x
GC(+)	Positive	1.07	Yoshiwara	https://onlinelibrary.wiley.com/doi/10.1111/j.1440-1746.2009.05775.x
GC(+)	Positive	2.14	Sakuma	https://onlinelibrary.wiley.com/doi/10.1111/j.1440-1746.2009.05775.x
GC(+)	Positive	1.07	Herrera	https://onlinelibrary.wiley.com/doi/10.1111/j.1440-1746.2009.05775.x
HCC(+)	Positive	2.19	HBV positive, Han Chinese	https://onlinelibrary.wiley.com/doi/10.1111/j.1478-3231.2011.02696.x
HCC(+)	Positive	6.4	HBV positive, Taiwan	https://onlinelibrary.wiley.com/doi/full/10.1002/ijc.22045
HCC(+)	Positive	1.7	HCV positive, Taiwan	https://onlinelibrary.wiley.com/doi/full/10.1002/ijc.22045
HCC(+)	Positive	3.45652		https://www.dovepress.com/a-comparison-of-presentation-treatment-and-survival-after-hepatocellul-peer-reviewed-fulltext-article-JHC#t0001
HL(+)	Positive	1.96	Scotland	https://jcp.bmj.com/content/56/11/811.short
HL(+)	Positive	0.818591		https://onlinelibrary.wiley.com/doi/full/10.1002/hon.933
HL(+)	Positive	1.47521		https://www.tandfonline.com/doi/abs/10.1080/028418699431942
HL(+)	Positive	1.63333		https://ascopubs.org/doi/full/10.1200/JCO.2008.20.5138
HL(+)	Positive	1.75826		https://citeseerx.ist.psu.edu/viewdoc/download?doi=10.1.1.1026.6829&rep=rep1&type=pdf
HL(+)	Positive	1.77909		https://www.researchgate.net/profile/Fiona-Craig/publication/7577066_Epstein-Barr_Virus_As_a_Marker_of_Survival_After_Hodgkin's_Lymphoma_A_Population-Based_Study/links/0deec528f6896e65fa000000/Epstein-Barr-Virus-As-a-Marker-of-Survival-After-Hodgkins-Lymphoma-A-Population-Based-Study.pdf
HNSCC(+)	Positive	5		https://pubmed.ncbi.nlm.nih.gov/26483987/
HNSCC(+)	Positive	6.24638	OP	https://cancersheadneck.biomedcentral.com/articles/10.1186/s41199-018-0031-y
HNSCC(+)	Positive	3.08907	OC	https://cancersheadneck.biomedcentral.com/articles/10.1186/s41199-018-0031-y
HNSCC(+)	Positive	8.36763		https://www.frontiersin.org/journals/oncology/articles/10.3389/fonc.2021.688615/full
HNSCC(+)	Positive	2.27273	p16	https://jamanetwork.com/journals/jamaoncology/fullarticle/2591158
MCC(+)	Positive	0.68		https://onlinelibrary.wiley.com/doi/full/10.1111/j.1600-0560.2009.01352.x
MCC(+)	Positive	0.83		https://pubmed.ncbi.nlm.nih.gov/18593898/

## Sheet: Supplementary Data 3
Patient ID	Cancer	Age group	Age	Sex	Virus	Virus Strain	Virus Status_forpublication	WES	WGS	Targeted	Cohort (from publications)	Source	Cancer_subtype	subtype_note	virus strain information retreived from	hypermutant (nonsynonymous>300)	TP53	CDKN2A	DDX3X	STAT3	TNFAIP3	EIF4A1	total nonsynonymous mutations	Driver genes nonsynonymous mutations	SBS1_count	SBS2_count	SBS5_count	SBS6_count	SBS7a_count	SBS7b_count	SBS10b_count	SBS13_count	SBS15_count	SBS21_count	SBS24_count	SBS45_count	SBS49_count	SBS89_count	DBS1_count	DBS2_count	DBS4_count	DBS6_count	ID83A_count	SBS1_fraction	SBS2_fraction	SBS5_fraction	SBS6_fraction	SBS7a_fraction	SBS7b_fraction
ANKL_D1	ANKL	21-25yrs	22	F	EBV		pos	1	0	0		Dufva 2018					not_mutated	not_mutated	not_mutated	not_mutated	not_mutated	not_mutated	45
ANKL_D10	ANKL	11-15yrs	12	F	EBV		pos	1	0	0		Dufva 2018					not_mutated	not_mutated	not_mutated	not_mutated	not_mutated	not_mutated	32
ANKL_D11	ANKL	31-35yrs	32	M	EBV		pos	1	0	0		Dufva 2018					not_mutated	not_mutated	not_mutated	mutated	not_mutated	not_mutated	26
ANKL_D12	ANKL	81-85yrs	81	F	EBV		pos	1	0	0		Dufva 2018					not_mutated	not_mutated	not_mutated	not_mutated	not_mutated	not_mutated	98
ANKL_D13	ANKL	46-50yrs	49	F	EBV		pos	1	0	0		Dufva 2018					not_mutated	not_mutated	not_mutated	not_mutated	not_mutated	not_mutated	26
ANKL_D14	ANKL	36-40yrs	36	F	EBV		pos	1	0	0		Dufva 2018					not_mutated	not_mutated	mutated	not_mutated	not_mutated	not_mutated	46
ANKL_D2	ANKL	16-20yrs	20	M	EBV		pos	1	0	0		Dufva 2018					not_mutated	not_mutated	not_mutated	not_mutated	not_mutated	not_mutated	53
ANKL_D3	ANKL	66-70yrs	66	M	EBV		pos	1	0	0		Dufva 2018					mutated	not_mutated	not_mutated	not_mutated	not_mutated	not_mutated	178
ANKL_D4	ANKL	71-75yrs	72	M	EBV		pos	1	0	0		Dufva 2018					not_mutated	not_mutated	mutated	mutated	not_mutated	not_mutated	143
ANKL_D5	ANKL	36-40yrs	39	M	EBV		pos	1	0	0		Dufva 2018					not_mutated	not_mutated	mutated	not_mutated	not_mutated	not_mutated	52
ANKL_D6	ANKL	16-20yrs	18	M	EBV		pos	1	0	0		Dufva 2018					not_mutated	not_mutated	not_mutated	not_mutated	not_mutated	not_mutated	33
ANKL_D7	ANKL	21-25yrs	23	M	EBV		pos	1	0	0		Dufva 2018					not_mutated	not_mutated	not_mutated	not_mutated	not_mutated	not_mutated	38
ANKL_D8	ANKL	51-55yrs	52	F	EBV		pos	1	0	0		Dufva 2018					not_mutated	not_mutated	not_mutated	mutated	not_mutated	not_mutated	63
ANKL_D9	ANKL	51-55yrs	55	M	EBV		pos	1	0	0		Dufva 2018					not_mutated	not_mutated	mutated	not_mutated	not_mutated	not_mutated	98
ATL001	ATL	71-75yrs	71	F	HTLV1	(Integration)Monoclonal	pos	1	0	0		Kataoka 2015	Lymphoma				mutated	not_mutated	not_mutated	not_mutated	not_mutated	not_mutated	216
ATL002	ATL	61-65yrs	64	F	HTLV1	(Integration)Oligoclonal	pos	1	0	0		Kataoka 2015	Lymphoma				not_mutated	not_mutated	not_mutated	not_mutated	not_mutated	not_mutated	71
ATL004	ATL	56-60yrs	60	M	HTLV1	(Integration)Monoclonal	pos	1	0	0		Kataoka 2015	Acute				not_mutated	not_mutated	not_mutated	mutated	not_mutated	not_mutated	53
ATL005	ATL	56-60yrs	56	M	HTLV1	(Integration)Monoclonal	pos	1	0	0		Kataoka 2015	Acute				not_mutated	not_mutated	not_mutated	not_mutated	not_mutated	not_mutated	52
ATL007	ATL	66-70yrs	70	M	HTLV1	(Integration)Oligoclonal	pos	1	1	0		Kataoka 2015	Lymphoma				not_mutated	not_mutated	not_mutated	not_mutated	not_mutated	not_mutated	64
ATL008	ATL	71-75yrs	72	F	HTLV1	(Integration)Monoclonal	pos	1	1	0		Kataoka 2015	Acute				not_mutated	not_mutated	not_mutated	not_mutated	not_mutated	not_mutated	79
ATL009	ATL	56-60yrs	59	M	HTLV1	(Integration)Monoclonal	pos	1	0	0		Kataoka 2015	Chronic				not_mutated	not_mutated	not_mutated	not_mutated	not_mutated	not_mutated	31
ATL010	ATL	56-60yrs	58	M	HTLV1	(Integration)Oligoclonal	pos	1	1	0		Kataoka 2015	Chronic				not_mutated	not_mutated	not_mutated	mutated	not_mutated	not_mutated	68
ATL011	ATL	56-60yrs	60	F	HTLV1	(Integration)Monoclonal	pos	1	0	0		Kataoka 2015	Acute				not_mutated	not_mutated	not_mutated	not_mutated	not_mutated	not_mutated	113
ATL012	ATL	76-80yrs	77	M	HTLV1	(Integration)Oligoclonal	pos	1	1	0		Kataoka 2015	Acute				mutated	not_mutated	not_mutated	not_mutated	not_mutated	not_mutated	178
ATL013	ATL	76-80yrs	79	F	HTLV1	(Integration)Monoclonal	pos	1	0	0		Kataoka 2015	Lymphoma				not_mutated	not_mutated	not_mutated	not_mutated	not_mutated	not_mutated	35
ATL014	ATL	56-60yrs	59	M	HTLV1	(Integration)Oligoclonal	pos	1	1	0		Kataoka 2015	Acute				not_mutated	not_mutated	not_mutated	not_mutated	not_mutated	not_mutated	84
ATL015	ATL	71-75yrs	75	F	HTLV1		pos	1	1	0		Kataoka 2015	Acute				not_mutated	not_mutated	not_mutated	not_mutated	not_mutated	not_mutated	75
ATL016	ATL	61-65yrs	64	M	HTLV1	(Integration)Monoclonal	pos	1	1	0		Kataoka 2015	Acute				not_mutated	not_mutated	not_mutated	not_mutated	not_mutated	not_mutated	79
ATL017	ATL	76-80yrs	76	F	HTLV1	(Integration)Monoclonal	pos	1	0	0		Kataoka 2015	Acute				not_mutated	not_mutated	not_mutated	not_mutated	not_mutated	not_mutated	129
ATL018	ATL	81-85yrs	81	F	HTLV1	(Integration)Oligoclonal	pos	1	0	0		Kataoka 2015	Acute				not_mutated	not_mutated	mutated	not_mutated	not_mutated	not_mutated	62
ATL019	ATL	71-75yrs	73	F	HTLV1	(Integration)Oligoclonal	pos	1	1	0		Kataoka 2015	Acute				not_mutated	not_mutated	not_mutated	not_mutated	not_mutated	mutated	143
ATL020	ATL	61-65yrs	63	M	HTLV1	(Integration)Oligoclonal	pos	1	1	0		Kataoka 2015	Chronic				not_mutated	not_mutated	not_mutated	not_mutated	not_mutated	not_mutated	115
ATL021	ATL	71-75yrs	71	M	HTLV1	(Integration)Monoclonal	pos	1	0	0		Kataoka 2015	Acute				not_mutated	not_mutated	not_mutated	not_mutated	not_mutated	not_mutated	102
ATL022	ATL	51-55yrs	54	M	HTLV1	(Integration)Monoclonal	pos	1	0	0		Kataoka 2015	Chronic				not_mutated	not_mutated	not_mutated	not_mutated	not_mutated	not_mutated	79
ATL023	ATL	81-85yrs	82	F	HTLV1	(Integration)Monoclonal	pos	1	0	0		Kataoka 2015	Chronic				not_mutated	not_mutated	not_mutated	mutated	not_mutated	not_mutated	76
ATL024	ATL	41-45yrs	45	M	HTLV1	(Integration)Monoclonal	pos	1	0	0		Kataoka 2015	Acute				not_mutated	not_mutated	not_mutated	not_mutated	not_mutated	not_mutated	65
ATL025	ATL	76-80yrs	76	M	HTLV1	(Integration)Monoclonal	pos	1	0	0		Kataoka 2015	Chronic				not_mutated	not_mutated	not_mutated	mutated	not_mutated	not_mutated	38
ATL026	ATL	76-80yrs	80	M	HTLV1	(Integration)Monoclonal	pos	1	0	0		Kataoka 2015	Acute				not_mutated	not_mutated	not_mutated	not_mutated	not_mutated	not_mutated	79
ATL027	ATL	66-70yrs	69	M	HTLV1	(Integration)Monoclonal	pos	1	0	0		Kataoka 2015	Acute				mutated	not_mutated	not_mutated	not_mutated	not_mutated	not_mutated	81
ATL028	ATL	71-75yrs	74	M	HTLV1	(Integration)Monoclonal	pos	1	0	0		Kataoka 2015	Chronic				not_mutated	not_mutated	not_mutated	mutated	not_mutated	not_mutated	53
ATL029	ATL	61-65yrs	61	F	HTLV1	(Integration)Oligoclonal	pos	1	0	0		Kataoka 2015	Smoldering				not_mutated	not_mutated	not_mutated	not_mutated	not_mutated	not_mutated	27
ATL030	ATL	46-50yrs	50	F	HTLV1	(Integration)Monoclonal	pos	1	0	0		Kataoka 2015	Chronic				not_mutated	not_mutated	not_mutated	not_mutated	not_mutated	not_mutated	67
ATL031	ATL	66-70yrs	68	M	HTLV1	(Integration)Monoclonal	pos	1	0	0		Kataoka 2015	Lymphoma				mutated	not_mutated	not_mutated	not_mutated	not_mutated	not_mutated	53
ATL032	ATL	66-70yrs	70	M	HTLV1	(Integration)Monoclonal	pos	1	0	0		Kataoka 2015	Chronic				mutated	not_mutated	not_mutated	not_mutated	not_mutated	not_mutated	95
ATL033	ATL	81-85yrs	81	M	HTLV1	(Integration)Monoclonal	pos	1	0	0		Kataoka 2015	Chronic				not_mutated	not_mutated	not_mutated	not_mutated	not_mutated	not_mutated	126
ATL034	ATL	61-65yrs	64	F	HTLV1	(Integration)Monoclonal	pos	1	0	0		Kataoka 2015	Chronic				not_mutated	not_mutated	not_mutated	mutated	not_mutated	not_mutated	49
ATL035	ATL	56-60yrs	59	F	HTLV1	(Integration)Monoclonal	pos	1	0	0		Kataoka 2015	Lymphoma				not_mutated	not_mutated	not_mutated	not_mutated	not_mutated	not_mutated	74
ATL036	ATL	36-40yrs	36	F	HTLV1	(Integration)Monoclonal	pos	1	0	0		Kataoka 2015	Smoldering				not_mutated	not_mutated	not_mutated	not_mutated	not_mutated	not_mutated	26
ATL037	ATL	61-65yrs	63	F	HTLV1	(Integration)Monoclonal	pos	1	0	0		Kataoka 2015	Chronic				not_mutated	not_mutated	not_mutated	mutated	not_mutated	not_mutated	53
ATL038	ATL	76-80yrs	79	F	HTLV1	(Integration)Oligoclonal	pos	1	0	0		Kataoka 2015	Chronic				not_mutated	not_mutated	not_mutated	not_mutated	mutated	not_mutated	57
ATL039	ATL	66-70yrs	67	M	HTLV1	(Integration)Oligoclonal	pos	1	0	0		Kataoka 2015	Lymphoma				not_mutated	not_mutated	not_mutated	not_mutated	not_mutated	not_mutated	84
ATL040	ATL	41-45yrs	45	M	HTLV1	(Integration)Oligoclonal	pos	1	0	0		Kataoka 2015	Acute				not_mutated	not_mutated	not_mutated	not_mutated	not_mutated	not_mutated	38
ATL041	ATL	66-70yrs	69	F	HTLV1	(Integration)Monoclonal	pos	1	0	0		Kataoka 2015	Acute				not_mutated	not_mutated	mutated	not_mutated	not_mutated	not_mutated	58
ATL043	ATL	71-75yrs	73	F	HTLV1	(Integration)Oligoclonal	pos	1	0	0		Kataoka 2015	Acute				not_mutated	mutated	not_mutated	not_mutated	not_mutated	not_mutated	107
ATL044	ATL	46-50yrs	47	F	HTLV1	(Integration)Monoclonal	pos	1	0	0		Kataoka 2015	Acute				not_mutated	not_mutated	mutated	not_mutated	not_mutated	not_mutated	62
ATL045	ATL	76-80yrs	80	F	HTLV1	(Integration)Oligoclonal	pos	1	0	0		Kataoka 2015	Lymphoma				not_mutated	not_mutated	not_mutated	not_mutated	not_mutated	not_mutated	259
ATL046	ATL	71-75yrs	71	F	HTLV1	(Integration)Monoclonal	pos	1	0	0		Kataoka 2015	Acute				mutated	not_mutated	not_mutated	not_mutated	not_mutated	not_mutated	77
ATL047	ATL	66-70yrs	70	M	HTLV1	(Integration)Oligoclonal	pos	1	0	0		Kataoka 2015	Acute				mutated	not_mutated	not_mutated	mutated	not_mutated	not_mutated	143
ATL048	ATL	76-80yrs	80	F	HTLV1	(Integration)Oligoclonal	pos	1	0	0		Kataoka 2015	Chronic				not_mutated	not_mutated	not_mutated	mutated	not_mutated	not_mutated	37
ATL049	ATL	36-40yrs	36	F	HTLV1	(Integration)Monoclonal	pos	1	0	0		Kataoka 2015	Chronic				not_mutated	not_mutated	not_mutated	mutated	not_mutated	not_mutated	31
ATL050	ATL	61-65yrs	61	M	HTLV1	(Integration)Monoclonal	pos	1	0	0		Kataoka 2015	Acute				not_mutated	not_mutated	not_mutated	mutated	not_mutated	not_mutated	62
ATL051	ATL	66-70yrs	66	M	HTLV1	(Integration)Monoclonal	pos	1	0	0		Kataoka 2015	Acute				not_mutated	not_mutated	not_mutated	not_mutated	not_mutated	not_mutated	45
ATL052	ATL	76-80yrs	76	M	HTLV1	(Integration)Oligoclonal	pos	1	0	0		Kataoka 2015	Lymphoma				mutated	not_mutated	not_mutated	not_mutated	not_mutated	not_mutated	171
ATL053	ATL	61-65yrs	64	F	HTLV1	(Integration)Monoclonal	pos	1	0	0		Kataoka 2015	Acute				not_mutated	not_mutated	not_mutated	not_mutated	not_mutated	not_mutated	58
ATL054	ATL	56-60yrs	60	F	HTLV1	(Integration)Monoclonal	pos	1	0	0		Kataoka 2015	Acute				not_mutated	not_mutated	not_mutated	mutated	not_mutated	not_mutated	38
ATL055	ATL	61-65yrs	61	M	HTLV1	(Integration)Monoclonal	pos	1	0	0		Kataoka 2015	Acute				not_mutated	not_mutated	not_mutated	not_mutated	not_mutated	not_mutated	52
ATL056	ATL	66-70yrs	69	F	HTLV1	(Integration)Oligoclonal	pos	1	0	0		Kataoka 2015	Chronic				not_mutated	not_mutated	not_mutated	mutated	not_mutated	not_mutated	31
ATL057	ATL	61-65yrs	65	M	HTLV1	(Integration)Monoclonal	pos	1	0	0		Kataoka 2015	Acute				not_mutated	not_mutated	not_mutated	not_mutated	not_mutated	not_mutated	43
ATL058	ATL	76-80yrs	76	M	HTLV1	(Integration)Oligoclonal	pos	1	0	0		Kataoka 2015	Acute				not_mutated	not_mutated	not_mutated	not_mutated	not_mutated	not_mutated	160
ATL059	ATL	86-90yrs	86	M	HTLV1	(Integration)Oligoclonal	pos	1	0	0		Kataoka 2015	Acute				not_mutated	not_mutated	not_mutated	not_mutated	not_mutated	not_mutated	217
ATL060	ATL	46-50yrs	48	M	HTLV1	(Integration)Monoclonal	pos	1	0	0		Kataoka 2015	Chronic				not_mutated	not_mutated	not_mutated	not_mutated	not_mutated	not_mutated	57
ATL062	ATL	56-60yrs	56	F	HTLV1	(Integration)Monoclonal	pos	1	0	0		Kataoka 2015	Acute				not_mutated	not_mutated	not_mutated	not_mutated	not_mutated	not_mutated	42
ATL063	ATL	51-55yrs	55	F	HTLV1	(Integration)Oligoclonal	pos	1	0	0		Kataoka 2015	Acute				not_mutated	not_mutated	not_mutated	not_mutated	not_mutated	not_mutated	37
ATL064	ATL	61-65yrs	62	M	HTLV1	(Integration)Monoclonal	pos	1	0	0		Kataoka 2015	Smoldering				not_mutated	not_mutated	not_mutated	not_mutated	not_mutated	not_mutated	5
ATL065	ATL	51-55yrs	54	M	HTLV1	(Integration)Monoclonal	pos	1	0	0		Kataoka 2015	Lymphoma				not_mutated	not_mutated	not_mutated	not_mutated	not_mutated	not_mutated	172
ATL067	ATL	61-65yrs	65	M	HTLV1	(Integration)Monoclonal	pos	1	0	0		Kataoka 2015	Smoldering				not_mutated	not_mutated	not_mutated	mutated	not_mutated	not_mutated	38
ATL068	ATL	76-80yrs	77	F	HTLV1	(Integration)Monoclonal	pos	1	0	0		Kataoka 2015	Chronic				not_mutated	not_mutated	not_mutated	not_mutated	not_mutated	not_mutated	11
ATL069	ATL	56-60yrs	59	M	HTLV1	(Integration)Monoclonal	pos	1	0	0		Kataoka 2015	Acute				mutated	not_mutated	not_mutated	not_mutated	not_mutated	not_mutated	42
ATL070	ATL	31-35yrs	31	F	HTLV1	(Integration)Oligoclonal	pos	1	0	0		Kataoka 2015	Acute				not_mutated	not_mutated	not_mutated	not_mutated	not_mutated	not_mutated	27
ATL071	ATL	66-70yrs	69	F	HTLV1	(Integration)Monoclonal	pos	1	0	0		Kataoka 2015	Acute				not_mutated	not_mutated	not_mutated	not_mutated	not_mutated	not_mutated	240
ATL072	ATL	61-65yrs	64	F	HTLV1	(Integration)Monoclonal	pos	1	0	0		Kataoka 2015	Chronic				not_mutated	not_mutated	not_mutated	mutated	not_mutated	not_mutated	55
ATL073	ATL	66-70yrs	66	F	HTLV1	(Integration)Oligoclonal	pos	1	0	0		Kataoka 2015	Chronic				not_mutated	not_mutated	not_mutated	not_mutated	not_mutated	not_mutated	14
ATL074	ATL	76-80yrs	77	M	HTLV1	(Integration)Monoclonal	pos	1	0	0		Kataoka 2015	Acute				mutated	not_mutated	not_mutated	not_mutated	not_mutated	not_mutated	183
ATL075	ATL	76-80yrs	78	M	HTLV1	(Integration)Monoclonal	pos	1	0	0		Kataoka 2015	Acute				not_mutated	not_mutated	mutated	not_mutated	not_mutated	not_mutated	117
ATL076	ATL	66-70yrs	70	F	HTLV1	(Integration)Monoclonal	pos	1	0	0		Kataoka 2015	Chronic				not_mutated	not_mutated	not_mutated	mutated	not_mutated	not_mutated	35
ATL077	ATL	71-75yrs	72	F	HTLV1	(Integration)Monoclonal	pos	1	0	0		Kataoka 2015	Chronic				not_mutated	not_mutated	not_mutated	mutated	not_mutated	not_mutated	55
ATL078	ATL	76-80yrs	80	F	HTLV1	(Integration)Monoclonal	pos	1	0	0		Kataoka 2015	Chronic				not_mutated	not_mutated	not_mutated	not_mutated	not_mutated	not_mutated	41
ATL079	ATL	71-75yrs	73	M	HTLV1	(Integration)Oligoclonal	pos	1	0	0		Kataoka 2015	Acute				not_mutated	not_mutated	not_mutated	not_mutated	not_mutated	not_mutated	71
ATL081	ATL	76-80yrs	79	F	HTLV1	(Integration)Monoclonal	pos	1	0	0		Kataoka 2015	Chronic				not_mutated	not_mutated	not_mutated	not_mutated	not_mutated	not_mutated	42
ATL083	ATL	26-30yrs	30	F	HTLV1	(Integration)Monoclonal	pos	1	0	0		Kataoka 2015	Chronic				mutated	not_mutated	not_mutated	not_mutated	not_mutated	not_mutated	21
ATL084	ATL	81-85yrs	82	F	HTLV1	(Integration)Monoclonal	pos	1	0	0		Kataoka 2015	Chronic				not_mutated	not_mutated	not_mutated	mutated	not_mutated	not_mutated	64
ATL085	ATL	66-70yrs	70	F	HTLV1	(Integration)Monoclonal	pos	1	0	0		Kataoka 2015	Smoldering				not_mutated	not_mutated	not_mutated	not_mutated	not_mutated	not_mutated	111
ATL088	ATL	56-60yrs	57	F	HTLV1	(Integration)Monoclonal	pos	1	0	0		Kataoka 2015	Lymphoma				not_mutated	not_mutated	not_mutated	not_mutated	not_mutated	not_mutated	53
ATL089	ATL	51-55yrs	53	M	HTLV1	(Integration)Monoclonal	pos	1	0	0		Kataoka 2015	Lymphoma				not_mutated	not_mutated	not_mutated	not_mutated	not_mutated	not_mutated	194
ATL090	ATL	41-45yrs	41	F	HTLV1		pos	1	0	0		Kataoka 2015	Acute				not_mutated	not_mutated	not_mutated	mutated	not_mutated	not_mutated	57
BLGSP-71-06-00002	Burkitt	6-10yrs	7	F	EBV	negative	neg	0	1	0	Discovery-WGS	Grande 2019	Endemic BL				not_mutated	not_mutated	not_mutated			not_mutated	41	7	14		46																	15.3846		50.5495
BLGSP-71-06-00004	Burkitt	11-15yrs	11	M	EBV	negative	neg	0	1	0	Discovery-WGS	Grande 2019	Endemic BL				mutated	not_mutated	mutated			not_mutated	23	8	10		25																	15.873		39.6825
BLGSP-71-06-00095	Burkitt	6-10yrs	9	M	EBV	negative	neg	0	1	0	Discovery-WGS	Grande 2019	Endemic BL				not_mutated	mutated	mutated			not_mutated	64	8	32		151																	15.9204		75.1244
BLGSP-71-06-00137	Burkitt	11-15yrs	13	M	EBV	negative	neg	0	1	0	Discovery-WGS	Grande 2019	Endemic BL				mutated	not_mutated	not_mutated			not_mutated	38	12	16		52																	16.3265		53.0612
BLGSP-71-06-00160	Burkitt	16-20yrs	19	M	EBV	negative	neg	0	1	0	Discovery-WGS	Grande 2019	Endemic BL				mutated	not_mutated	not_mutated			not_mutated	32	3	15		91																	13.1579		79.8246
BLGSP-71-08-00191	Burkitt	11-15yrs	15	M	EBV	negative	neg	0	1	0	Discovery-WGS	Grande 2019	Endemic BL				mutated	not_mutated	mutated			not_mutated	76	9	21		82																	10.7692		42.0513
BLGSP-71-08-00021	Burkitt	6-10yrs	7	M	EBV	negative	neg	0	0	1	Validation-targeted	Grande 2019	Endemic BL				mutated	not_mutated	not_mutated				5	2	0		7																	0		100
BLGSP-71-08-00053	Burkitt	6-10yrs	9	M	EBV	negative	neg	0	0	1	Validation-targeted	Grande 2019	Endemic BL				mutated	not_mutated	mutated				11	9	2		15																	11.1111		83.3333
BLGSP-71-19-00104	Burkitt	11-15yrs	14	F	EBV	negative	neg	0	1	0	Discovery-WGS	Grande 2019	Sporadic BL				mutated	not_mutated	not_mutated			not_mutated	29	5	13		59																	16.8831		76.6234
BLGSP-71-19-00110	Burkitt	6-10yrs	7	F	EBV	negative	neg	0	1	0	Discovery-WGS	Grande 2019	Sporadic BL				not_mutated	not_mutated	not_mutated			not_mutated	20	7	9		41																	15.7895		71.9298
BLGSP-71-19-00113	Burkitt	0-5yrs	3	M	EBV	negative	neg	0	1	0	Discovery-WGS	Grande 2019	Sporadic BL				not_mutated	not_mutated	not_mutated			not_mutated	29	6	15		45																	22.0588		66.1765
BLGSP-71-19-00115	Burkitt	6-10yrs	9	F	EBV	negative	neg	0	1	0	Discovery-WGS	Grande 2019	Sporadic BL				mutated	not_mutated	not_mutated			not_mutated	34	8	10		0																	12.987		0
BLGSP-71-19-00116	Burkitt	6-10yrs	9	M	EBV	negative	neg	0	1	0	Discovery-WGS	Grande 2019	Sporadic BL				not_mutated	not_mutated	not_mutated			not_mutated	31	8	16		17																	25.3968		26.9841
BLGSP-71-19-00122	Burkitt	0-5yrs	4	F	EBV	negative	neg	0	1	0	Discovery-WGS	Grande 2019	Sporadic BL				mutated	not_mutated	not_mutated			not_mutated	20	7	10		48																	14.9254		71.6418
BLGSP-71-19-00125	Burkitt	16-20yrs	16	M	EBV	negative	neg	0	1	0	Discovery-WGS	Grande 2019	Sporadic BL				mutated	not_mutated	not_mutated			not_mutated	18	6	8		38																	15.0943		71.6981
BLGSP-71-19-00126	Burkitt	11-15yrs	11	M	EBV	negative	neg	0	1	0	Discovery-WGS	Grande 2019	Sporadic BL				mutated	not_mutated	not_mutated			not_mutated	37	6	18		65																	19.7802		71.4286
BLGSP-71-19-00128	Burkitt	11-15yrs	15	M	EBV	negative	neg	0	1	0	Discovery-WGS	Grande 2019	Sporadic BL				mutated	not_mutated	not_mutated			not_mutated	22	3	14		20																	26.9231		38.4615
BLGSP-71-19-00129	Burkitt	0-5yrs	5	M	EBV	negative	neg	0	1	0	Discovery-WGS	Grande 2019	Sporadic BL				not_mutated	not_mutated	mutated			not_mutated	41	16	3		74																	3.65854		90.2439
BLGSP-71-19-00133	Burkitt	11-15yrs	15	M	EBV	negative	neg	0	1	0	Discovery-WGS	Grande 2019	Sporadic BL				not_mutated	not_mutated	mutated			not_mutated	32	12	18		77																	17.8218		76.2376
BLGSP-71-22-00337	Burkitt	6-10yrs	7	M	EBV	negative	neg	0	1	0	Discovery-WGS	Grande 2019	Sporadic BL				not_mutated	not_mutated	not_mutated			not_mutated	30	7	13		31																	18.5714		44.2857
BLGSP-71-22-00339	Burkitt	6-10yrs	8	M	EBV	negative	neg	0	1	0	Discovery-WGS	Grande 2019	Sporadic BL				mutated	not_mutated	mutated			not_mutated	50	13	24		92																	19.0476		73.0159
BLGSP-71-22-00347	Burkitt	6-10yrs	7	M	EBV	negative	neg	0	1	0	Discovery-WGS	Grande 2019	Sporadic BL				not_mutated	not_mutated	mutated			not_mutated	36	9	18		68																	19.5652		73.913
BLGSP-71-19-00106	Burkitt	6-10yrs	8	M	EBV	negative	neg	0	0	1	Validation-targeted	Grande 2019	Sporadic BL				mutated	not_mutated	not_mutated				9	8	3		7																	25		58.3333
BLGSP-71-19-00111	Burkitt	0-5yrs	5	M	EBV	negative	neg	0	0	1	Validation-targeted	Grande 2019	Sporadic BL				not_mutated	not_mutated	mutated				8	5	0		0																	0		0
BLGSP-71-19-00114	Burkitt	0-5yrs	3	M	EBV	negative	neg	0	0	1	Validation-targeted	Grande 2019	Sporadic BL				mutated	not_mutated	not_mutated				4	2	0		7																	0		100
BLGSP-71-19-00118	Burkitt	16-20yrs	19	M	EBV	negative	neg	0	0	1	Validation-targeted	Grande 2019	Sporadic BL				mutated	not_mutated	mutated				7	5	0		4																	0		44.4444
BLGSP-71-06-00091	Burkitt	6-10yrs	7	F	EBV	EBV type 1	pos	0	0	1	Validation-targeted	Grande 2019	Endemic BL				not_mutated	not_mutated	not_mutated				14	11	1		0																	4		0
BLGSP-71-06-00097	Burkitt	6-10yrs	7	F	EBV	EBV type 1	pos	0	0	1	Validation-targeted	Grande 2019	Endemic BL				mutated	not_mutated	not_mutated				12	6	0		15																	0		93.75
BLGSP-71-06-00145	Burkitt	0-5yrs	5	M	EBV	EBV type 1	pos	0	0	1	Validation-targeted	Grande 2019	Endemic BL				not_mutated	not_mutated	mutated				6	6	0		2																	0		22.2222
BLGSP-71-06-00157	Burkitt	6-10yrs	6	F	EBV	EBV type 1	pos	0	0	1	Validation-targeted	Grande 2019	Endemic BL				not_mutated	not_mutated	mutated				8	6	2		12																	12.5		75
BLGSP-71-06-00170	Burkitt	6-10yrs	9	M	EBV	EBV type 1	pos	0	0	1	Validation-targeted	Grande 2019	Endemic BL				mutated	not_mutated	not_mutated				8	6	1		4																	10		40
BLGSP-71-06-00254	Burkitt	6-10yrs	6	M	EBV	EBV type 1	pos	0	0	1	Validation-targeted	Grande 2019	Endemic BL				not_mutated	not_mutated	mutated				6	5	1		4																	7.69231		30.7692
BLGSP-71-06-00001	Burkitt	11-15yrs	12	M	EBV	EBV type 2	pos	0	1	0	Discovery-WGS	Grande 2019	Endemic BL				mutated	not_mutated	mutated			not_mutated	51	8	17		0																	12.5		0
BLGSP-71-06-00007	Burkitt	6-10yrs	6	M	EBV	EBV type 1	pos	0	1	0	Discovery-WGS	Grande 2019	Endemic BL				mutated	not_mutated	not_mutated			not_mutated	42	4	10		40																	9.70874		38.835
BLGSP-71-06-00008	Burkitt	0-5yrs	5	F	EBV	EBV type 1	pos	0	1	0	Discovery-WGS	Grande 2019	Endemic BL				not_mutated	not_mutated	not_mutated			not_mutated	42	2	27		63																	27.551		64.2857
BLGSP-71-06-00012	Burkitt	6-10yrs	6	M	EBV	EBV type 1	pos	0	1	0	Discovery-WGS	Grande 2019	Endemic BL				not_mutated	not_mutated	mutated			not_mutated	51	5	9		86																	5.625		53.75
BLGSP-71-06-00013	Burkitt	0-5yrs	5	M	EBV	EBV type 1	pos	0	1	0	Discovery-WGS	Grande 2019	Endemic BL				not_mutated	not_mutated	not_mutated			not_mutated	45	10	4		31																	4.08163		31.6327
BLGSP-71-06-00016	Burkitt	0-5yrs	5	F	EBV	EBV type 1	pos	0	1	0	Discovery-WGS	Grande 2019	Endemic BL				mutated	not_mutated	not_mutated			not_mutated	39	7	16		76																	16		76
BLGSP-71-06-00019	Burkitt	11-15yrs	11	F	EBV	EBV type 1	pos	0	1	0	Discovery-WGS	Grande 2019	Endemic BL				not_mutated	not_mutated	mutated			not_mutated	51	8	22		93																	17.8862		75.6098
BLGSP-71-06-00020	Burkitt	6-10yrs	8	F	EBV	EBV type 1	pos	0	1	0	Discovery-WGS	Grande 2019	Endemic BL				mutated	not_mutated	mutated			not_mutated	46	5	17		54																	17		54
BLGSP-71-06-00071	Burkitt	6-10yrs	9	M	EBV	EBV type 2	pos	0	1	0	Discovery-WGS	Grande 2019	Endemic BL				not_mutated	not_mutated	mutated			not_mutated	38	4	10		91																	9.34579		85.0467
BLGSP-71-06-00072	Burkitt	6-10yrs	6	F	EBV	EBV type 2	pos	0	1	0	Discovery-WGS	Grande 2019	Endemic BL				not_mutated	not_mutated	not_mutated			not_mutated	49	8	9		75																	6.81818		56.8182
BLGSP-71-06-00074	Burkitt	6-10yrs	7	M	EBV	EBV type 2	pos	0	1	0	Discovery-WGS	Grande 2019	Endemic BL				not_mutated	not_mutated	not_mutated			mutated	27	2	3		18																	4.54545		27.2727
BLGSP-71-06-00075	Burkitt	0-5yrs	4	M	EBV	EBV type 1	pos	0	1	0	Discovery-WGS	Grande 2019	Endemic BL				not_mutated	not_mutated	not_mutated			not_mutated	32	0	0		0																	0		0
BLGSP-71-06-00076	Burkitt	11-15yrs	11	M	EBV	EBV type 1	pos	0	1	0	Discovery-WGS	Grande 2019	Endemic BL				not_mutated	not_mutated	mutated			not_mutated	28	5	14		61																	17.7215		77.2152
BLGSP-71-06-00078	Burkitt	6-10yrs	6	M	EBV	EBV type 1	pos	0	1	0	Discovery-WGS	Grande 2019	Endemic BL				not_mutated	not_mutated	mutated			not_mutated	33	3	18		87																	15.5172		75
BLGSP-71-06-00084	Burkitt	6-10yrs	7	F	EBV	EBV type 2	pos	0	1	0	Discovery-WGS	Grande 2019	Endemic BL				not_mutated	not_mutated	not_mutated			mutated	39	3	12		37																	13.0435		40.2174
BLGSP-71-06-00085	Burkitt	0-5yrs	4	M	EBV	EBV type 1	pos	0	1	0	Discovery-WGS	Grande 2019	Endemic BL				not_mutated	not_mutated	not_mutated			not_mutated	36	7	14		34																	13.0841		31.7757
BLGSP-71-06-00086	Burkitt	0-5yrs	5	M	EBV	EBV type 1	pos	0	1	0	Discovery-WGS	Grande 2019	Endemic BL				mutated	not_mutated	not_mutated			not_mutated	55	5	16		79																	9.30233		45.9302
BLGSP-71-06-00087	Burkitt	0-5yrs	5	M	EBV	EBV type 1	pos	0	1	0	Discovery-WGS	Grande 2019	Endemic BL				not_mutated	not_mutated	mutated			not_mutated	32	6	18		72																	17.8218		71.2871
BLGSP-71-06-00088	Burkitt	6-10yrs	6	F	EBV	EBV type 1	pos	0	1	0	Discovery-WGS	Grande 2019	Endemic BL				not_mutated	not_mutated	not_mutated			not_mutated	32	6	4		81																	4.21053		85.2632
BLGSP-71-06-00089	Burkitt	0-5yrs	5	M	EBV	EBV type 2	pos	0	1	0	Discovery-WGS	Grande 2019	Endemic BL				not_mutated	not_mutated	mutated			not_mutated	42	6	20		78																	18.6916		72.8972
BLGSP-71-06-00292	Burkitt	6-10yrs	7	F	EBV	EBV type 1	pos	0	0	1	Validation-targeted	Grande 2019	Endemic BL				not_mutated	not_mutated	not_mutated				9	4	3		0																	23.0769		0
BLGSP-71-06-00093	Burkitt	6-10yrs	9	M	EBV	EBV type 1	pos	0	1	0	Discovery-WGS	Grande 2019	Endemic BL				not_mutated	not_mutated	not_mutated			not_mutated	54	7	17		65																	11.6438		44.5205
BLGSP-71-06-00094	Burkitt	6-10yrs	7	M	EBV	EBV type 1	pos	0	1	0	Discovery-WGS	Grande 2019	Endemic BL				not_mutated	not_mutated	mutated			not_mutated	36	7	23		84																	19.4915		71.1864
BLGSP-71-06-00340	Burkitt	6-10yrs	7	F	EBV	EBV type 1	pos	0	0	1	Validation-targeted	Grande 2019	Endemic BL				not_mutated	not_mutated	not_mutated				11	5	0		2																	0		10
BLGSP-71-06-00098	Burkitt	6-10yrs	8	F	EBV	EBV type 1	pos	0	1	0	Discovery-WGS	Grande 2019	Endemic BL				not_mutated	not_mutated	mutated			not_mutated	79	9	24		0																	11.5385		0
BLGSP-71-06-00142	Burkitt	11-15yrs	12	M	EBV	EBV type 1	pos	0	1	0	Discovery-WGS	Grande 2019	Endemic BL				not_mutated	not_mutated	mutated			not_mutated	284	12	4		0																	0.405268		0
BLGSP-71-06-00143	Burkitt	0-5yrs	2	M	EBV	EBV type 1	pos	0	1	0	Discovery-WGS	Grande 2019	Endemic BL				not_mutated	not_mutated	not_mutated			not_mutated	5	0	0		6																	0		20.6897
BLGSP-71-06-00144	Burkitt	6-10yrs	7	F	EBV	EBV type 1	pos	0	1	0	Discovery-WGS	Grande 2019	Endemic BL				not_mutated	not_mutated	not_mutated			not_mutated	44	6	5		64																	3.78788		48.4848
BLGSP-71-06-00342	Burkitt	6-10yrs	9	M	EBV	EBV type 1	pos	0	0	1	Validation-targeted	Grande 2019	Endemic BL				mutated	not_mutated	mutated				8	5	2		1																	10		5
BLGSP-71-06-00146	Burkitt	6-10yrs	10	F	EBV	EBV type 1	pos	0	1	0	Discovery-WGS	Grande 2019	Endemic BL				not_mutated	not_mutated	not_mutated			mutated	40	7	14		57																	11.1111		45.2381
BLGSP-71-06-00148	Burkitt	0-5yrs	3	F	EBV	EBV type 2	pos	0	1	0	Discovery-WGS	Grande 2019	Endemic BL				not_mutated	not_mutated	not_mutated			not_mutated	38	1	15		69																	15.4639		71.134
BLGSP-71-06-00149	Burkitt	11-15yrs	13	F	EBV	EBV type 1	pos	0	1	0	Discovery-WGS	Grande 2019	Endemic BL				not_mutated	not_mutated	not_mutated			not_mutated	28	2	11		39																	13.253		46.988
BLGSP-71-06-00154	Burkitt	11-15yrs	11	M	EBV	EBV type 1	pos	0	1	0	Discovery-WGS	Grande 2019	Endemic BL				not_mutated	not_mutated	not_mutated			not_mutated	90	8	0		27																	0		10.6299
BLGSP-71-06-00155	Burkitt	0-5yrs	5	F	EBV	EBV type 2	pos	0	1	0	Discovery-WGS	Grande 2019	Endemic BL				not_mutated	not_mutated	not_mutated			not_mutated	29	5	16		65																	17.0213		69.1489
BLGSP-71-08-00027	Burkitt	6-10yrs	6	F	EBV	EBV type 1	pos	0	0	1	Validation-targeted	Grande 2019	Endemic BL				not_mutated	not_mutated	not_mutated				7	5	0		9																	0		100
BLGSP-71-06-00158	Burkitt	6-10yrs	7	F	EBV	EBV type 1	pos	0	1	0	Discovery-WGS	Grande 2019	Endemic BL				mutated	not_mutated	mutated			not_mutated	77	22	35		0																	14.8936		0
BLGSP-71-06-00159	Burkitt	0-5yrs	2	M	EBV	EBV type 1	pos	0	1	0	Discovery-WGS	Grande 2019	Endemic BL				not_mutated	not_mutated	not_mutated			not_mutated	74	7	26		0																	15.5689		0
BLGSP-71-06-00162	Burkitt	0-5yrs	5	M	EBV	EBV type 1	pos	0	1	0	Discovery-WGS	Grande 2019	Endemic BL				not_mutated	not_mutated	mutated			not_mutated	48	6	0		0																	0		0
BLGSP-71-06-00164	Burkitt	6-10yrs	7	M	EBV	EBV type 1	pos	0	1	0	Discovery-WGS	Grande 2019	Endemic BL				not_mutated	not_mutated	mutated			not_mutated	40	4	8		38																	7.47664		35.514
BLGSP-71-06-00165	Burkitt	6-10yrs	8	M	EBV	EBV type 1	pos	0	1	0	Discovery-WGS	Grande 2019	Endemic BL				not_mutated	not_mutated	not_mutated			not_mutated	41	4	21		87																	17.7966		73.7288
BLGSP-71-06-00169	Burkitt	6-10yrs	8	M	EBV	EBV type 1	pos	0	1	0	Discovery-WGS	Grande 2019	Endemic BL				not_mutated	not_mutated	not_mutated			not_mutated	48	7	15		51																	9.67742		32.9032
BLGSP-71-08-00028	Burkitt	6-10yrs	7	M	EBV	EBV type 1	pos	0	0	1	Validation-targeted	Grande 2019	Endemic BL				not_mutated	not_mutated	not_mutated				1	1	0		0																	0		0
BLGSP-71-06-00171	Burkitt	0-5yrs	5	M	EBV	EBV type 1	pos	0	1	0	Discovery-WGS	Grande 2019	Endemic BL				not_mutated	not_mutated	not_mutated			not_mutated	51	3	22		94																	16.1765		69.1176
BLGSP-71-06-00172	Burkitt	6-10yrs	7	M	EBV	EBV type 1	pos	0	1	0	Discovery-WGS	Grande 2019	Endemic BL				mutated	not_mutated	mutated			not_mutated	55	7	22		92																	14.2857		59.7403
BLGSP-71-06-00174	Burkitt	0-5yrs	4	M	EBV	EBV type 1	pos	0	1	0	Discovery-WGS	Grande 2019	Endemic BL				not_mutated	not_mutated	not_mutated			not_mutated	23	2	8		56																	11.5942		81.1594
BLGSP-71-06-00178	Burkitt	6-10yrs	10	M	EBV	EBV type 1	pos	0	1	0	Discovery-WGS	Grande 2019	Endemic BL				not_mutated	not_mutated	mutated			mutated	53	7	19		90																	12.1019		57.3248
BLGSP-71-06-00180	Burkitt	6-10yrs	8	M	EBV	EBV type 1	pos	0	1	0	Discovery-WGS	Grande 2019	Endemic BL				not_mutated	not_mutated	mutated			not_mutated	29	4	2		30																	2.1978		32.967
BLGSP-71-06-00190	Burkitt	6-10yrs	7	F	EBV	EBV type 1	pos	0	1	0	Discovery-WGS	Grande 2019	Endemic BL				not_mutated	not_mutated	mutated			not_mutated	46	8	8		40																	6.34921		31.746
BLGSP-71-06-00251	Burkitt	6-10yrs	8	F	EBV	EBV type 2	pos	0	1	0	Discovery-WGS	Grande 2019	Endemic BL				not_mutated	not_mutated	mutated			not_mutated	35	3	10		76																	8.92857		67.8571
BLGSP-71-06-00252	Burkitt	6-10yrs	8	M	EBV	EBV type 1	pos	0	1	0	Discovery-WGS	Grande 2019	Endemic BL				not_mutated	not_mutated	mutated			not_mutated	20	2	15		31																	30.6122		63.2653
BLGSP-71-06-00253	Burkitt	6-10yrs	8	M	EBV	EBV type 1	pos	0	1	0	Discovery-WGS	Grande 2019	Endemic BL				not_mutated	not_mutated	mutated			mutated	63	12	12		58																	8.27586		40
BLGSP-71-08-00029	Burkitt	11-15yrs	11	M	EBV	EBV type 1	pos	0	0	1	Validation-targeted	Grande 2019	Endemic BL				not_mutated	not_mutated	mutated				20	17	4		9																	14.8148		33.3333
BLGSP-71-06-00255	Burkitt	11-15yrs	15	M	EBV	EBV type 1	pos	0	1	0	Discovery-WGS	Grande 2019	Endemic BL				not_mutated	not_mutated	mutated			mutated	111	21	46		232																	15.8076		79.7251
BLGSP-71-06-00277	Burkitt	11-15yrs	11	F	EBV	EBV type 1	pos	0	1	0	Discovery-WGS	Grande 2019	Endemic BL				not_mutated	not_mutated	mutated			not_mutated	68	9	24		130																	13.9535		75.5814
BLGSP-71-06-00280	Burkitt	6-10yrs	6	M	EBV	EBV type 1	pos	0	1	0	Discovery-WGS	Grande 2019	Endemic BL				not_mutated	not_mutated	mutated			not_mutated	56	4	34		104																	22.2222		67.9739
BLGSP-71-06-00281	Burkitt	6-10yrs	8	M	EBV	EBV type 1	pos	0	1	0	Discovery-WGS	Grande 2019	Endemic BL				not_mutated	mutated	mutated			mutated	77	7	23		152																	12.3656		81.7204
BLGSP-71-06-00283	Burkitt	6-10yrs	6	M	EBV	EBV type 1	pos	0	1	0	Discovery-WGS	Grande 2019	Endemic BL				not_mutated	not_mutated	not_mutated			not_mutated	44	8	6		70																	4.91803		57.377
BLGSP-71-06-00285	Burkitt	6-10yrs	8	F	EBV	EBV type 1	pos	0	1	0	Discovery-WGS	Grande 2019	Endemic BL				not_mutated	not_mutated	mutated			not_mutated	73	3	7		98																	3.18182		44.5455
BLGSP-71-06-00286	Burkitt	6-10yrs	10	F	EBV	EBV type 1	pos	0	1	0	Discovery-WGS	Grande 2019	Endemic BL				not_mutated	not_mutated	not_mutated			not_mutated	74	12	32		94																	17.7778		52.2222
BLGSP-71-08-00030	Burkitt	6-10yrs	7	F	EBV	EBV type 1	pos	0	0	1	Validation-targeted	Grande 2019	Endemic BL				mutated	not_mutated	mutated				7	6	2		8																	11.7647		47.0588
BLGSP-71-08-00034	Burkitt	6-10yrs	9	F	EBV	EBV type 1	pos	0	0	1	Validation-targeted	Grande 2019	Endemic BL				not_mutated	not_mutated	mutated				5	4	2		0																	20		0
BLGSP-71-08-00039	Burkitt	6-10yrs	7	F	EBV	EBV type 1	pos	0	0	1	Validation-targeted	Grande 2019	Endemic BL				not_mutated	not_mutated	mutated				10	9	1		4																	4.54545		18.1818
BLGSP-71-08-00022	Burkitt	6-10yrs	6	M	EBV	EBV type 1	pos	0	1	0	Discovery-WGS	Grande 2019	Endemic BL				not_mutated	not_mutated	mutated			not_mutated	61	8	17		71																	10.3659		43.2927
BLGSP-71-08-00023	Burkitt	6-10yrs	6	M	EBV	EBV type 2	pos	0	1	0	Discovery-WGS	Grande 2019	Endemic BL				mutated	not_mutated	mutated			not_mutated	62	9	18		0																	13.0435		0
BLGSP-71-08-00040	Burkitt	6-10yrs	7	M	EBV	EBV type 1	pos	0	0	1	Validation-targeted	Grande 2019	Endemic BL				mutated	not_mutated	mutated				5	4	0		11																	0		84.6154
BLGSP-71-08-00043	Burkitt	0-5yrs	5	F	EBV	EBV type 1	pos	0	0	1	Validation-targeted	Grande 2019	Endemic BL				mutated	not_mutated	mutated				18	10	0		0																	0		0
BLGSP-71-08-00056	Burkitt	0-5yrs	4	M	EBV	EBV type 1	pos	0	0	1	Validation-targeted	Grande 2019	Endemic BL				not_mutated	not_mutated	not_mutated				5	3	0		4																	0		40
BLGSP-71-08-00057	Burkitt	6-10yrs	6	M	EBV	EBV type 1	pos	0	0	1	Validation-targeted	Grande 2019	Endemic BL				mutated	not_mutated	mutated				11	7	0		13																	0		43.3333
BLGSP-71-08-00033	Burkitt	6-10yrs	8	M	EBV	EBV type 2	pos	0	1	0	Discovery-WGS	Grande 2019	Endemic BL				mutated	not_mutated	mutated			not_mutated	58	7	23		100																	11.9171		51.8135
BLGSP-71-08-00059	Burkitt	6-10yrs	7	M	EBV	EBV type 1	pos	0	0	1	Validation-targeted	Grande 2019	Endemic BL				not_mutated	not_mutated	mutated				7	6	2		0																	12.5		0
HL020	CHL	71-75yrs	73	F	EBV		not published	0	0	1	Stanford, CA	Alig 2024	Nodular sclerosis				not_mutated	not_mutated	not_mutated	not_mutated	not_mutated		8	3
BLGSP-71-08-00036	Burkitt	6-10yrs	10	F	EBV	EBV type 2	pos	0	1	0	Discovery-WGS	Grande 2019	Endemic BL				not_mutated	not_mutated	not_mutated			mutated	59	11	20		140																	11.6279		81.3953
HL029	CHL	76-80yrs	78	F	EBV		not published	0	0	1	Stanford, CA	Alig 2024	Mixed cellularity				not_mutated	not_mutated	not_mutated	not_mutated	mutated		15	9
HL045	CHL	11-15yrs	12	F	EBV		not published	0	0	1	Leuven, BE	Alig 2024	Nodular sclerosis				not_mutated	not_mutated	not_mutated	not_mutated	not_mutated		3	0
HL052	CHL	21-25yrs	25	M	EBV		not published	0	0	1	Leuven, BE	Alig 2024	Mixed cellularity				not_mutated	not_mutated	not_mutated	not_mutated	not_mutated		1	1
BLGSP-71-08-00038	Burkitt	6-10yrs	8	M	EBV	EBV type 1	pos	0	1	0	Discovery-WGS	Grande 2019	Endemic BL				not_mutated	not_mutated	not_mutated			not_mutated	36	5	9		44																	9		44
BLGSP-71-08-00508	Burkitt	Unknown		M	EBV	EBV type 1	pos	0	0	1	Validation-targeted	Grande 2019	Endemic BL				mutated	not_mutated	mutated				6	5	6		0																	85.7143		0
BLGSP-71-08-00048	Burkitt	0-5yrs	3	M	EBV	EBV type 2	pos	0	0	1	Validation-targeted	Grande 2019	Endemic BL				not_mutated	not_mutated	mutated				17	14	2		9																	7.69231		34.6154
BLGSP-71-08-00041	Burkitt	11-15yrs	13	M	EBV	EBV type 1	pos	0	1	0	Discovery-WGS	Grande 2019	Endemic BL				not_mutated	not_mutated	mutated			not_mutated	46	6	22		99																	16.5414		74.4361
BLGSP-71-08-00050	Burkitt	6-10yrs	10	F	EBV	EBV type 1	pos	0	1	0	Discovery-WGS	Grande 2019	Endemic BL				mutated	not_mutated	not_mutated			not_mutated	58	12	28		98																	20.438		71.5328
BLGSP-71-08-00194	Burkitt	6-10yrs	7	F	EBV	EBV type 1	pos	0	1	0	Discovery-WGS	Grande 2019	Endemic BL				not_mutated	not_mutated	not_mutated			not_mutated	44	6	10		59																	8.92857		52.6786
BLGSP-71-08-00197	Burkitt	6-10yrs	7	F	EBV	EBV type 1	pos	0	1	0	Discovery-WGS	Grande 2019	Endemic BL				not_mutated	not_mutated	mutated			not_mutated	90	14	31		176																	11.3139		64.2336
BLGSP-71-08-00199	Burkitt	11-15yrs	14	M	EBV	EBV type 1	pos	0	1	0	Discovery-WGS	Grande 2019	Endemic BL				not_mutated	mutated	not_mutated			not_mutated	93	6	49		104																	19.1406		40.625
HL059	CHL	26-30yrs	27	F	EBV		not published	0	0	1	Leuven, BE	Alig 2024	Mixed cellularity				not_mutated	not_mutated	not_mutated	not_mutated	mutated		13	7
BLGSP-71-08-00200	Burkitt	0-5yrs	1	F	EBV	EBV type 1	pos	0	1	0	Discovery-WGS	Grande 2019	Endemic BL				not_mutated	not_mutated	mutated			not_mutated	30	7	14		42																	22.2222		66.6667
BLGSP-71-08-00204	Burkitt	6-10yrs	8	M	EBV	EBV type 1	pos	0	1	0	Discovery-WGS	Grande 2019	Endemic BL				mutated	not_mutated	not_mutated			mutated	44	9	12		99																	9.83607		81.1475
HL073	CHL	21-25yrs	24	F	EBV		not published	0	0	1	Leuven, BE	Alig 2024	Nodular sclerosis				not_mutated	not_mutated	not_mutated	mutated	not_mutated		9	7
BLGSP-71-08-00205	Burkitt	0-5yrs	4	M	EBV	EBV type 1	pos	0	1	0	Discovery-WGS	Grande 2019	Endemic BL				not_mutated	not_mutated	mutated			not_mutated	52	6	0		0																	0		0
TCGA-DR-A0ZM	cervical	61-65yrs	61	F	HPV	negative	neg	1	0	0		The Cancer Genome Atlas Research Network 2017	CESC_SquamousCarcinoma			TCGA-DR-A0ZM	not_mutated	not_mutated	not_mutated	not_mutated	not_mutated	mutated	1181	3	76	668	86		0		0	928	0											4.29379	37.7401	4.85876		0
TCGA-EA-A410	cervical	51-55yrs	51	F	HPV	negative	neg	1	0	0		The Cancer Genome Atlas Research Network 2017	CESC_SquamousCarcinoma			TCGA-EA-A410	not_mutated	not_mutated	not_mutated	not_mutated	not_mutated	not_mutated	1526	5	850	0	229		0		0	0	954											31.4349	0	8.46893		0
TCGA-EA-A4BA	cervical	46-50yrs	49	F	HPV	negative	neg	1	0	0	no_snv	The Cancer Genome Atlas Research Network 2017
TCGA-EA-A556	cervical	36-40yrs	38	F	HPV	negative	neg	1	0	0		The Cancer Genome Atlas Research Network 2017					not_mutated	not_mutated	not_mutated	not_mutated	not_mutated	not_mutated	0	0	0	0	0		0		0	0	0											0	0	0		0
TCGA-EK-A2PM	cervical	81-85yrs	81	F	HPV	negative	neg	1	0	0		The Cancer Genome Atlas Research Network 2017	CESC_SquamousCarcinoma				mutated	mutated	not_mutated	not_mutated	not_mutated	not_mutated	279	3	31	90	103		49		0	123	0											6.40496	18.595	21.281		10.124
TCGA-FU-A57G	cervical	46-50yrs	49	F	HPV	negative	neg	1	0	0	no_snv	The Cancer Genome Atlas Research Network 2017
TCGA-HM-A6W2	cervical	31-35yrs	34	F	HPV	negative	neg	1	0	0		The Cancer Genome Atlas Research Network 2017	CESC_SquamousCarcinoma				mutated	not_mutated	not_mutated	not_mutated	not_mutated	not_mutated	44	0	9	0	27		0		0	0	18											10.9756	0	32.9268		0
TCGA-IR-A3LA	cervical	56-60yrs	60	F	HPV	negative	neg	1	0	0		The Cancer Genome Atlas Research Network 2017	CESC_AdenoCarcinoma			TCGA-IR-A3LA	mutated	not_mutated	not_mutated	not_mutated	not_mutated	not_mutated	1016	1	97	672	185		0		0	860	0											5.3209	36.8623	10.1481		0
TCGA-JW-A5VH	cervical	51-55yrs	53	F	HPV	negative	neg	1	0	0		The Cancer Genome Atlas Research Network 2017	CESC_SquamousCarcinoma				not_mutated	not_mutated	not_mutated	not_mutated	not_mutated	not_mutated	69	4	41	0	57		0		0	0	0											40.1961	0	55.8824		0
TCGA-BI-A0VR	cervical	51-55yrs	53	F	HPV	HPV16	pos	1	0	0		The Cancer Genome Atlas Research Network 2017	CESC_SquamousCarcinoma				not_mutated	not_mutated	mutated	not_mutated	not_mutated	not_mutated	109	1	15	42	29		0		20	45	20											8.52273	23.8636	16.4773		0
TCGA-BI-A0VS	cervical	46-50yrs	48	F	HPV	HPV16	pos	1	0	0		The Cancer Genome Atlas Research Network 2017	CESC_SquamousCarcinoma				not_mutated	not_mutated	not_mutated	not_mutated	not_mutated	not_mutated	111	0	36	33	41		0		20	31	0											21.8182	20	24.8485		0
TCGA-BI-A20A	cervical	46-50yrs	49	F	HPV	HPV16	pos	1	0	0		The Cancer Genome Atlas Research Network 2017	CESC_SquamousCarcinoma				mutated	not_mutated	not_mutated	not_mutated	not_mutated	not_mutated	49	0	16	16	23		0		12	6	0											21.3333	21.3333	30.6667		0
TCGA-C5-A0TN	cervical	21-25yrs	21	F	HPV	HPV16	pos	1	0	0		The Cancer Genome Atlas Research Network 2017	CESC_SquamousCarcinoma				not_mutated	not_mutated	not_mutated	not_mutated	not_mutated	not_mutated	22	0	4	6	0		0		0	9	13											12.5	18.75	0		0
TCGA-C5-A1BE	cervical	61-65yrs	64	F	HPV	HPV16	pos	1	0	0		The Cancer Genome Atlas Research Network 2017	CESC_SquamousCarcinoma				not_mutated	not_mutated	not_mutated	not_mutated	not_mutated	not_mutated	67	1	10	21	19		0		0	17	0											10.3093	21.6495	19.5876		0
TCGA-C5-A1BF	cervical	46-50yrs	46	F	HPV	HPV18	pos	1	0	0		The Cancer Genome Atlas Research Network 2017	CESC_SquamousCarcinoma				not_mutated	not_mutated	not_mutated	not_mutated	not_mutated	not_mutated	65	0	19	20	0		0		0	56	0											19	20	0		0
TCGA-C5-A1BI	cervical	31-35yrs	31	F	HPV	HPV16	pos	1	0	0		The Cancer Genome Atlas Research Network 2017	CESC_SquamousCarcinoma				not_mutated	not_mutated	not_mutated	mutated	not_mutated	not_mutated	106	1	5	67	8		0		41	46	0											2.95858	39.645	4.73373		0
TCGA-C5-A1BJ	cervical	31-35yrs	34	F	HPV	HPV16	pos	1	0	0		The Cancer Genome Atlas Research Network 2017	CESC_SquamousCarcinoma				not_mutated	not_mutated	not_mutated	not_mutated	not_mutated	not_mutated	140	0	28	57	14		0		0	94	0											14.2857	29.0816	7.14286		0
TCGA-C5-A1BK	cervical	36-40yrs	36	F	HPV	HPV16	pos	1	0	0		The Cancer Genome Atlas Research Network 2017	CESC_SquamousCarcinoma				not_mutated	not_mutated	not_mutated	not_mutated	not_mutated	not_mutated	156	0	19	80	18		0		41	74	0											8.11966	34.188	7.69231		0
TCGA-C5-A1BL	cervical	31-35yrs	32	F	HPV	HPV16	pos	1	0	0		The Cancer Genome Atlas Research Network 2017	CESC_SquamousCarcinoma				not_mutated	not_mutated	not_mutated	not_mutated	not_mutated	not_mutated	214	2	33	105	58		0		0	102	0											10.9272	34.7682	19.2053		0
TCGA-C5-A1BM	cervical	76-80yrs	78	F	HPV	HPV18	pos	1	0	0		The Cancer Genome Atlas Research Network 2017	CESC_SquamousCarcinoma				not_mutated	not_mutated	not_mutated	not_mutated	not_mutated	not_mutated	125	2	18	55	12		0		20	73	0											10	30.5556	6.66667		0
TCGA-C5-A1BN	cervical	26-30yrs	26	F	HPV	HPV45	pos	1	0	0		The Cancer Genome Atlas Research Network 2017	CESC_SquamousCarcinoma				not_mutated	not_mutated	not_mutated	not_mutated	not_mutated	not_mutated	63	0	19	10	32		0		0	28	0											21.1111	11.1111	35.5556		0
TCGA-C5-A1BQ	cervical	61-65yrs	65	F	HPV	HPV31	pos	1	0	0	no_snv	The Cancer Genome Atlas Research Network 2017
TCGA-C5-A1M5	cervical	51-55yrs	53	F	HPV	HPV33	pos	1	0	0		The Cancer Genome Atlas Research Network 2017	CESC_SquamousCarcinoma				not_mutated	not_mutated	not_mutated	not_mutated	not_mutated	not_mutated	58	0	36	16	33		0		0	9	0											37.1134	16.4948	34.0206		0
TCGA-C5-A1M6	cervical	51-55yrs	55	F	HPV	HPV18	pos	1	0	0		The Cancer Genome Atlas Research Network 2017	CESC_SquamousCarcinoma				mutated	not_mutated	not_mutated	not_mutated	not_mutated	not_mutated	130	0	23	68	26		0		0	78	0											11.5578	34.1709	13.0653		0
TCGA-C5-A1M7	cervical	36-40yrs	37	F	HPV	HPV18	pos	1	0	0		The Cancer Genome Atlas Research Network 2017	CESC_SquamousCarcinoma				not_mutated	not_mutated	not_mutated	not_mutated	not_mutated	not_mutated	105	0	18	48	40		0		0	46	0											11.6883	31.1688	25.974		0
TCGA-C5-A1M8	cervical	41-45yrs	43	F	HPV	HPV16	pos	1	0	0		The Cancer Genome Atlas Research Network 2017	CESC_SquamousCarcinoma				not_mutated	not_mutated	not_mutated	not_mutated	not_mutated	not_mutated	59	0	12	15	6		0		20	10	0											13.4831	16.8539	6.74157		0
TCGA-C5-A1M9	cervical	46-50yrs	46	F	HPV	HPV16	pos	1	0	0		The Cancer Genome Atlas Research Network 2017	CESC_AdenoCarcinoma				not_mutated	not_mutated	not_mutated	not_mutated	not_mutated	not_mutated	42	2	20	14	23		0		0	7	0											30.7692	21.5385	35.3846		0
TCGA-C5-A1ME	cervical	36-40yrs	40	F	HPV	HPV18	pos	1	0	0		The Cancer Genome Atlas Research Network 2017	CESC_AdenoCarcinoma				not_mutated	not_mutated	not_mutated	not_mutated	not_mutated	not_mutated	64	1	21	10	32		0		20	6	0											23.0769	10.989	35.1648		0
TCGA-C5-A1MF	cervical	46-50yrs	49	F	HPV	HPV45	pos	1	0	0		The Cancer Genome Atlas Research Network 2017	CESC_SquamousCarcinoma				not_mutated	not_mutated	not_mutated	not_mutated	not_mutated	not_mutated	86	0	12	24	24		0		13	35	0											9.375	18.75	18.75		0
TCGA-C5-A1MH	cervical	71-75yrs	71	F	HPV	HPV16	pos	1	0	0		The Cancer Genome Atlas Research Network 2017	CESC_SquamousCarcinoma			TCGA-C5-A1MH	not_mutated	not_mutated	mutated	not_mutated	not_mutated	not_mutated	461	5	44	240	88		0		0	262	0											6.89655	37.6176	13.7931		0
TCGA-C5-A1MI	cervical	46-50yrs	50	F	HPV	HPV18	pos	1	0	0		The Cancer Genome Atlas Research Network 2017	CESC_SquamousCarcinoma				not_mutated	not_mutated	not_mutated	not_mutated	not_mutated	not_mutated	46	4	9	16	0		0		0	15	11											11.5385	20.5128	0		0
TCGA-C5-A1MJ	cervical	61-65yrs	61	F	HPV	HPV18	pos	1	0	0		The Cancer Genome Atlas Research Network 2017	CESC_AdenoCarcinoma				not_mutated	not_mutated	not_mutated	not_mutated	not_mutated	not_mutated	84	1	13	18	24		22		0	20	0											10	13.8462	18.4615		16.9231
TCGA-C5-A1MK	cervical	76-80yrs	79	F	HPV	HPV58	pos	1	0	0		The Cancer Genome Atlas Research Network 2017	CESC_SquamousCarcinoma				not_mutated	not_mutated	not_mutated	not_mutated	not_mutated	not_mutated	291	4	33	179	16		0		51	162	0											7.3991	40.1345	3.58744		0
TCGA-C5-A1ML	cervical	46-50yrs	49	F	HPV	HPV16	pos	1	0	0		The Cancer Genome Atlas Research Network 2017	CESC_SquamousCarcinoma				not_mutated	not_mutated	not_mutated	not_mutated	not_mutated	not_mutated	67	1	6	25	32		0		0	23	0											5.82524	24.2718	31.068		0
TCGA-C5-A1MN	cervical	41-45yrs	42	F	HPV	HPV16	pos	1	0	0		The Cancer Genome Atlas Research Network 2017	CESC_SquamousCarcinoma				not_mutated	not_mutated	not_mutated	not_mutated	not_mutated	not_mutated	134	1	39	56	49		0		0	51	0											19.697	28.2828	24.7475		0
TCGA-C5-A1MP	cervical	31-35yrs	34	F	HPV	HPV16	pos	1	0	0		The Cancer Genome Atlas Research Network 2017	CESC_SquamousCarcinoma				not_mutated	not_mutated	not_mutated	not_mutated	not_mutated	not_mutated	47	0	4	23	15		0		0	13	0											5.88235	33.8235	22.0588		0
TCGA-C5-A2LS	cervical	36-40yrs	37	F	HPV	HPV16	pos	1	0	0		The Cancer Genome Atlas Research Network 2017	CESC_AdenoCarcinoma				not_mutated	not_mutated	not_mutated	not_mutated	not_mutated	not_mutated	46	1	26	22	22		0		10	5	0											28.8889	24.4444	24.4444		0
TCGA-C5-A2LT	cervical	36-40yrs	38	F	HPV	HPV70	pos	1	0	0		The Cancer Genome Atlas Research Network 2017	CESC_SquamousCarcinoma				not_mutated	mutated	not_mutated	not_mutated	not_mutated	not_mutated	37	0	11	0	14		0		14	0	0											16.4179	0	20.8955		0
TCGA-C5-A2LV	cervical	36-40yrs	36	F	HPV	HPV16	pos	1	0	0		The Cancer Genome Atlas Research Network 2017	CESC_SquamousCarcinoma				not_mutated	not_mutated	not_mutated	not_mutated	not_mutated	not_mutated	60	0	20	14	27		0		15	17	20											17.2414	12.069	23.2759		0
TCGA-C5-A2LX	cervical	51-55yrs	54	F	HPV	HPV16	pos	1	0	0		The Cancer Genome Atlas Research Network 2017	CESC_SquamousCarcinoma				not_mutated	not_mutated	not_mutated	not_mutated	not_mutated	not_mutated	182	0	17	42	48		50		0	65	25											5.36278	13.2492	15.142		15.7729
TCGA-C5-A2LY	cervical	26-30yrs	30	F	HPV	HPV16	pos	1	0	0		The Cancer Genome Atlas Research Network 2017	CESC_SquamousCarcinoma				not_mutated	not_mutated	not_mutated	not_mutated	not_mutated	not_mutated	88	1	10	42	8		0		22	45	40											5.95238	25	4.7619		0
TCGA-C5-A2LZ	cervical	61-65yrs	65	F	HPV	HPV16	pos	1	0	0		The Cancer Genome Atlas Research Network 2017					not_mutated	not_mutated	not_mutated	not_mutated	not_mutated	not_mutated	0	0	0	0	0		0		0	0	0											0	0	0		0
TCGA-C5-A2M1	cervical	36-40yrs	37	F	HPV	HPV16	pos	1	0	0		The Cancer Genome Atlas Research Network 2017	CESC_AdenoCarcinoma				not_mutated	not_mutated	not_mutated	not_mutated	not_mutated	not_mutated	86	2	6	31	31		0		0	23	27											4	20.6667	20.6667		0
TCGA-C5-A2M2	cervical	56-60yrs	56	F	HPV	HPV16	pos	1	0	0		The Cancer Genome Atlas Research Network 2017	CESC_AdenoCarcinoma				not_mutated	not_mutated	not_mutated	not_mutated	mutated	not_mutated	57	2	54	0	14		0		0	0	0											59.3407	0	15.3846		0
TCGA-C5-A3HD	cervical	51-55yrs	51	F	HPV	HPV16	pos	1	0	0		The Cancer Genome Atlas Research Network 2017					not_mutated	not_mutated	not_mutated	not_mutated	not_mutated	not_mutated	0	0	0	0	0		0		0	0	0											0	0	0		0
TCGA-C5-A3HE	cervical	41-45yrs	44	F	HPV	HPV18	pos	1	0	0		The Cancer Genome Atlas Research Network 2017					not_mutated	not_mutated	not_mutated	not_mutated	not_mutated	not_mutated	0	0	0	0	0		0		0	0	0											0	0	0		0
TCGA-C5-A3HF	cervical	21-25yrs	24	F	HPV	HPV18	pos	1	0	0		The Cancer Genome Atlas Research Network 2017	CESC_AdenoCarcinoma				not_mutated	not_mutated	not_mutated	not_mutated	not_mutated	not_mutated	32	1	7	7	4		14		8	10	0											11.4754	11.4754	6.55738		22.9508
TCGA-C5-A3HL	cervical	76-80yrs	76	F	HPV	HPV16	pos	1	0	0	no_snv	The Cancer Genome Atlas Research Network 2017
TCGA-C5-A7CG	cervical	51-55yrs	55	F	HPV	HPV52	pos	1	0	0		The Cancer Genome Atlas Research Network 2017	CESC_SquamousCarcinoma				not_mutated	not_mutated	not_mutated	not_mutated	not_mutated	not_mutated	51	2	40	0	22		10		0	0	0											49.3827	0	27.1605		12.3457
TCGA-C5-A7CH	cervical	41-45yrs	43	F	HPV	HPV16	pos	1	0	0		The Cancer Genome Atlas Research Network 2017	CESC_SquamousCarcinoma				not_mutated	not_mutated	not_mutated	not_mutated	not_mutated	not_mutated	58	0	9	18	33		0		0	10	0											8.49057	16.9811	31.1321		0
TCGA-C5-A7CJ	cervical	41-45yrs	42	F	HPV	HPV16	pos	1	0	0		The Cancer Genome Atlas Research Network 2017	CESC_SquamousCarcinoma				not_mutated	not_mutated	not_mutated	not_mutated	not_mutated	not_mutated	59	1	37	26	21		0		29	0	0											32.1739	22.6087	18.2609		0
TCGA-C5-A7CK	cervical	56-60yrs	58	F	HPV	HPV16	pos	1	0	0		The Cancer Genome Atlas Research Network 2017	CESC_SquamousCarcinoma				not_mutated	not_mutated	not_mutated	not_mutated	not_mutated	not_mutated	125	2	52	38	54		0		0	42	0											24.2991	17.757	25.2336		0
TCGA-C5-A7CL	cervical	46-50yrs	48	F	HPV	HPV16	pos	1	0	0		The Cancer Genome Atlas Research Network 2017	CESC_SquamousCarcinoma				not_mutated	not_mutated	not_mutated	not_mutated	not_mutated	not_mutated	110	1	21	37	0		0		30	65	0											11.1702	19.6809	0		0
TCGA-C5-A7CM	cervical	31-35yrs	35	F	HPV	HPV18	pos	1	0	0		The Cancer Genome Atlas Research Network 2017	CESC_AdenoCarcinoma				not_mutated	not_mutated	not_mutated	not_mutated	not_mutated	not_mutated	16	0	1	0	5		0		0	0	8											3.125	0	15.625		0
TCGA-C5-A7UE	cervical	41-45yrs	45	F	HPV	HPV16	pos	1	0	0		The Cancer Genome Atlas Research Network 2017	CESC_SquamousCarcinoma				not_mutated	not_mutated	not_mutated	not_mutated	not_mutated	not_mutated	153	1	43	0	76		32		0	23	0											17.1315	0	30.2789		12.749
TCGA-DG-A2KH	cervical	21-25yrs	25	F	HPV	HPV18	pos	1	0	0		The Cancer Genome Atlas Research Network 2017					not_mutated	not_mutated	not_mutated	not_mutated	not_mutated	not_mutated	64	0	6	24	7		0		22	7	0											5.94059	23.7624	6.93069		0
TCGA-DG-A2KJ	cervical	46-50yrs	50	F	HPV	HPV18	pos	1	0	0		The Cancer Genome Atlas Research Network 2017	CESC_SquamousCarcinoma				not_mutated	not_mutated	not_mutated	not_mutated	not_mutated	not_mutated	81	0	25	36	25		0		28	21	0											17.9856	25.8993	17.9856		0
TCGA-DG-A2KK	cervical	51-55yrs	51	F	HPV	HPV16	pos	1	0	0		The Cancer Genome Atlas Research Network 2017	CESC_SquamousCarcinoma			TCGA-DG-A2KK	mutated	not_mutated	not_mutated	mutated	not_mutated	not_mutated	307	3	42	190	48		0		73	224	0											7.19178	32.5342	8.21918		0
TCGA-DG-A2KL	cervical	51-55yrs	53	F	HPV	HPV16	pos	1	0	0		The Cancer Genome Atlas Research Network 2017	CESC_SquamousCarcinoma				not_mutated	not_mutated	not_mutated	not_mutated	not_mutated	not_mutated	158	2	56	90	35		0		31	85	0											18.543	29.8013	11.5894		0
TCGA-DG-A2KM	cervical	46-50yrs	46	F	HPV	HPV16	pos	1	0	0		The Cancer Genome Atlas Research Network 2017	CESC_SquamousCarcinoma				not_mutated	not_mutated	not_mutated	not_mutated	not_mutated	not_mutated	174	0	18	80	3		0		44	156	0											5.96026	26.4901	0.993377		0
TCGA-DR-A0ZL	cervical	51-55yrs	53	F	HPV	HPV16	pos	1	0	0		The Cancer Genome Atlas Research Network 2017	CESC_SquamousCarcinoma				not_mutated	not_mutated	not_mutated	not_mutated	not_mutated	not_mutated	62	0	4	8	10		0		0	18	22											4.49438	8.98876	11.236		0
TCGA-DS-A0VK	cervical	41-45yrs	45	F	HPV	HPV16	pos	1	0	0		The Cancer Genome Atlas Research Network 2017	CESC_SquamousCarcinoma				not_mutated	not_mutated	not_mutated	not_mutated	not_mutated	not_mutated	116	1	11	65	0		0		43	39	0											6.01093	35.5191	0		0
TCGA-DS-A0VL	cervical	21-25yrs	25	F	HPV	HPV16	pos	1	0	0		The Cancer Genome Atlas Research Network 2017	CESC_SquamousCarcinoma				not_mutated	not_mutated	not_mutated	not_mutated	not_mutated	not_mutated	63	2	18	25	5		0		13	36	0											18.1818	25.2525	5.05051		0
TCGA-DS-A0VM	cervical	51-55yrs	51	F	HPV	HPV16	pos	1	0	0		The Cancer Genome Atlas Research Network 2017	CESC_SquamousCarcinoma				not_mutated	not_mutated	not_mutated	not_mutated	not_mutated	not_mutated	265	1	22	170	17		0		65	133	0											5.33981	41.2621	4.12621		0
TCGA-DS-A0VN	cervical	46-50yrs	47	F	HPV	HPV16	pos	1	0	0		The Cancer Genome Atlas Research Network 2017	CESC_SquamousCarcinoma				not_mutated	not_mutated	not_mutated	not_mutated	not_mutated	not_mutated	123	2	18	58	40		0		33	45	0											9.18367	29.5918	20.4082		0
TCGA-DS-A3LQ	cervical	46-50yrs	46	F	HPV	HPV69	pos	1	0	0		The Cancer Genome Atlas Research Network 2017	CESC_SquamousCarcinoma				not_mutated	not_mutated	not_mutated	not_mutated	not_mutated	not_mutated	36	1	21	0	33		0		0	0	15											29.1667	0	45.8333		0
TCGA-DS-A5RQ	cervical	76-80yrs	80	F	HPV	HPV16	pos	1	0	0		The Cancer Genome Atlas Research Network 2017	CESC_SquamousCarcinoma				not_mutated	not_mutated	not_mutated	not_mutated	not_mutated	not_mutated	89	2	8	52	29		0		28	17	0											4.65116	30.2326	16.8605		0
TCGA-EA-A1QS	cervical	46-50yrs	46	F	HPV	HPV39	pos	1	0	0		The Cancer Genome Atlas Research Network 2017	CESC_SquamousCarcinoma				not_mutated	not_mutated	not_mutated	not_mutated	not_mutated	not_mutated	62	2	32	27	19		0		0	22	0											32	27	19		0
TCGA-EA-A1QT	cervical	46-50yrs	47	F	HPV	HPV16	pos	1	0	0		The Cancer Genome Atlas Research Network 2017	CESC_SquamousCarcinoma				not_mutated	not_mutated	not_mutated	not_mutated	not_mutated	not_mutated	65	1	7	0	41		0		14	0	27											7.6087	0	44.5652		0
TCGA-EA-A3HQ	cervical	56-60yrs	60	F	HPV	HPV16	pos	1	0	0		The Cancer Genome Atlas Research Network 2017	CESC_SquamousCarcinoma				not_mutated	not_mutated	not_mutated	not_mutated	not_mutated	not_mutated	89	2	56	0	54		36		0	0	0											36.8421	0	35.5263		23.6842
TCGA-EA-A3HR	cervical	56-60yrs	57	F	HPV	HPV73	pos	1	0	0		The Cancer Genome Atlas Research Network 2017	CESC_SquamousCarcinoma				not_mutated	not_mutated	not_mutated	not_mutated	not_mutated	not_mutated	67	0	1	21	8		0		20	25	22											0.793651	16.6667	6.34921		0
TCGA-EA-A3HT	cervical	66-70yrs	68	F	HPV	HPV16	pos	1	0	0		The Cancer Genome Atlas Research Network 2017	CESC_SquamousCarcinoma				not_mutated	not_mutated	not_mutated	not_mutated	not_mutated	not_mutated	95	2	32	52	41		33		0	10	0											18.6047	30.2326	23.8372		19.186
TCGA-EA-A3HU	cervical	41-45yrs	43	F	HPV	HPV16	pos	1	0	0	no_cnv	The Cancer Genome Atlas Research Network 2017				TCGA-EA-A3HU	not_mutated	not_mutated	not_mutated	not_mutated	not_mutated	not_mutated	998	4	174	269	239		0		0	252	713											9.72067	15.0279	13.352		0
TCGA-EA-A3QD	cervical	56-60yrs	59	F	HPV	HPV16	pos	1	0	0		The Cancer Genome Atlas Research Network 2017	CESC_SquamousCarcinoma				not_mutated	not_mutated	not_mutated	not_mutated	not_mutated	not_mutated	84	1	32	50	24		27		0	30	0											19.5122	30.4878	14.6341		16.4634
TCGA-EA-A3QE	cervical	41-45yrs	45	F	HPV	HPV16	pos	1	0	0		The Cancer Genome Atlas Research Network 2017	CESC_SquamousCarcinoma				not_mutated	not_mutated	not_mutated	not_mutated	not_mutated	not_mutated	64	2	28	21	29		0		14	17	0											25.4545	19.0909	26.3636		0
TCGA-EA-A3Y4	cervical	36-40yrs	40	F	HPV	HPV45	pos	1	0	0		The Cancer Genome Atlas Research Network 2017	CESC_SquamousCarcinoma				not_mutated	not_mutated	not_mutated	not_mutated	not_mutated	not_mutated	125	1	18	78	43		0		0	83	0											8.03571	34.8214	19.1964		0
TCGA-EA-A411	cervical	46-50yrs	50	F	HPV	HPV16	pos	1	0	0		The Cancer Genome Atlas Research Network 2017	CESC_SquamousCarcinoma				not_mutated	not_mutated	not_mutated	not_mutated	not_mutated	not_mutated	51	1	20	0	44		0		13	10	0											22.7273	0	50		0
TCGA-EA-A439	cervical	46-50yrs	50	F	HPV	HPV18	pos	1	0	0		The Cancer Genome Atlas Research Network 2017	CESC_SquamousCarcinoma				not_mutated	not_mutated	not_mutated	not_mutated	not_mutated	not_mutated	92	0	43	39	47		0		0	32	0											26.0606	23.6364	28.4848		0
TCGA-EA-A43B	cervical	41-45yrs	43	F	HPV	HPV16	pos	1	0	0		The Cancer Genome Atlas Research Network 2017	CESC_SquamousCarcinoma				not_mutated	not_mutated	not_mutated	not_mutated	not_mutated	not_mutated	198	1	31	93	35		0		0	165	0											9.39394	28.1818	10.6061		0
TCGA-EA-A44S	cervical	31-35yrs	31	F	HPV	HPV16	pos	1	0	0		The Cancer Genome Atlas Research Network 2017					not_mutated	not_mutated	not_mutated	not_mutated	not_mutated	not_mutated	0	0	0	0	0		0		0	0	0											0	0	0		0
TCGA-EA-A50E	cervical	41-45yrs	45	F	HPV	HPV16	pos	1	0	0		The Cancer Genome Atlas Research Network 2017					not_mutated	not_mutated	not_mutated	not_mutated	not_mutated	not_mutated	0	0	0	0	0		0		0	0	0											0	0	0		0
TCGA-EA-A5FO	cervical	56-60yrs	59	F	HPV	HPV16	pos	1	0	0		The Cancer Genome Atlas Research Network 2017	CESC_SquamousCarcinoma				mutated	not_mutated	not_mutated	not_mutated	not_mutated	not_mutated	71	3	45	24	31		0		0	0	24											35.1562	18.75	24.2188		0
TCGA-EA-A5O9	cervical	36-40yrs	39	F	HPV	HPV16	pos	1	0	0		The Cancer Genome Atlas Research Network 2017	CESC_SquamousCarcinoma				not_mutated	not_mutated	not_mutated	not_mutated	not_mutated	not_mutated	49	1	44	0	21		0		15	0	0											51.1628	0	24.4186		0
TCGA-EA-A5ZD	cervical	36-40yrs	40	F	HPV	HPV58	pos	1	0	0		The Cancer Genome Atlas Research Network 2017	CESC_SquamousCarcinoma				not_mutated	not_mutated	not_mutated	not_mutated	not_mutated	not_mutated	22	1	10	0	14		0		10	0	0											29.4118	0	41.1765		0
TCGA-EA-A5ZE	cervical	51-55yrs	54	F	HPV	HPV59	pos	1	0	0		The Cancer Genome Atlas Research Network 2017	CESC_SquamousCarcinoma				not_mutated	not_mutated	not_mutated	not_mutated	not_mutated	not_mutated	45	0	27	15	42		0		0	7	0											27.551	15.3061	42.8571		0
TCGA-EA-A5ZF	cervical	56-60yrs	56	F	HPV	HPV18	pos	1	0	0		The Cancer Genome Atlas Research Network 2017	CESC_SquamousCarcinoma				not_mutated	not_mutated	not_mutated	not_mutated	not_mutated	not_mutated	68	0	5	21	19		0		0	11	22											4.2735	17.9487	16.2393		0
TCGA-EA-A6QX	cervical	46-50yrs	49	F	HPV	HPV58	pos	1	0	0		The Cancer Genome Atlas Research Network 2017	CESC_SquamousCarcinoma				not_mutated	not_mutated	not_mutated	not_mutated	not_mutated	not_mutated	55	0	10	44	18		0		0	21	0											8.69565	38.2609	15.6522		0
TCGA-EA-A78R	cervical	51-55yrs	54	F	HPV	HPV52	pos	1	0	0		The Cancer Genome Atlas Research Network 2017	CESC_SquamousCarcinoma				not_mutated	not_mutated	not_mutated	not_mutated	not_mutated	not_mutated	54	0	8	22	20		0		13	18	0											8	22	20		0
TCGA-EK-A2GZ	cervical	61-65yrs	64	F	HPV	HPV52	pos	1	0	0		The Cancer Genome Atlas Research Network 2017	CESC_SquamousCarcinoma				not_mutated	not_mutated	not_mutated	not_mutated	not_mutated	not_mutated	66	0	36	13	18		0		39	8	0											30	10.8333	15		0
TCGA-EK-A2H0	cervical	21-25yrs	24	F	HPV	HPV68	pos	1	0	0		The Cancer Genome Atlas Research Network 2017	CESC_SquamousCarcinoma				not_mutated	not_mutated	not_mutated	not_mutated	not_mutated	not_mutated	155	0	29	92	40		0		0	119	0											10.1045	32.0557	13.9373		0
TCGA-EK-A2H1	cervical	16-20yrs	20	F	HPV	HPV16	pos	1	0	0		The Cancer Genome Atlas Research Network 2017	CESC_SquamousCarcinoma				not_mutated	not_mutated	not_mutated	not_mutated	not_mutated	not_mutated	33	0	9	18	15		0		0	15	0											15.5172	31.0345	25.8621		0
TCGA-EK-A2IP	cervical	26-30yrs	28	F	HPV	HPV16	pos	1	0	0		The Cancer Genome Atlas Research Network 2017	CESC_SquamousCarcinoma				not_mutated	not_mutated	not_mutated	not_mutated	not_mutated	not_mutated	114	0	18	101	27		0		0	77	0											8.03571	45.0893	12.0536		0
TCGA-EK-A2PG	cervical	86-90yrs	88	F	HPV	HPV58	pos	1	0	0		The Cancer Genome Atlas Research Network 2017	CESC_SquamousCarcinoma			TCGA-EK-A2PG	mutated	not_mutated	not_mutated	not_mutated	not_mutated	not_mutated	540	1	96	368	153		0		0	320	0											10.2019	39.1073	16.2593		0
TCGA-EK-A2PI	cervical	41-45yrs	44	F	HPV	HPV16	pos	1	0	0		The Cancer Genome Atlas Research Network 2017	CESC_SquamousCarcinoma				not_mutated	not_mutated	not_mutated	not_mutated	not_mutated	not_mutated	76	1	13	23	16		0		0	23	21											9.77444	17.2932	12.0301		0
TCGA-EK-A2PK	cervical	41-45yrs	43	F	HPV	HPV18	pos	1	0	0		The Cancer Genome Atlas Research Network 2017	CESC_SquamousCarcinoma				not_mutated	not_mutated	not_mutated	not_mutated	not_mutated	not_mutated	26	0	17	0	20		0		0	0	11											33.3333	0	39.2157		0
TCGA-EK-A2PL	cervical	36-40yrs	36	F	HPV	HPV39	pos	1	0	0		The Cancer Genome Atlas Research Network 2017	CESC_SquamousCarcinoma				not_mutated	not_mutated	not_mutated	not_mutated	not_mutated	not_mutated	173	2	23	93	17		0		0	136	0											8.39416	33.9416	6.20438		0
TCGA-EK-A2R7	cervical	41-45yrs	45	F	HPV	HPV18	pos	1	0	0		The Cancer Genome Atlas Research Network 2017	CESC_SquamousCarcinoma				not_mutated	not_mutated	not_mutated	not_mutated	not_mutated	not_mutated	132	2	27	28	25		39		0	84	0											12.7962	13.2701	11.8483		18.4834
TCGA-EK-A2R8	cervical	46-50yrs	48	F	HPV	HPV45	pos	1	0	0		The Cancer Genome Atlas Research Network 2017	CESC_SquamousCarcinoma				not_mutated	not_mutated	not_mutated	not_mutated	not_mutated	not_mutated	265	2	30	190	33		0		0	224	0											6.25	39.5833	6.875		0
TCGA-EK-A2R9	cervical	56-60yrs	58	F	HPV	HPV33	pos	1	0	0		The Cancer Genome Atlas Research Network 2017	CESC_SquamousCarcinoma				not_mutated	not_mutated	not_mutated	not_mutated	not_mutated	not_mutated	50	1	30	9	18		0		13	0	0											32.967	9.89011	19.7802		0
TCGA-EK-A2RA	cervical	71-75yrs	74	F	HPV	HPV52	pos	1	0	0		The Cancer Genome Atlas Research Network 2017	CESC_SquamousCarcinoma				not_mutated	not_mutated	not_mutated	not_mutated	not_mutated	not_mutated	198	1	62	71	63		58		0	107	0											16.7568	19.1892	17.027		15.6757
TCGA-EK-A2RB	cervical	46-50yrs	48	F	HPV	HPV16	pos	1	0	0		The Cancer Genome Atlas Research Network 2017	CESC_SquamousCarcinoma				not_mutated	not_mutated	not_mutated	not_mutated	not_mutated	not_mutated	106	0	53	42	31		0		0	35	0											31.5476	25	18.4524		0
TCGA-EK-A2RC	cervical	31-35yrs	33	F	HPV	HPV16	pos	1	0	0		The Cancer Genome Atlas Research Network 2017	CESC_SquamousCarcinoma				not_mutated	not_mutated	not_mutated	not_mutated	not_mutated	not_mutated	157	0	16	75	14		0		29	141	0											5.77617	27.0758	5.05415		0
TCGA-EK-A2RE	cervical	26-30yrs	26	F	HPV	HPV16	pos	1	0	0		The Cancer Genome Atlas Research Network 2017	CESC_SquamousCarcinoma				not_mutated	not_mutated	not_mutated	not_mutated	not_mutated	not_mutated	20	1	15	0	18		0		0	0	0											41.6667	0	50		0
TCGA-EK-A2RJ	cervical	51-55yrs	51	F	HPV	HPV59	pos	1	0	0		The Cancer Genome Atlas Research Network 2017	CESC_SquamousCarcinoma			TCGA-EK-A2RJ	not_mutated	not_mutated	not_mutated	not_mutated	not_mutated	not_mutated	352	0	29	190	60		0		64	228	0											5.06108	33.1588	10.4712		0
TCGA-EK-A2RK	cervical	66-70yrs	67	F	HPV	HPV16	pos	1	0	0		The Cancer Genome Atlas Research Network 2017	CESC_SquamousCarcinoma				not_mutated	not_mutated	not_mutated	not_mutated	not_mutated	not_mutated	208	4	37	145	50		0		0	127	0											10.137	39.726	13.6986		0
TCGA-EK-A2RL	cervical	31-35yrs	32	F	HPV	HPV16	pos	1	0	0		The Cancer Genome Atlas Research Network 2017	CESC_AdenoCarcinoma				not_mutated	not_mutated	not_mutated	not_mutated	not_mutated	not_mutated	23	2	14	0	7		0		0	0	0											26.9231	0	13.4615		0
TCGA-EK-A2RM	cervical	36-40yrs	40	F	HPV	HPV18	pos	1	0	0		The Cancer Genome Atlas Research Network 2017	CESC_SquamousCarcinoma				not_mutated	not_mutated	not_mutated	not_mutated	not_mutated	not_mutated	84	0	7	32	32		0		0	29	11											5.03597	23.0216	23.0216		0
TCGA-EK-A2RN	cervical	41-45yrs	45	F	HPV	HPV16	pos	1	0	0		The Cancer Genome Atlas Research Network 2017	CESC_SquamousCarcinoma				not_mutated	not_mutated	not_mutated	not_mutated	not_mutated	not_mutated	146	2	45	91	53		0		0	54	0											18.3673	37.1429	21.6327		0
TCGA-EK-A2RO	cervical	56-60yrs	59	F	HPV	HPV16	pos	1	0	0		The Cancer Genome Atlas Research Network 2017	CESC_SquamousCarcinoma				not_mutated	not_mutated	not_mutated	not_mutated	not_mutated	mutated	119	1	20	41	24		0		0	30	34											10.2041	20.9184	12.2449		0
TCGA-EK-A3GJ	cervical	51-55yrs	51	F	HPV	HPV58	pos	1	0	0		The Cancer Genome Atlas Research Network 2017	CESC_SquamousCarcinoma				not_mutated	not_mutated	not_mutated	not_mutated	not_mutated	not_mutated	215	1	19	126	12		0		53	160	0											5.08021	33.6898	3.20856		0
TCGA-EK-A3GK	cervical	31-35yrs	33	F	HPV	HPV16	pos	1	0	0		The Cancer Genome Atlas Research Network 2017	CESC_AdenoCarcinoma			TCGA-EK-A3GK	not_mutated	not_mutated	not_mutated	not_mutated	not_mutated	not_mutated	1153	3	37	766	45		0		236	955	0											1.79961	37.2568	2.18872		0
TCGA-EK-A3GM	cervical	61-65yrs	65	F	HPV	HPV45	pos	1	0	0		The Cancer Genome Atlas Research Network 2017	CESC_AdenoCarcinoma				not_mutated	not_mutated	not_mutated	not_mutated	not_mutated	not_mutated	167	4	19	86	39		0		48	64	0											6.25	28.2895	12.8289		0
TCGA-EK-A3GN	cervical	46-50yrs	47	F	HPV	HPV16	pos	1	0	0		The Cancer Genome Atlas Research Network 2017	CESC_SquamousCarcinoma				not_mutated	not_mutated	not_mutated	not_mutated	not_mutated	not_mutated	50	1	38	23	23		0		0	0	19											35.514	21.4953	21.4953		0
TCGA-EX-A1H5	cervical	56-60yrs	58	F	HPV	HPV16	pos	1	0	0		The Cancer Genome Atlas Research Network 2017	CESC_SquamousCarcinoma				not_mutated	not_mutated	not_mutated	not_mutated	not_mutated	not_mutated	43	1	21	0	12		0		16	0	11											32.8125	0	18.75		0
TCGA-EX-A1H6	cervical	36-40yrs	38	F	HPV	HPV16	pos	1	0	0		The Cancer Genome Atlas Research Network 2017	CESC_AdenoCarcinoma				not_mutated	not_mutated	not_mutated	not_mutated	not_mutated	not_mutated	95	1	24	57	22		0		22	39	0											14.2012	33.7278	13.0178		0
TCGA-EX-A3L1	cervical	31-35yrs	32	F	HPV	HPV45	pos	1	0	0		The Cancer Genome Atlas Research Network 2017	CESC_SquamousCarcinoma				not_mutated	not_mutated	not_mutated	not_mutated	not_mutated	not_mutated	39	0	17	6	14		15		0	11	0											26.5625	9.375	21.875		23.4375
TCGA-EX-A69L	cervical	41-45yrs	41	F	HPV	HPV16	pos	1	0	0		The Cancer Genome Atlas Research Network 2017	CESC_SquamousCarcinoma				not_mutated	not_mutated	not_mutated	not_mutated	not_mutated	not_mutated	57	2	14	31	15		0		9	29	0											14.1414	31.3131	15.1515		0
TCGA-EX-A69M	cervical	61-65yrs	62	F	HPV	HPV52	pos	1	0	0		The Cancer Genome Atlas Research Network 2017	CESC_SquamousCarcinoma				not_mutated	not_mutated	not_mutated	not_mutated	not_mutated	not_mutated	47	0	16	9	19		0		0	0	21											18.6047	10.4651	22.093		0
TCGA-FU-A23K	cervical	26-30yrs	28	F	HPV	HPV18	pos	1	0	0		The Cancer Genome Atlas Research Network 2017	CESC_SquamousCarcinoma				not_mutated	not_mutated	not_mutated	not_mutated	not_mutated	not_mutated	93	2	16	48	37		0		0	48	0											10.596	31.7881	24.5033		0
TCGA-FU-A23L	cervical	56-60yrs	60	F	HPV	HPV45	pos	1	0	0		The Cancer Genome Atlas Research Network 2017	CESC_SquamousCarcinoma				not_mutated	not_mutated	not_mutated	not_mutated	not_mutated	not_mutated	155	0	17	49	64		0		0	80	0											7.94393	22.8972	29.9065		0
TCGA-FU-A2QG	cervical	26-30yrs	29	F	HPV	HPV16	pos	1	0	0		The Cancer Genome Atlas Research Network 2017	CESC_SquamousCarcinoma				not_mutated	not_mutated	not_mutated	not_mutated	not_mutated	not_mutated	77	1	11	58	14		0		18	36	13											7.18954	37.9085	9.15033		0
TCGA-FU-A3EO	cervical	51-55yrs	55	F	HPV	HPV16	pos	1	0	0		The Cancer Genome Atlas Research Network 2017	CESC_AdenoCarcinoma				not_mutated	not_mutated	not_mutated	not_mutated	not_mutated	not_mutated	49	1	24	0	20		19		0	0	19											27.907	0	23.2558		22.093
TCGA-FU-A3HY	cervical	46-50yrs	47	F	HPV	HPV16	pos	1	0	0		The Cancer Genome Atlas Research Network 2017	CESC_SquamousCarcinoma				not_mutated	not_mutated	not_mutated	not_mutated	not_mutated	not_mutated	167	2	34	111	47		0		0	117	0											10.9677	35.8065	15.1613		0
TCGA-FU-A3NI	cervical	41-45yrs	45	F	HPV	HPV16	pos	1	0	0		The Cancer Genome Atlas Research Network 2017	CESC_SquamousCarcinoma				not_mutated	not_mutated	not_mutated	not_mutated	not_mutated	not_mutated	100	1	44	19	24		30		27	18	0											26.1905	11.3095	14.2857		17.8571
TCGA-FU-A3TQ	cervical	51-55yrs	55	F	HPV	HPV16	pos	1	0	0		The Cancer Genome Atlas Research Network 2017	CESC_SquamousCarcinoma				not_mutated	not_mutated	not_mutated	not_mutated	not_mutated	not_mutated	56	4	17	0	30		0		0	0	0											18.6813	0	32.967		0
TCGA-FU-A3TX	cervical	76-80yrs	78	F	HPV	HPV18	pos	1	0	0		The Cancer Genome Atlas Research Network 2017	CESC_SquamousCarcinoma				not_mutated	not_mutated	not_mutated	not_mutated	not_mutated	not_mutated	58	0	20	11	34		0		12	15	0											21.2766	11.7021	36.1702		0
TCGA-FU-A3WB	cervical	41-45yrs	43	F	HPV	HPV16	pos	1	0	0		The Cancer Genome Atlas Research Network 2017	CESC_SquamousCarcinoma				not_mutated	not_mutated	not_mutated	not_mutated	not_mutated	not_mutated	73	2	34	27	13		0		15	17	0											31.4815	25	12.037		0
TCGA-FU-A3YQ	cervical	31-35yrs	35	F	HPV	HPV16	pos	1	0	0		The Cancer Genome Atlas Research Network 2017	CESC_SquamousCarcinoma				not_mutated	not_mutated	not_mutated	not_mutated	not_mutated	not_mutated	71	0	5	30	9		0		18	45	0											3.67647	22.0588	6.61765		0
TCGA-FU-A40J	cervical	36-40yrs	38	F	HPV	HPV16	pos	1	0	0		The Cancer Genome Atlas Research Network 2017	CESC_AdenoCarcinoma				not_mutated	not_mutated	not_mutated	not_mutated	not_mutated	not_mutated	204	0	27	86	91		0		35	98	0											7.89474	25.1462	26.6082		0
TCGA-FU-A5XV	cervical	31-35yrs	32	F	HPV	HPV18	pos	1	0	0		The Cancer Genome Atlas Research Network 2017	CESC_SquamousCarcinoma				not_mutated	not_mutated	not_mutated	not_mutated	not_mutated	not_mutated	93	1	29	39	29		0		0	54	0											18.3544	24.6835	18.3544		0
TCGA-FU-A770	cervical	31-35yrs	33	F	HPV	HPV16	pos	1	0	0		The Cancer Genome Atlas Research Network 2017	CESC_AdenoCarcinoma				not_mutated	not_mutated	not_mutated	not_mutated	not_mutated	not_mutated	43	0	8	25	23		0		0	9	14											9.63855	30.1205	27.7108		0
TCGA-HG-A2PA	cervical	36-40yrs	38	F	HPV	HPV16	pos	1	0	0		The Cancer Genome Atlas Research Network 2017	CESC_SquamousCarcinoma				not_mutated	not_mutated	not_mutated	not_mutated	not_mutated	not_mutated	65	2	13	14	40		0		0	0	13											12.1495	13.0841	37.3832		0
TCGA-HM-A3JJ	cervical	36-40yrs	40	F	HPV	HPV16	pos	1	0	0		The Cancer Genome Atlas Research Network 2017	CESC_SquamousCarcinoma				not_mutated	not_mutated	not_mutated	not_mutated	not_mutated	not_mutated	67	1	54	10	65		25		0	25	0											29.6703	5.49451	35.7143		13.7363
TCGA-HM-A3JK	cervical	61-65yrs	64	F	HPV	HPV35	pos	1	0	0		The Cancer Genome Atlas Research Network 2017	CESC_SquamousCarcinoma				not_mutated	not_mutated	not_mutated	not_mutated	not_mutated	not_mutated	47	1	17	11	19		0		30	8	0											19.3182	12.5	21.5909		0
TCGA-HM-A4S6	cervical	51-55yrs	51	F	HPV	HPV16	pos	1	0	0	no_snv	The Cancer Genome Atlas Research Network 2017
TCGA-IR-A3L7	cervical	36-40yrs	37	F	HPV	HPV18	pos	1	0	0		The Cancer Genome Atlas Research Network 2017	CESC_SquamousCarcinoma				not_mutated	not_mutated	not_mutated	not_mutated	not_mutated	not_mutated	22	0	14	0	35		0		0	0	0											27.451	0	68.6275		0
TCGA-IR-A3LB	cervical	51-55yrs	53	F	HPV	HPV45	pos	1	0	0		The Cancer Genome Atlas Research Network 2017	CESC_AdenoCarcinoma				not_mutated	not_mutated	not_mutated	not_mutated	not_mutated	not_mutated	50	1	22	18	26		0		0	11	0											27.8481	22.7848	32.9114		0
TCGA-IR-A3LC	cervical	36-40yrs	40	F	HPV	HPV16	pos	1	0	0		The Cancer Genome Atlas Research Network 2017	CESC_SquamousCarcinoma				not_mutated	not_mutated	not_mutated	not_mutated	not_mutated	not_mutated	39	0	0	3	19		0		6	9	12											0	4.22535	26.7606		0
TCGA-IR-A3LF	cervical	61-65yrs	64	F	HPV	HPV16	pos	1	0	0		The Cancer Genome Atlas Research Network 2017	CESC_AdenoCarcinoma				not_mutated	not_mutated	not_mutated	not_mutated	not_mutated	not_mutated	112	2	26	72	25		0		32	51	0											12.3223	34.1232	11.8483		0
TCGA-IR-A3LH	cervical	46-50yrs	49	F	HPV	HPV45	pos	1	0	0		The Cancer Genome Atlas Research Network 2017	CESC_SquamousCarcinoma			TCGA-IR-A3LH	not_mutated	not_mutated	not_mutated	not_mutated	not_mutated	not_mutated	799	7	55	539	150		0		0	631	0											3.97399	38.9451	10.8382		0
TCGA-IR-A3LI	cervical	46-50yrs	48	F	HPV	HPV16	pos	1	0	0		The Cancer Genome Atlas Research Network 2017	CESC_AdenoCarcinoma			TCGA-IR-A3LI	not_mutated	not_mutated	not_mutated	not_mutated	not_mutated	not_mutated	314	2	26	259	61		0		76	159	0											4.45969	44.4254	10.4631		0
TCGA-IR-A3LK	cervical	66-70yrs	69	F	HPV	HPV31	pos	1	0	0		The Cancer Genome Atlas Research Network 2017	CESC_SquamousCarcinoma			TCGA-IR-A3LK	mutated	not_mutated	not_mutated	not_mutated	not_mutated	not_mutated	1223	4	112	789	183		0		0	1045	0											5.22632	36.8175	8.53943		0
TCGA-IR-A3LL	cervical	56-60yrs	60	F	HPV	HPV16	pos	1	0	0		The Cancer Genome Atlas Research Network 2017	CESC_SquamousCarcinoma			TCGA-IR-A3LL	not_mutated	not_mutated	not_mutated	not_mutated	not_mutated	mutated	355	2	39	260	19		0		53	234	0											6.44628	42.9752	3.1405		0
TCGA-JW-A5VG	cervical	31-35yrs	35	F	HPV	HPV59	pos	1	0	0		The Cancer Genome Atlas Research Network 2017	CESC_SquamousCarcinoma				not_mutated	not_mutated	not_mutated	not_mutated	not_mutated	not_mutated	30	0	15	0	24		0		0	0	0											37.5	0	60		0
TCGA-JW-A5VI	cervical	41-45yrs	45	F	HPV	HPV30	pos	1	0	0		The Cancer Genome Atlas Research Network 2017	CESC_SquamousCarcinoma				not_mutated	not_mutated	not_mutated	not_mutated	not_mutated	mutated	68	0	33	0	13		21		10	22	0											32.0388	0	12.6214		20.3883
TCGA-JW-A5VJ	cervical	56-60yrs	56	F	HPV	HPV18	pos	1	0	0		The Cancer Genome Atlas Research Network 2017	CESC_SquamousCarcinoma				not_mutated	not_mutated	not_mutated	not_mutated	not_mutated	not_mutated	198	2	25	155	59		0		0	102	0											7.26744	45.0581	17.1512		0
TCGA-JW-A5VK	cervical	41-45yrs	43	F	HPV	HPV16	pos	1	0	0		The Cancer Genome Atlas Research Network 2017	CESC_SquamousCarcinoma				not_mutated	not_mutated	not_mutated	not_mutated	not_mutated	not_mutated	40	0	34	10	27		0		0	0	0											43.038	12.6582	34.1772		0
TCGA-JW-A5VL	cervical	36-40yrs	37	F	HPV	HPV16	pos	1	0	0		The Cancer Genome Atlas Research Network 2017				TCGA-JW-A5VL	not_mutated	not_mutated	not_mutated	not_mutated	not_mutated	mutated	1955	8	127	1253	163		0		0	1826	0											3.74521	36.9508	4.80684		0
TCGA-JW-A69B	cervical	41-45yrs	44	F	HPV	HPV16	pos	1	0	0		The Cancer Genome Atlas Research Network 2017	CESC_AdenoCarcinoma				not_mutated	not_mutated	not_mutated	not_mutated	not_mutated	not_mutated	39	1	28	11	0		0		0	0	33											37.3333	14.6667	0		0
TCGA-JX-A3PZ	cervical	21-25yrs	25	F	HPV	HPV45	pos	1	0	0		The Cancer Genome Atlas Research Network 2017	CESC_SquamousCarcinoma				not_mutated	not_mutated	not_mutated	not_mutated	not_mutated	not_mutated	42	0	17	13	14		0		14	23	0											20.9877	16.0494	17.284		0
TCGA-JX-A3Q0	cervical	61-65yrs	63	F	HPV	HPV31	pos	1	0	0		The Cancer Genome Atlas Research Network 2017	CESC_SquamousCarcinoma			TCGA-JX-A3Q0	mutated	mutated	not_mutated	not_mutated	not_mutated	not_mutated	693	9	60	507	13		185		111	344	0											4.87013	41.1526	1.05519		15.0162
TCGA-JX-A3Q8	cervical	36-40yrs	40	F	HPV	HPV16	pos	1	0	0		The Cancer Genome Atlas Research Network 2017	CESC_AdenoCarcinoma				not_mutated	not_mutated	not_mutated	not_mutated	not_mutated	not_mutated	57	0	12	0	51		16		0	0	14											12.6316	0	53.6842		16.8421
TCGA-JX-A5QV	cervical	36-40yrs	37	F	HPV	HPV16	pos	1	0	0		The Cancer Genome Atlas Research Network 2017	CESC_SquamousCarcinoma				not_mutated	not_mutated	not_mutated	not_mutated	not_mutated	not_mutated	45	0	37	7	6		0		0	4	0											46.8354	8.86076	7.59494		0
TCGA-LP-A4AU	cervical	31-35yrs	35	F	HPV	HPV18	pos	1	0	0		The Cancer Genome Atlas Research Network 2017	CESC_SquamousCarcinoma				not_mutated	not_mutated	not_mutated	not_mutated	not_mutated	not_mutated	45	0	7	28	0		0		12	8	27											8.33333	33.3333	0		0
TCGA-LP-A4AV	cervical	61-65yrs	63	F	HPV	HPV56	pos	1	0	0		The Cancer Genome Atlas Research Network 2017	CESC_SquamousCarcinoma			TCGA-LP-A4AV	not_mutated	not_mutated	not_mutated	not_mutated	not_mutated	not_mutated	371	1	36	242	10		0		113	217	0											5.78778	38.9068	1.60772		0
TCGA-LP-A4AW	cervical	51-55yrs	52	F	HPV	HPV16	pos	1	0	0		The Cancer Genome Atlas Research Network 2017	CESC_SquamousCarcinoma				not_mutated	not_mutated	not_mutated	not_mutated	not_mutated	not_mutated	101	0	32	7	50		0		20	28	0											17.9775	3.93258	28.0899		0
TCGA-LP-A4AX	cervical	41-45yrs	45	F	HPV	HPV16	pos	1	0	0		The Cancer Genome Atlas Research Network 2017	CESC_SquamousCarcinoma				not_mutated	not_mutated	not_mutated	not_mutated	not_mutated	not_mutated	39	0	7	22	12		0		0	16	15											9.33333	29.3333	16		0
TCGA-LP-A5U2	cervical	26-30yrs	30	F	HPV	HPV16	pos	1	0	0		The Cancer Genome Atlas Research Network 2017	CESC_AdenoCarcinoma				mutated	not_mutated	not_mutated	not_mutated	not_mutated	not_mutated	191	2	18	109	25		0		0	167	0											5.625	34.0625	7.8125		0
TCGA-LP-A5U3	cervical	36-40yrs	40	F	HPV	HPV16	pos	1	0	0		The Cancer Genome Atlas Research Network 2017	CESC_SquamousCarcinoma				not_mutated	not_mutated	not_mutated	not_mutated	not_mutated	not_mutated	39	0	15	19	14		0		9	7	0											23.4375	29.6875	21.875		0
TCGA-LP-A7HU	cervical	51-55yrs	53	F	HPV	HPV16	pos	1	0	0		The Cancer Genome Atlas Research Network 2017	CESC_AdenoCarcinoma				not_mutated	not_mutated	not_mutated	not_mutated	not_mutated	not_mutated	148	2	13	63	39		0		22	51	39											4.71014	22.8261	14.1304		0
TCGA-MU-A51Y	cervical	26-30yrs	27	F	HPV	HPV16	pos	1	0	0		The Cancer Genome Atlas Research Network 2017					not_mutated	not_mutated	not_mutated	not_mutated	not_mutated	not_mutated	0	0	0	0	0		0		0	0	0											0	0	0		0
TCGA-MU-A5YI	cervical	56-60yrs	60	F	HPV	HPV16	pos	1	0	0		The Cancer Genome Atlas Research Network 2017	CESC_SquamousCarcinoma				not_mutated	not_mutated	not_mutated	not_mutated	not_mutated	not_mutated	62	0	30	23	24		0		0	20	0											24.1935	18.5484	19.3548		0
TCGA-MY-A5BD	cervical	61-65yrs	62	F	HPV	HPV16	pos	1	0	0	no_snv	The Cancer Genome Atlas Research Network 2017
TCGA-MY-A5BE	cervical	41-45yrs	42	F	HPV	HPV16	pos	1	0	0		The Cancer Genome Atlas Research Network 2017					not_mutated	not_mutated	not_mutated	not_mutated	not_mutated	not_mutated	0	0	0	0	0		0		0	0	0											0	0	0		0
TCGA-MY-A5BF	cervical	66-70yrs	68	F	HPV	HPV16	pos	1	0	0		The Cancer Genome Atlas Research Network 2017					not_mutated	not_mutated	not_mutated	not_mutated	not_mutated	not_mutated	0	0	0	0	0		0		0	0	0											0	0	0		0
TCGA-Q1-A5R1	cervical	31-35yrs	32	F	HPV	HPV16	pos	1	0	0		The Cancer Genome Atlas Research Network 2017	CESC_AdenoCarcinoma				not_mutated	not_mutated	not_mutated	not_mutated	not_mutated	not_mutated	62	1	30	32	30		0		0	14	0											27.7778	29.6296	27.7778		0
TCGA-Q1-A5R2	cervical	61-65yrs	64	F	HPV	HPV16	pos	1	0	0		The Cancer Genome Atlas Research Network 2017	CESC_SquamousCarcinoma			TCGA-Q1-A5R2	not_mutated	not_mutated	not_mutated	not_mutated	not_mutated	not_mutated	362	2	94	169	33		115		0	233	0											14.4838	26.0401	5.08475		17.7196
TCGA-Q1-A5R3	cervical	56-60yrs	56	F	HPV	HPV18	pos	1	0	0		The Cancer Genome Atlas Research Network 2017	CESC_SquamousCarcinoma				not_mutated	not_mutated	mutated	not_mutated	not_mutated	not_mutated	61	2	9	17	0		0		13	16	21											9.27835	17.5258	0		0
TCGA-Q1-A6DT	cervical	51-55yrs	55	F	HPV	HPV16	pos	1	0	0		The Cancer Genome Atlas Research Network 2017	CESC_SquamousCarcinoma				not_mutated	not_mutated	not_mutated	not_mutated	not_mutated	not_mutated	162	0	25	47	77		0		0	67	0											9.43396	17.7358	29.0566		0
TCGA-Q1-A6DV	cervical	36-40yrs	36	F	HPV	HPV16	pos	1	0	0		The Cancer Genome Atlas Research Network 2017	CESC_AdenoCarcinoma				not_mutated	not_mutated	not_mutated	not_mutated	not_mutated	not_mutated	26	1	11	0	12		0		0	0	12											18.3333	0	20		0
TCGA-Q1-A6DW	cervical	41-45yrs	44	F	HPV	HPV16	pos	1	0	0		The Cancer Genome Atlas Research Network 2017	CESC_SquamousCarcinoma				not_mutated	not_mutated	mutated	not_mutated	not_mutated	not_mutated	98	1	19	30	25		0		35	28	0											11.7284	18.5185	15.4321		0
TCGA-Q1-A73O	cervical	36-40yrs	37	F	HPV	HPV18	pos	1	0	0		The Cancer Genome Atlas Research Network 2017	CESC_SquamousCarcinoma			TCGA-Q1-A73O	not_mutated	not_mutated	mutated	not_mutated	not_mutated	not_mutated	1349	7	68	1027	156		0		0	1168	0											2.7972	42.246	6.41711		0
TCGA-Q1-A73P	cervical	41-45yrs	45	F	HPV	HPV18	pos	1	0	0		The Cancer Genome Atlas Research Network 2017	CESC_AdenoCarcinoma				not_mutated	not_mutated	mutated	not_mutated	not_mutated	not_mutated	235	2	30	124	35		0		85	140	0											7.109	29.3839	8.29384		0
TCGA-Q1-A73Q	cervical	46-50yrs	46	F	HPV	HPV33	pos	1	0	0		The Cancer Genome Atlas Research Network 2017	CESC_SquamousCarcinoma				not_mutated	not_mutated	not_mutated	not_mutated	not_mutated	not_mutated	59	0	9	29	26		0		0	19	0											7.89474	25.4386	22.807		0
TCGA-Q1-A73R	cervical	41-45yrs	45	F	HPV	HPV16	pos	1	0	0		The Cancer Genome Atlas Research Network 2017	CESC_AdenoCarcinoma				not_mutated	not_mutated	not_mutated	not_mutated	not_mutated	not_mutated	50	1	15	0	23		0		13	0	12											16.3043	0	25		0
TCGA-Q1-A73S	cervical	31-35yrs	33	F	HPV	HPV18	pos	1	0	0		The Cancer Genome Atlas Research Network 2017	CESC_SquamousCarcinoma				not_mutated	not_mutated	not_mutated	not_mutated	not_mutated	not_mutated	24	0	13	5	15		0		0	0	0											26.5306	10.2041	30.6122		0
TCGA-R2-A69V	cervical	41-45yrs	42	F	HPV	HPV39	pos	1	0	0		The Cancer Genome Atlas Research Network 2017	CESC_SquamousCarcinoma				not_mutated	not_mutated	not_mutated	not_mutated	not_mutated	not_mutated	93	2	16	22	62		0		0	71	0											9.1954	12.6437	35.6322		0
TCGA-RA-A741	cervical	31-35yrs	34	F	HPV	HPV16	pos	1	0	0		The Cancer Genome Atlas Research Network 2017	CESC_SquamousCarcinoma				not_mutated	not_mutated	not_mutated	not_mutated	not_mutated	not_mutated	54	0	7	21	18		0		0	12	0											7.6087	22.8261	19.5652		0
2	CHL	26-30yrs	29	F	EBV	negative	neg	1	0	0	all	Tiacci 2018	Nodular sclerosis				not_mutated	not_mutated	not_mutated	not_mutated	not_mutated		631	7
3	CHL	21-25yrs	23	M	EBV	negative	neg	1	0	0	all	Tiacci 2018	Nodular sclerosis				not_mutated	not_mutated	not_mutated	not_mutated	not_mutated		36	9
4	CHL	26-30yrs	27	F	EBV		pos	1	0	0	all	Tiacci 2018	Nodular sclerosis				not_mutated	not_mutated	not_mutated	not_mutated	not_mutated		32	0
5	CHL	31-35yrs	35	F	EBV	negative	neg	1	0	0	all	Tiacci 2018	Nodular sclerosis				not_mutated	not_mutated	not_mutated	not_mutated	not_mutated		46	4
6	CHL	31-35yrs	35	F	EBV	negative	neg	1	0	0	all	Tiacci 2018	Nodular sclerosis				not_mutated	not_mutated	not_mutated	not_mutated	not_mutated		94	2
7	CHL	31-35yrs	31	F	EBV	negative	neg	1	0	0	all	Tiacci 2018	Nodular sclerosis				not_mutated	not_mutated	not_mutated	not_mutated	not_mutated		43	2
8	CHL	31-35yrs	31	M	EBV	negative	neg	1	0	0	all	Tiacci 2018	Mixed cellularity				not_mutated	not_mutated	not_mutated	not_mutated	not_mutated		42	2
9	CHL	11-15yrs	15	F	EBV	negative	neg	1	0	0	all	Tiacci 2018	Nodular sclerosis				not_mutated	not_mutated	not_mutated	not_mutated	not_mutated		20	1
10	CHL	21-25yrs	21	F	EBV	negative	neg	1	0	0	all	Tiacci 2018	Nodular sclerosis				not_mutated	not_mutated	not_mutated	not_mutated	not_mutated		32	4
11	CHL	26-30yrs	26	F	EBV	negative	neg	1	0	0	all	Tiacci 2018	Nodular sclerosis				not_mutated	not_mutated	not_mutated	not_mutated	not_mutated		21	3
12	CHL	26-30yrs	26	M	EBV	negative	neg	1	0	0	all	Tiacci 2018	Nodular sclerosis				not_mutated	not_mutated	not_mutated	not_mutated	not_mutated		2	0
13	CHL	71-75yrs	73	F	EBV	negative	neg	1	0	0	all	Tiacci 2018	Mixed cellularity				not_mutated	not_mutated	not_mutated	not_mutated	not_mutated		43	3
14	CHL	21-25yrs	23	F	EBV	negative	neg	1	0	0	all	Tiacci 2018	Mixed cellularity				not_mutated	not_mutated	not_mutated	not_mutated	not_mutated		79	3
15	CHL	56-60yrs	57	M	EBV	negative	neg	1	0	0	all	Tiacci 2018					not_mutated	not_mutated	not_mutated	not_mutated	not_mutated		29	1
16	CHL	56-60yrs	57	M	EBV	negative	neg	1	0	0	all	Tiacci 2018	lymphocyte depletion				not_mutated	not_mutated	not_mutated	not_mutated	not_mutated		71	4
17	CHL	26-30yrs	27	F	EBV	negative	neg	1	0	0	all	Tiacci 2018	Nodular sclerosis				not_mutated	not_mutated	not_mutated	not_mutated	not_mutated		79	9
19	CHL	16-20yrs	20	F	EBV	negative	neg	1	0	0	all	Tiacci 2018	Mixed cellularity				not_mutated	not_mutated	not_mutated	not_mutated	not_mutated		21	1
20	CHL	61-65yrs	65	M	EBV	negative	neg	1	0	0	all	Tiacci 2018	Lymphocyte-rich				not_mutated	not_mutated	not_mutated	not_mutated	not_mutated		63	2
21	CHL	31-35yrs	32	F	EBV	negative	neg	1	0	0	all	Tiacci 2018	Nodular sclerosis				not_mutated	not_mutated	not_mutated	not_mutated	not_mutated		37	2
22	CHL	51-55yrs	51	F	EBV	negative	neg	1	0	0	all	Tiacci 2018	Nodular sclerosis				not_mutated	not_mutated	not_mutated	not_mutated	not_mutated		0	0
23	CHL	36-40yrs	37	F	EBV	negative	neg	1	0	0	all	Tiacci 2018	Nodular sclerosis				not_mutated	not_mutated	not_mutated	not_mutated	not_mutated		39	1
24	CHL	56-60yrs	56	F	EBV	negative	neg	1	0	0	all	Tiacci 2018	Nodular sclerosis				not_mutated	not_mutated	not_mutated	not_mutated	not_mutated		4	0
25	CHL	80-85yrs	81	F	EBV	negative	neg	1	0	0	all	Tiacci 2018	Nodular sclerosis				not_mutated	not_mutated	not_mutated	not_mutated	not_mutated		96	2
26	CHL	66-70yrs	68	M	EBV	negative	neg	1	0	0	all	Tiacci 2018	Nodular sclerosis				not_mutated	not_mutated	not_mutated	not_mutated	not_mutated		102	4
27	CHL	16-20yrs	16	F	EBV	negative	neg	1	0	0	all	Tiacci 2018	Nodular sclerosis				not_mutated	not_mutated	not_mutated	not_mutated	not_mutated		71	2
28	CHL	21-25yrs	22	M	EBV	negative	neg	1	0	0	all	Tiacci 2018	Nodular sclerosis				not_mutated	not_mutated	not_mutated	not_mutated	not_mutated		51	5
29	CHL	26-30yrs	30	F	EBV	negative	neg	1	0	0	all	Tiacci 2018	Nodular sclerosis				not_mutated	not_mutated	not_mutated	not_mutated	not_mutated		72	7
30	CHL	41-45yrs	41	M	EBV	negative	neg	1	0	0	all	Tiacci 2018	lymphocyte depletion				mutated	not_mutated	not_mutated	mutated	not_mutated		62	5
31	CHL	26-30yrs	30	M	EBV	negative	neg	1	0	0	all	Tiacci 2018	Mixed cellularity				not_mutated	not_mutated	not_mutated	not_mutated	not_mutated		54	2
32	CHL	46-50yrs	49	M	EBV		pos	1	0	0	all	Tiacci 2018	Mixed cellularity				not_mutated	not_mutated	not_mutated	not_mutated	not_mutated		0	0
33	CHL	21-25yrs	23	M	EBV		pos	1	0	0	all	Tiacci 2018	Mixed cellularity				not_mutated	not_mutated	not_mutated	not_mutated	not_mutated		0	0
35	CHL	71-75yrs	73	M	EBV		pos	1	0	0	all	Tiacci 2018	Mixed cellularity				not_mutated	not_mutated	not_mutated	not_mutated	not_mutated		3	0
36	CHL	21-25yrs	24	M	EBV	negative	neg	1	0	0	all	Tiacci 2018	Nodular sclerosis				mutated	not_mutated	not_mutated	not_mutated	not_mutated		65	4
37	CHL	51-55yrs	51	F	EBV	negative	neg	1	0	0	all	Tiacci 2018	Mixed cellularity				not_mutated	not_mutated	not_mutated	not_mutated	not_mutated		55	0
HL076	CHL	61-65yrs	61	M	EBV		not published	0	0	1	Stanford, CA	Alig 2024	Nodular sclerosis				not_mutated	not_mutated	not_mutated	not_mutated	not_mutated		4	2
HL088	CHL	21-25yrs	22	M	EBV		not published	0	0	1	BREACH trial, FR/BE	Alig 2024	Nodular sclerosis				mutated	not_mutated	not_mutated	not_mutated	not_mutated		24	12
HL100	CHL	51-55yrs	54	M	EBV		not published	0	0	1	BREACH trial, FR/BE	Alig 2024	Mixed cellularity				not_mutated	not_mutated	not_mutated	not_mutated	not_mutated		3	3
HL103	CHL	16-20yrs	20	M	EBV		not published	0	0	1	BREACH trial, FR/BE	Alig 2024	Nodular sclerosis				not_mutated	not_mutated	not_mutated	not_mutated	not_mutated		8	4
HL107	CHL	26-30yrs	29	M	EBV		not published	0	0	1	BREACH trial, FR/BE	Alig 2024	Nodular sclerosis				not_mutated	not_mutated	not_mutated	not_mutated	not_mutated		10	3
HL111	CHL	16-20yrs	18	F	EBV		not published	0	0	1	BREACH trial, FR/BE	Alig 2024	Nodular sclerosis				not_mutated	not_mutated	not_mutated	not_mutated	mutated		13	5
HL114	CHL	26-30yrs	26	F	EBV		not published	0	0	1	BREACH trial, FR/BE	Alig 2024	Nodular sclerosis				mutated	not_mutated	not_mutated	not_mutated	mutated		21	7
HL120	CHL	21-25yrs	21	M	EBV		not published	0	0	1	BREACH trial, FR/BE	Alig 2024	Mixed cellularity				not_mutated	not_mutated	not_mutated	not_mutated	not_mutated		4	2
HL122	CHL	21-25yrs	21	M	EBV		not published	0	0	1	BREACH trial, FR/BE	Alig 2024	Nodular sclerosis				not_mutated	not_mutated	not_mutated	not_mutated	not_mutated		4	3
HL152	CHL	26-30yrs	30	M	EBV		not published	0	0	1	Stanford, CA	Alig 2024	Nodular sclerosis				not_mutated	not_mutated	not_mutated	not_mutated	not_mutated		2	1
HL212	CHL	66-70yrs	67	M	EBV		not published	0	0	1	Leuven, BE	Alig 2024	Nodular sclerosis				not_mutated	not_mutated	not_mutated	not_mutated	not_mutated		2	1
HL237	CHL	61-65yrs	63	M	EBV		not published	0	0	1	Bellinzona, CH	Alig 2024	Mixed cellularity				not_mutated	not_mutated	not_mutated	not_mutated	not_mutated		4	0
HL239	CHL	31-35yrs	35	M	EBV		not published	0	0	1	Bellinzona, CH	Alig 2024					not_mutated	not_mutated	not_mutated	not_mutated	not_mutated		14	1
HL241	CHL	56-60 yrs	60	M	EBV		not published	0	0	1	Bellinzona, CH	Alig 2024					not_mutated	not_mutated	not_mutated	not_mutated	not_mutated		11	1
HL244	CHL	16-20yrs	20	F	EBV		not published	0	0	1	Bellinzona, CH	Alig 2024	Nodular sclerosis				not_mutated	not_mutated	not_mutated	not_mutated	mutated		14	10
HL245	CHL	76-80yrs	78	F	EBV		not published	0	0	1	Bellinzona, CH	Alig 2024	Mixed cellularity				not_mutated	not_mutated	not_mutated	not_mutated	not_mutated		1	0
HL246	CHL	16-20yrs	16	M	EBV		not published	0	0	1	Bellinzona, CH	Alig 2024	Nodular sclerosis				not_mutated	not_mutated	not_mutated	not_mutated	not_mutated		23	11
HL253	CHL	21-25yrs	23	M	EBV		not published	0	0	1	Bellinzona, CH	Alig 2024	Mixed cellularity				not_mutated	not_mutated	not_mutated	not_mutated	not_mutated		1	1
HL259	CHL	61-65yrs	62	M	EBV		not published	0	0	1	Bellinzona, CH	Alig 2024	Mixed cellularity				not_mutated	not_mutated	not_mutated	not_mutated	not_mutated		3	3
HL263	CHL	71-75yrs	72	M	EBV		not published	0	0	1	Bellinzona, CH	Alig 2024	Nodular sclerosis				not_mutated	not_mutated	not_mutated	not_mutated	not_mutated		2	1
HL274	CHL	66-70yrs	69	M	EBV		not published	0	0	1	PAVD trial, WA	Alig 2024					not_mutated	not_mutated	not_mutated	not_mutated	not_mutated		4	3
HL279	CHL	56-60 yrs	58	M	EBV		not published	0	0	1	PAVD trial, WA	Alig 2024					not_mutated	not_mutated	not_mutated	not_mutated	not_mutated		2	0
HL283	CHL	16-20yrs	20	F	EBV		not published	0	0	1	PAVD trial, WA	Alig 2024					not_mutated	not_mutated	not_mutated	not_mutated	not_mutated		14	7
HL291	CHL	51-55yrs	54	M	EBV		not published	0	0	1	AHL2011 trial, FR/BE	Alig 2024	Mixed cellularity				not_mutated	not_mutated	not_mutated	not_mutated	not_mutated		1	0
HL294	CHL	46-50yrs	46	M	EBV		not published	0	0	1	AHL2011 trial, FR/BE	Alig 2024	Nodular sclerosis				not_mutated	not_mutated	not_mutated	not_mutated	not_mutated		4	3
HL296	CHL	31-35yrs	31	M	EBV		not published	0	0	1	AHL2011 trial, FR/BE	Alig 2024	Nodular sclerosis				not_mutated	not_mutated	not_mutated	not_mutated	not_mutated		4	4
HL297	CHL	26-30yrs	30	F	EBV		not published	0	0	1	AHL2011 trial, FR/BE	Alig 2024	Nodular sclerosis				not_mutated	not_mutated	not_mutated	not_mutated	not_mutated		15	7
HL300	CHL	56-60 yrs	60	M	EBV		not published	0	0	1	AHL2011 trial, FR/BE	Alig 2024	Nodular sclerosis				not_mutated	not_mutated	not_mutated	not_mutated	not_mutated		11	0
HL304	CHL	41-45yrs	42	M	EBV		not published	0	0	1	AHL2011 trial, FR/BE	Alig 2024	Nodular sclerosis				not_mutated	not_mutated	not_mutated	not_mutated	not_mutated		7	6
HL311	CHL	31-35yrs	34	M	EBV		not published	0	0	1	AHL2011 trial, FR/BE	Alig 2024	Nodular sclerosis				not_mutated	not_mutated	mutated	not_mutated	not_mutated		6	4
HL312	CHL	36-40yrs	38	M	EBV		not published	0	0	1	AHL2011 trial, FR/BE	Alig 2024	lymphocyte depletion				not_mutated	not_mutated	not_mutated	not_mutated	not_mutated		3	0
HL317	CHL	21-25yrs	25	M	EBV		not published	0	0	1	AHL2011 trial, FR/BE	Alig 2024	Mixed cellularity				not_mutated	not_mutated	not_mutated	not_mutated	not_mutated		9	5
HL319	CHL	16-20yrs	20	M	EBV		not published	0	0	1	AHL2011 trial, FR/BE	Alig 2024	Nodular sclerosis				not_mutated	not_mutated	not_mutated	not_mutated	not_mutated		20	13
HL324	CHL	21-25yrs	21	M	EBV		not published	0	0	1	AHL2011 trial, FR/BE	Alig 2024	Nodular sclerosis				not_mutated	not_mutated	not_mutated	not_mutated	not_mutated		9	3
HL325	CHL	16-20yrs	20	F	EBV		not published	0	0	1	AHL2011 trial, FR/BE	Alig 2024	Nodular sclerosis				not_mutated	not_mutated	not_mutated	not_mutated	mutated		19	7
HL332	CHL	56-60 yrs	59	M	EBV		not published	0	0	1	PAVD trial, WA	Alig 2024					not_mutated	not_mutated	not_mutated	not_mutated	not_mutated		13	5
HL337	CHL	31-35yrs	31	F	EBV		not published	0	0	1	PAVD trial, WA	Alig 2024					not_mutated	not_mutated	not_mutated	not_mutated	not_mutated		10	9
HL341	CHL	71-75yrs	71	M	EBV		not published	0	0	1	PVAB trial, FR/BE	Alig 2024	Mixed cellularity				not_mutated	not_mutated	not_mutated	not_mutated	not_mutated		3	2
HL355	CHL	66-70yrs	67	M	EBV		not published	0	0	1	PVAB trial, FR/BE	Alig 2024					mutated	not_mutated	not_mutated	not_mutated	not_mutated		4	3
HL357	CHL	71-75yrs	72	M	EBV		not published	0	0	1	PVAB trial, FR/BE	Alig 2024	Nodular sclerosis				not_mutated	not_mutated	not_mutated	not_mutated	not_mutated		7	3
HL359	CHL	66-70yrs	69	M	EBV		not published	0	0	1	PVAB trial, FR/BE	Alig 2024	Nodular sclerosis				not_mutated	not_mutated	not_mutated	not_mutated	not_mutated		4	1
HL362	CHL	61-65yrs	61	M	EBV		not published	0	0	1	PVAB trial, FR/BE	Alig 2024	Lymphocyte-rich				not_mutated	not_mutated	not_mutated	not_mutated	not_mutated		2	1
HL366	CHL	61-65yrs	64	M	EBV		not published	0	0	1	PVAB trial, FR/BE	Alig 2024					not_mutated	not_mutated	not_mutated	not_mutated	not_mutated		4	4
HL367	CHL	66-70yrs	69	M	EBV		not published	0	0	1	PVAB trial, FR/BE	Alig 2024	Nodular sclerosis				not_mutated	not_mutated	not_mutated	not_mutated	not_mutated		5	3
HL377	CHL	61-65yrs	63	M	EBV		not published	0	0	1	PVAB trial, FR/BE	Alig 2024	Nodular sclerosis				not_mutated	not_mutated	not_mutated	not_mutated	not_mutated		1	0
HL378	CHL	71-75yrs	71	M	EBV		not published	0	0	1	PVAB trial, FR/BE	Alig 2024	Nodular sclerosis				not_mutated	not_mutated	not_mutated	not_mutated	not_mutated		8	3
HL379	CHL	66-70yrs	68	M	EBV		not published	0	0	1	PVAB trial, FR/BE	Alig 2024	Mixed cellularity				not_mutated	not_mutated	not_mutated	not_mutated	not_mutated		2	1
HL380	CHL	61-65yrs	61	M	EBV		not published	0	0	1	PVAB trial, FR/BE	Alig 2024	Nodular sclerosis				not_mutated	not_mutated	not_mutated	not_mutated	not_mutated		1	1
HL383	CHL	61-65yrs	65	M	EBV		not published	0	0	1	PVAB trial, FR/BE	Alig 2024	Nodular sclerosis				not_mutated	not_mutated	not_mutated	not_mutated	not_mutated		3	1
HL386	CHL	71-75yrs	74	F	EBV		not published	0	0	1	PVAB trial, FR/BE	Alig 2024	Nodular sclerosis				not_mutated	not_mutated	not_mutated	not_mutated	not_mutated		4	1
HL390	CHL	76-80yrs	77	M	EBV		not published	0	0	1	PVAB trial, FR/BE	Alig 2024	Nodular sclerosis				not_mutated	not_mutated	not_mutated	not_mutated	not_mutated		2	2
HL391	CHL	61-65yrs	62	M	EBV		not published	0	0	1	PVAB trial, FR/BE	Alig 2024	Nodular sclerosis				not_mutated	not_mutated	not_mutated	not_mutated	not_mutated		5	4
HL392	CHL	66-70yrs	69	M	EBV		not published	0	0	1	PVAB trial, FR/BE	Alig 2024	Mixed cellularity				not_mutated	not_mutated	not_mutated	not_mutated	not_mutated		1	0
HL393	CHL	66-70yrs	68	M	EBV		not published	0	0	1	PVAB trial, FR/BE	Alig 2024	Mixed cellularity				not_mutated	not_mutated	not_mutated	not_mutated	not_mutated		5	1
HL397	CHL	66-70yrs	68	M	EBV		not published	0	0	1	PVAB trial, FR/BE	Alig 2024					not_mutated	not_mutated	not_mutated	not_mutated	not_mutated		14	6
PHL008	CHL	16-20yrs	16	F	EBV		not published	0	0	1	Pediatric studies, USA	Alig 2024	Nodular sclerosis				mutated	not_mutated	not_mutated	not_mutated	mutated		9	5
PHL010	CHL	16-20yrs	17	F	EBV		not published	0	0	1	Pediatric studies, USA	Alig 2024	Nodular sclerosis				not_mutated	not_mutated	not_mutated	not_mutated	not_mutated		2	2
PHl111	CHL	11-15yrs	14	F	EBV		not published	0	0	1	Pediatric studies, USA	Alig 2024	Mixed cellularity				not_mutated	not_mutated	not_mutated	mutated	not_mutated		1	1
PHL119	CHL	11-15yrs	15	M	EBV		not published	0	0	1	Pediatric studies, USA	Alig 2024	Nodular sclerosis				not_mutated	not_mutated	not_mutated	not_mutated	not_mutated		4	3
PHL120	CHL	11-15yrs	15	M	EBV		not published	0	0	1	Pediatric studies, USA	Alig 2024	Nodular sclerosis				not_mutated	not_mutated	not_mutated	not_mutated	mutated		10	6
PHL121	CHL	16-20yrs	20	F	EBV		not published	0	0	1	Pediatric studies, USA	Alig 2024	Nodular sclerosis				mutated	not_mutated	not_mutated	not_mutated	mutated		3	3
PHL124	CHL	11-15yrs	11	F	EBV		not published	0	0	1	Pediatric studies, USA	Alig 2024	Nodular sclerosis				not_mutated	not_mutated	not_mutated	not_mutated	not_mutated		17	12
PHL125	CHL	11-15yrs	11	M	EBV		not published	0	0	1	Pediatric studies, USA	Alig 2024	Mixed cellularity				not_mutated	not_mutated	not_mutated	not_mutated	not_mutated		1	0
PHL126	CHL	11-15yrs	14	F	EBV		not published	0	0	1	Pediatric studies, USA	Alig 2024					not_mutated	not_mutated	not_mutated	not_mutated	not_mutated		4	4
PHL207	CHL	6-10yrs	10		EBV		not published	0	0	1	Pediatric studies, USA	Alig 2024					not_mutated	not_mutated	not_mutated	not_mutated	mutated		12	7
PHL219	CHL	11-15yrs	14		EBV		not published	0	0	1	Pediatric studies, USA	Alig 2024					not_mutated	not_mutated	not_mutated	not_mutated	not_mutated		8	6
MCC001	MCC				MCPyV		pos	0	0	1		Starrett 2020					not_mutated	not_mutated			not_mutated		15	1	7		12		0	0		0							0					35		60		0	0
MCC005	MCC				MCPyV		pos	0	0	1		Starrett 2020					not_mutated	not_mutated			not_mutated		3	1	1		0		1	0		0							0					25		0		25	0
MCC006	MCC				MCPyV		pos	0	0	1		Starrett 2020					not_mutated	not_mutated			not_mutated		7	0	1		7		0	0		0							0					12.5		87.5		0	0
MCC008	MCC				MCPyV		pos	0	0	1		Starrett 2020					not_mutated	not_mutated			not_mutated		6	0	1		2		0	0		0							0					16.6667		33.3333		0	0
MCC010	MCC				MCPyV		pos	0	0	1		Starrett 2020					not_mutated	not_mutated			not_mutated		8	3	1		5		0	0		0							0					9.09091		45.4545		0	0
MCC013	MCC				MCPyV		pos	0	0	1		Starrett 2020					not_mutated	not_mutated			not_mutated		6	1	3		0		0	0		5							0					37.5		0		0	0
MCC014	MCC				MCPyV		pos	0	0	1		Starrett 2020					not_mutated	not_mutated			not_mutated		9	1	1		0		0	0		0							0					12.5		0		0	0
MCC019	MCC				MCPyV		pos	0	0	1		Starrett 2020					not_mutated	not_mutated			not_mutated		13	4	2		9		0	0		0							0					18.1818		81.8182		0	0
MCC022	MCC				MCPyV		pos	0	0	1		Starrett 2020					not_mutated	not_mutated			not_mutated		1	0	0		0		0	7		0							0					0		0		0	87.5
MCC024	MCC				MCPyV		pos	0	0	1		Starrett 2020					not_mutated	not_mutated			mutated		7	2	0		9		0	0		0							0					0		90		0	0
MCC026	MCC				MCPyV		pos	0	0	1		Starrett 2020					not_mutated	not_mutated			not_mutated		7	0	1		9		0	0		0							0					10		90		0	0
MCC027	MCC				MCPyV		pos	0	0	1		Starrett 2020					not_mutated	not_mutated			not_mutated		7	2	0		17		0	0		0							0					0		100		0	0
MCC029	MCC				MCPyV		pos	0	0	1		Starrett 2020					not_mutated	not_mutated			not_mutated		10	1	6		6		0	0		0							0					50		50		0	0
MCC036	MCC				MCPyV		pos	0	0	1		Starrett 2020					not_mutated	not_mutated			not_mutated		4	0	3		8		0	0		0							0					27.2727		72.7273		0	0
MCC037	MCC				MCPyV		pos	0	0	1		Starrett 2020					not_mutated	mutated			not_mutated		10	2	0		3		0	0		0							0					0		25		0	0
MCC040	MCC				MCPyV		pos	0	0	1		Starrett 2020					not_mutated	not_mutated			not_mutated		10	1	2		7		0	0		0							0					22.2222		77.7778		0	0
MCC041	MCC				MCPyV		pos	0	0	1		Starrett 2020					not_mutated	not_mutated			not_mutated		4	1	0		7		0	0		0							0					0		100		0	0
MCC042	MCC				MCPyV		pos	0	0	1		Starrett 2020					not_mutated	not_mutated			not_mutated		4	0	1		4		0	0		1							0					14.2857		57.1429		0	0
MCC043	MCC				MCPyV		pos	0	0	1		Starrett 2020					mutated	not_mutated			not_mutated		8	3	1		10		0	0		0							0					9.09091		90.9091		0	0
MCC044	MCC				MCPyV		pos	0	0	1		Starrett 2020					not_mutated	not_mutated			not_mutated		9	2	0		3		0	0		0							0					0		30		0	0
MCC047	MCC				MCPyV		pos	0	0	1		Starrett 2020					not_mutated	not_mutated			not_mutated		10	3	2		4		2	0		0							0					25		50		25	0
MCC050	MCC				MCPyV		pos	0	0	1		Starrett 2020					not_mutated	not_mutated			not_mutated		10	3	7		7		0	0		0							0					46.6667		46.6667		0	0
MCC052	MCC				MCPyV		pos	0	0	1		Starrett 2020					not_mutated	not_mutated			not_mutated		5	0	0		8		0	0		0							0					0		100		0	0
MCC054	MCC				MCPyV		pos	0	0	1		Starrett 2020					mutated	not_mutated			not_mutated		9	2	2		7		0	0		0							0					22.2222		77.7778		0	0
MCC056	MCC				MCPyV		pos	0	0	1		Starrett 2020					not_mutated	not_mutated			not_mutated		7	3	4		0		0	5		0							0					44.4444		0		0	55.5556
MCC062	MCC				MCPyV		pos	0	0	1		Starrett 2020					not_mutated	not_mutated			not_mutated		9	1	0		12		0	0		0							0					0		92.3077		0	0
MCC069	MCC				MCPyV		pos	0	0	1		Starrett 2020					not_mutated	not_mutated			not_mutated		7	1	4		6		0	0		0							0					40		60		0	0
MCC071	MCC				MCPyV		pos	0	0	1		Starrett 2020					not_mutated	not_mutated			not_mutated		5	2	0		9		0	0		0							0					0		90		0	0
PJ119	PBL	26-30yrs	28	F	EBV		pos	0	0	1	Validation	Liu 2020					not_mutated			not_mutated			1	1
PJ120	PBL	41-45yrs	44	M	EBV		pos	0	0	1	Validation	Liu 2020					not_mutated			mutated			6	2
PJ121	PBL	51-55yrs	54	M	EBV		pos	0	0	1	Validation	Liu 2020					not_mutated			mutated			1	1
PJ122	PBL	46-50yrs	48	M	EBV		pos	0	0	1	Validation	Liu 2020					not_mutated			mutated			6	3
PJ125	PBL	26-30yrs	30	M	EBV		pos	0	0	1	Validation	Liu 2020					not_mutated			not_mutated			4	0
PBL13	PBL	11-15yrs	11	F	EBV		pos	0	0	1	all	Ramis-Zaldivar 2021					not_mutated		not_mutated	mutated	not_mutated		4	1
PBL14	PBL	46-50yrs	49	M	EBV		pos	0	0	1	all	Ramis-Zaldivar 2021					mutated		not_mutated	mutated	not_mutated		4	2
PBL15	PBL	46-50yrs	48	M	EBV		pos	0	0	1	all	Ramis-Zaldivar 2021					not_mutated		not_mutated	not_mutated	not_mutated		0	0
PBL16	PBL	46-50yrs	47	M	EBV		pos	0	0	1	all	Ramis-Zaldivar 2021					not_mutated		not_mutated	mutated	mutated		6	3
PBL18	PBL	46-50yrs	49	M	EBV		pos	0	0	1	all	Ramis-Zaldivar 2021					not_mutated		not_mutated	not_mutated	not_mutated		5	2
PBL2	PBL	41-45yrs	43	M	EBV		pos	0	0	1	all	Ramis-Zaldivar 2021					not_mutated		not_mutated	mutated	not_mutated		5	3
PBL20	PBL	41-45yrs	42	M	EBV		pos	0	0	1	all	Ramis-Zaldivar 2021					not_mutated		mutated	mutated	not_mutated		10	4
PBL22	PBL	61-65yrs	63	M	EBV		pos	0	0	1	all	Ramis-Zaldivar 2021					not_mutated		not_mutated	not_mutated	not_mutated		6	1
PBL25	PBL	46-50yrs	49	M	EBV		pos	0	0	1	all	Ramis-Zaldivar 2021					not_mutated		not_mutated	not_mutated	not_mutated		2	0
PBL27	PBL	86-90yrs	87	F	EBV		pos	0	0	1	all	Ramis-Zaldivar 2021					not_mutated		not_mutated	not_mutated	not_mutated		1	1
PBL31	PBL	26-30yrs	27	M	EBV		pos	0	0	1	all	Ramis-Zaldivar 2021					not_mutated		not_mutated	not_mutated	not_mutated		0	0
PBL32	PBL	36-40yrs	36	M	EBV		pos	0	0	1	all	Ramis-Zaldivar 2021					not_mutated		not_mutated	mutated	not_mutated		5	3
PBL33	PBL	26-30yrs	30	M	EBV		pos	0	0	1	all	Ramis-Zaldivar 2021					not_mutated		not_mutated	mutated	not_mutated		6	1
PBL34	PBL	36-40yrs	40	M	EBV		pos	0	0	1	all	Ramis-Zaldivar 2021					not_mutated		not_mutated	not_mutated	not_mutated		0	0
PBL35	PBL	36-40yrs	39	M	EBV		pos	0	0	1	all	Ramis-Zaldivar 2021					not_mutated		not_mutated	not_mutated	not_mutated		5	0
PBL5	PBL	81-85yrs	82	M	EBV		pos	0	0	1	all	Ramis-Zaldivar 2021					not_mutated		not_mutated	not_mutated	not_mutated		0	0
PBL6	PBL	71-75yrs	72	F	EBV		pos	0	0	1	all	Ramis-Zaldivar 2021					not_mutated		not_mutated	not_mutated	not_mutated		4	1
PBL7	PBL	36-40yrs	37	M	EBV		pos	0	0	1	all	Ramis-Zaldivar 2021					not_mutated		not_mutated	not_mutated	not_mutated		0	0
PCNSL43	PCNSL				EBV		pos	0	0	1		Gandhi 2021		cell of origin			not_mutated				mutated		2	2
PCNSL44	PCNSL				EBV		pos	0	0	1		Gandhi 2021	unclassified	cell of origin			not_mutated				not_mutated		2	2
PCNSL45	PCNSL				EBV		pos	0	0	1		Gandhi 2021		cell of origin			not_mutated				not_mutated		2	2
PCNSL46	PCNSL				EBV		pos	0	0	1		Gandhi 2021	ABC	cell of origin			not_mutated				not_mutated		1	1
PCNSL47	PCNSL				EBV		pos	0	0	1		Gandhi 2021	unclassified	cell of origin			not_mutated				not_mutated		1	1
PCNSL48	PCNSL				EBV		pos	0	0	1		Gandhi 2021		cell of origin			not_mutated				not_mutated		1	1
PCNSL49	PCNSL				EBV		pos	0	0	1		Gandhi 2021		cell of origin			not_mutated				not_mutated		1	1
PCNSL50	PCNSL				EBV		pos	0	0	1		Gandhi 2021		cell of origin			not_mutated				not_mutated		1	1
PCNSL51	PCNSL				EBV		pos	0	0	1		Gandhi 2021		cell of origin			not_mutated				not_mutated		1	1
PCNSL52	PCNSL				EBV		pos	0	0	1		Gandhi 2021		cell of origin			not_mutated				not_mutated		0	0
PCNSL53	PCNSL				EBV		pos	0	0	1		Gandhi 2021		cell of origin			not_mutated				not_mutated		0	0
PCNSL54	PCNSL				EBV		pos	0	0	1		Gandhi 2021		cell of origin			not_mutated				not_mutated		0	0
PCNSL55	PCNSL				EBV		pos	0	0	1		Gandhi 2021		cell of origin			not_mutated				not_mutated		0	0
PCNSL56	PCNSL				EBV		pos	0	0	1		Gandhi 2021		cell of origin			not_mutated				not_mutated		0	0
PCNSL57	PCNSL				EBV		pos	0	0	1		Gandhi 2021		cell of origin			not_mutated				not_mutated		0	0
PCNSL58	PCNSL				EBV		pos	0	0	1		Gandhi 2021		cell of origin			not_mutated				not_mutated		0	0
BLGSP-71-08-00206	Burkitt	6-10yrs	8	F	EBV	EBV type 1	pos	0	1	0	Discovery-WGS	Grande 2019	Endemic BL				mutated	not_mutated	mutated			not_mutated	48	8	21		78																	12.426		46.1538
BLGSP-71-08-00210	Burkitt	0-5yrs	5	M	EBV	EBV type 1	pos	0	1	0	Discovery-WGS	Grande 2019	Endemic BL				not_mutated	not_mutated	mutated			not_mutated	76	9	31		161																	15.122		78.5366
BLGSP-71-19-00130	Burkitt	0-5yrs	3	F	EBV		pos	0	0	1	Validation-targeted	Grande 2019	Sporadic BL				mutated	not_mutated	mutated				8	4	3		10																	23.0769		76.9231
BLGSP-71-19-00105	Burkitt	6-10yrs	9	M	EBV		pos	0	1	0	Discovery-WGS	Grande 2019	Sporadic BL				not_mutated	not_mutated	not_mutated			not_mutated	53	6	14		121																	9.92908		85.8156
BLGSP-71-19-00123	Burkitt	11-15yrs	11	F	EBV		pos	0	1	0	Discovery-WGS	Grande 2019	Sporadic BL				not_mutated	not_mutated	not_mutated			mutated	53	2	28		105																	19.7183		73.9437
BLGSP-71-22-00332	Burkitt	6-10yrs	8	F	EBV		pos	0	1	0	Discovery-WGS	Grande 2019	Sporadic BL				not_mutated	not_mutated	not_mutated			not_mutated	11	2	2		24																	5.26316		63.1579
HL003	CHL	26-30yrs	29	M	EBV	negative	not published	0	0	1	Stanford, CA	Alig 2024	Nodular sclerosis				not_mutated	not_mutated	not_mutated	not_mutated	mutated		3	2
HL005	CHL	51-55yrs	55	M	EBV	negative	not published	0	0	1	Stanford, CA	Alig 2024	Nodular sclerosis				mutated	not_mutated	not_mutated	not_mutated	not_mutated		9	5
HL007	CHL	16-20yrs	17	F	EBV	negative	not published	0	0	1	Stanford, CA	Alig 2024	Nodular sclerosis				not_mutated	not_mutated	not_mutated	not_mutated	mutated		14	7
HL009	CHL	26-30yrs	29	M	EBV	negative	not published	0	0	1	Stanford, CA	Alig 2024					mutated	not_mutated	not_mutated	not_mutated	mutated		10	7
HL010	CHL	26-30yrs	26	M	EBV	negative	not published	0	0	1	Stanford, CA	Alig 2024	Nodular sclerosis				not_mutated	not_mutated	not_mutated	not_mutated	mutated		19	15
HL012	CHL	56-60 yrs	56	M	EBV	negative	not published	0	0	1	Stanford, CA	Alig 2024	Nodular sclerosis				not_mutated	not_mutated	not_mutated	not_mutated	not_mutated		38	22
HL013	CHL	31-35yrs	31	F	EBV	negative	not published	0	0	1	Stanford, CA	Alig 2024	Nodular sclerosis				not_mutated	not_mutated	not_mutated	not_mutated	mutated		9	7
HL014	CHL	66-70yrs	66	M	EBV	negative	not published	0	0	1	Stanford, CA	Alig 2024	Mixed cellularity				not_mutated	not_mutated	not_mutated	not_mutated	not_mutated		4	2
HL016	CHL	26-30yrs	30	F	EBV	negative	not published	0	0	1	Stanford, CA	Alig 2024	Nodular sclerosis				not_mutated	not_mutated	not_mutated	not_mutated	not_mutated		10	4
HL017	CHL	36-40yrs	39	M	EBV	negative	not published	0	0	1	Stanford, CA	Alig 2024	Nodular sclerosis				not_mutated	not_mutated	not_mutated	not_mutated	mutated		8	6
HL018	CHL	31-35yrs	32	F	EBV	negative	not published	0	0	1	Stanford, CA	Alig 2024					not_mutated	not_mutated	not_mutated	not_mutated	not_mutated		8	4
HL022	CHL	26-30yrs	29	F	EBV	negative	not published	0	0	1	Stanford, CA	Alig 2024	Mixed cellularity				not_mutated	not_mutated	not_mutated	not_mutated	not_mutated		2	1
HL023	CHL	26-30yrs	30	M	EBV	negative	not published	0	0	1	Stanford, CA	Alig 2024	Nodular sclerosis				not_mutated	not_mutated	not_mutated	not_mutated	not_mutated		9	7
HL024	CHL	36-40yrs	40	M	EBV	negative	not published	0	0	1	Stanford, CA	Alig 2024	Nodular sclerosis				not_mutated	not_mutated	not_mutated	not_mutated	mutated		14	6
HL025	CHL	76-80yrs	79	M	EBV	negative	not published	0	0	1	Stanford, CA	Alig 2024					not_mutated	not_mutated	not_mutated	not_mutated	mutated		9	3
HL026	CHL	21-25yrs	24	M	EBV	negative	not published	0	0	1	Stanford, CA	Alig 2024	Nodular sclerosis				not_mutated	not_mutated	not_mutated	not_mutated	mutated		10	8
HL031	CHL	21-25yrs	24	M	EBV	negative	not published	0	0	1	Stanford, CA	Alig 2024	Nodular sclerosis				mutated	not_mutated	not_mutated	not_mutated	not_mutated		2	1
HL032	CHL	36-40yrs	38	M	EBV	negative	not published	0	0	1	Stanford, CA	Alig 2024					not_mutated	not_mutated	not_mutated	not_mutated	not_mutated		20	14
HL050	CHL	66-70yrs	70	F	EBV	negative	not published	0	0	1	Leuven, BE	Alig 2024	Nodular sclerosis				not_mutated	not_mutated	not_mutated	not_mutated	not_mutated		17	9
HL051	CHL	16-20yrs	18	M	EBV	negative	not published	0	0	1	Leuven, BE	Alig 2024	Nodular sclerosis				not_mutated	not_mutated	not_mutated	not_mutated	not_mutated		10	4
HL057	CHL	16-20yrs	16	M	EBV	negative	not published	0	0	1	Leuven, BE	Alig 2024	Nodular sclerosis				not_mutated	not_mutated	not_mutated	not_mutated	mutated		6	2
HL068	CHL	41-45yrs	45	F	EBV	negative	not published	0	0	1	Leuven, BE	Alig 2024	Nodular sclerosis				not_mutated	not_mutated	not_mutated	not_mutated	not_mutated		27	21
HL071	CHL	11-15yrs	14	F	EBV	negative	not published	0	0	1	Leuven, BE	Alig 2024	lymphocyte depletion				not_mutated	not_mutated	not_mutated	not_mutated	not_mutated		10	7
HL083	CHL	21-25yrs	22	M	EBV	negative	not published	0	0	1	BREACH trial, FR/BE	Alig 2024	Nodular sclerosis				not_mutated	not_mutated	not_mutated	not_mutated	mutated		11	9
HL084	CHL	46-50yrs	46	M	EBV	negative	not published	0	0	1	BREACH trial, FR/BE	Alig 2024	Nodular sclerosis				not_mutated	not_mutated	not_mutated	not_mutated	not_mutated		7	2
HL086	CHL	31-35yrs	34	F	EBV	negative	not published	0	0	1	BREACH trial, FR/BE	Alig 2024	Nodular sclerosis				mutated	not_mutated	not_mutated	not_mutated	not_mutated		39	10
HL087	CHL	21-25yrs	23	M	EBV	negative	not published	0	0	1	BREACH trial, FR/BE	Alig 2024					not_mutated	not_mutated	not_mutated	not_mutated	mutated		15	10
HL089	CHL	16-20yrs	18	F	EBV	negative	not published	0	0	1	BREACH trial, FR/BE	Alig 2024	Nodular sclerosis				not_mutated	not_mutated	mutated	not_mutated	not_mutated		9	5
HL090	CHL	16-20yrs	20	M	EBV	negative	not published	0	0	1	BREACH trial, FR/BE	Alig 2024	Nodular sclerosis				not_mutated	not_mutated	not_mutated	not_mutated	not_mutated		20	10
HL091	CHL	21-25yrs	22	M	EBV	negative	not published	0	0	1	BREACH trial, FR/BE	Alig 2024	Nodular sclerosis				not_mutated	not_mutated	not_mutated	not_mutated	not_mutated		3	3
HL092	CHL	56-60 yrs	59	F	EBV	negative	not published	0	0	1	BREACH trial, FR/BE	Alig 2024					not_mutated	not_mutated	not_mutated	not_mutated	mutated		3	1
HL093	CHL	26-30yrs	29	M	EBV	negative	not published	0	0	1	BREACH trial, FR/BE	Alig 2024	Nodular sclerosis				not_mutated	not_mutated	not_mutated	not_mutated	not_mutated		7	4
HL095	CHL	21-25yrs	23	F	EBV	negative	not published	0	0	1	BREACH trial, FR/BE	Alig 2024	Nodular sclerosis				not_mutated	not_mutated	not_mutated	not_mutated	not_mutated		7	4
HL097	CHL	16-20yrs	20	F	EBV	negative	not published	0	0	1	BREACH trial, FR/BE	Alig 2024	Nodular sclerosis				not_mutated	not_mutated	not_mutated	not_mutated	not_mutated		4	2
HL099	CHL	31-35yrs	35	F	EBV	negative	not published	0	0	1	BREACH trial, FR/BE	Alig 2024	Nodular sclerosis				not_mutated	not_mutated	not_mutated	not_mutated	not_mutated		23	7
HL101	CHL	21-25yrs	22	M	EBV	negative	not published	0	0	1	BREACH trial, FR/BE	Alig 2024	Nodular sclerosis				not_mutated	not_mutated	not_mutated	not_mutated	not_mutated		3	1
HL102	CHL	21-25yrs	25	M	EBV	negative	not published	0	0	1	BREACH trial, FR/BE	Alig 2024	Nodular sclerosis				mutated	not_mutated	not_mutated	not_mutated	mutated		11	6
HL104	CHL	21-25yrs	23	M	EBV	negative	not published	0	0	1	BREACH trial, FR/BE	Alig 2024	Nodular sclerosis				not_mutated	not_mutated	not_mutated	not_mutated	mutated		11	8
HL105	CHL	21-25yrs	21	F	EBV	negative	not published	0	0	1	BREACH trial, FR/BE	Alig 2024	Nodular sclerosis				not_mutated	not_mutated	mutated	not_mutated	not_mutated		15	7
HL106	CHL	21-25yrs	23	F	EBV	negative	not published	0	0	1	BREACH trial, FR/BE	Alig 2024	Nodular sclerosis				mutated	not_mutated	not_mutated	not_mutated	mutated		17	8
HL108	CHL	31-35yrs	35	M	EBV	negative	not published	0	0	1	BREACH trial, FR/BE	Alig 2024	Nodular sclerosis				not_mutated	not_mutated	not_mutated	not_mutated	not_mutated		4	3
HL110	CHL	21-25yrs	21	F	EBV	negative	not published	0	0	1	BREACH trial, FR/BE	Alig 2024	Mixed cellularity				not_mutated	not_mutated	not_mutated	not_mutated	not_mutated		5	4
HL115	CHL	31-35yrs	32	F	EBV	negative	not published	0	0	1	BREACH trial, FR/BE	Alig 2024	Nodular sclerosis				not_mutated	not_mutated	not_mutated	not_mutated	mutated		4	2
HL117	CHL	31-35yrs	31	F	EBV	negative	not published	0	0	1	BREACH trial, FR/BE	Alig 2024	Nodular sclerosis				not_mutated	not_mutated	not_mutated	not_mutated	not_mutated		7	3
HL118	CHL	26-30yrs	28	F	EBV	negative	not published	0	0	1	BREACH trial, FR/BE	Alig 2024	Nodular sclerosis				not_mutated	not_mutated	not_mutated	not_mutated	not_mutated		11	8
HL119	CHL	31-35yrs	35	M	EBV	negative	not published	0	0	1	BREACH trial, FR/BE	Alig 2024	Lymphocyte-rich				not_mutated	not_mutated	not_mutated	not_mutated	not_mutated		7	4
HL121	CHL	21-25yrs	22	F	EBV	negative	not published	0	0	1	BREACH trial, FR/BE	Alig 2024	Nodular sclerosis				not_mutated	not_mutated	not_mutated	not_mutated	mutated		10	4
HL124	CHL	36-40yrs	38	F	EBV	negative	not published	0	0	1	BREACH trial, FR/BE	Alig 2024	Nodular sclerosis				not_mutated	not_mutated	not_mutated	not_mutated	mutated		19	10
HL125	CHL	41-45yrs	44	M	EBV	negative	not published	0	0	1	BREACH trial, FR/BE	Alig 2024	Nodular sclerosis				not_mutated	not_mutated	not_mutated	not_mutated	mutated		16	9
HL126	CHL	31-35yrs	34	F	EBV	negative	not published	0	0	1	BREACH trial, FR/BE	Alig 2024	Nodular sclerosis				mutated	not_mutated	not_mutated	not_mutated	mutated		7	6
HL127	CHL	26-30yrs	28	M	EBV	negative	not published	0	0	1	BREACH trial, FR/BE	Alig 2024	Nodular sclerosis				not_mutated	not_mutated	not_mutated	not_mutated	not_mutated		3	2
HL128	CHL	21-25yrs	22	M	EBV	negative	not published	0	0	1	BREACH trial, FR/BE	Alig 2024	Nodular sclerosis				mutated	not_mutated	not_mutated	not_mutated	mutated		9	8
HL130	CHL	16-20yrs	18	M	EBV	negative	not published	0	0	1	BREACH trial, FR/BE	Alig 2024	Nodular sclerosis				not_mutated	not_mutated	not_mutated	not_mutated	mutated		12	8
HL132	CHL	56-60 yrs	59	F	EBV	negative	not published	0	0	1	BREACH trial, FR/BE	Alig 2024	Nodular sclerosis				mutated	not_mutated	not_mutated	not_mutated	mutated		7	3
HL133	CHL	21-25yrs	25	M	EBV	negative	not published	0	0	1	BREACH trial, FR/BE	Alig 2024	Nodular sclerosis				not_mutated	not_mutated	not_mutated	not_mutated	not_mutated		8	6
HL134	CHL	36-40yrs	39	F	EBV	negative	not published	0	0	1	BREACH trial, FR/BE	Alig 2024	Nodular sclerosis				not_mutated	not_mutated	mutated	not_mutated	mutated		20	13
HL140	CHL	26-30yrs	28	M	EBV	negative	not published	0	0	1	Leuven, BE	Alig 2024	Nodular sclerosis				not_mutated	not_mutated	not_mutated	not_mutated	mutated		11	7
HL143	CHL	31-35yrs	35	F	EBV	negative	not published	0	0	1	Stanford, CA	Alig 2024	Nodular sclerosis				not_mutated	not_mutated	mutated	not_mutated	not_mutated		12	7
HL146	CHL	21-25yrs	22	F	EBV	negative	not published	0	0	1	Stanford, CA	Alig 2024	Nodular sclerosis				not_mutated	not_mutated	not_mutated	not_mutated	not_mutated		16	9
HL147	CHL	26-30yrs	28	M	EBV	negative	not published	0	0	1	Stanford, CA	Alig 2024	Nodular sclerosis				not_mutated	not_mutated	not_mutated	not_mutated	mutated		20	15
HL149	CHL	46-50yrs	47	M	EBV	negative	not published	0	0	1	Stanford, CA	Alig 2024	Nodular sclerosis				not_mutated	not_mutated	not_mutated	not_mutated	mutated		26	21
HL150	CHL	26-30yrs	26	F	EBV	negative	not published	0	0	1	Stanford, CA	Alig 2024	Nodular sclerosis				not_mutated	not_mutated	not_mutated	not_mutated	not_mutated		11	6
HL154	CHL	21-25yrs	24	F	EBV	negative	not published	0	0	1	BREACH trial, FR/BE	Alig 2024	Nodular sclerosis				not_mutated	not_mutated	not_mutated	not_mutated	mutated		2	1
HL156	CHL	31-35yrs	33	F	EBV	negative	not published	0	0	1	BREACH trial, FR/BE	Alig 2024	Nodular sclerosis				not_mutated	not_mutated	not_mutated	not_mutated	not_mutated		10	4
HL158	CHL	16-20yrs	20	F	EBV	negative	not published	0	0	1	BREACH trial, FR/BE	Alig 2024	Nodular sclerosis				not_mutated	not_mutated	mutated	not_mutated	not_mutated		16	6
HL159	CHL	26-30yrs	28	M	EBV	negative	not published	0	0	1	BREACH trial, FR/BE	Alig 2024	Nodular sclerosis				not_mutated	not_mutated	not_mutated	not_mutated	not_mutated		5	4
HL160	CHL	36-40yrs	36	F	EBV	negative	not published	0	0	1	BREACH trial, FR/BE	Alig 2024	Nodular sclerosis				not_mutated	not_mutated	not_mutated	not_mutated	not_mutated		6	5
HL161	CHL	46-50yrs	50	M	EBV	negative	not published	0	0	1	BREACH trial, FR/BE	Alig 2024	Nodular sclerosis				not_mutated	not_mutated	not_mutated	not_mutated	not_mutated		10	6
HL162	CHL	16-20yrs	19	F	EBV	negative	not published	0	0	1	BREACH trial, FR/BE	Alig 2024	Nodular sclerosis				not_mutated	not_mutated	not_mutated	not_mutated	mutated		4	3
HL163	CHL	51-55yrs	52	F	EBV	negative	not published	0	0	1	BREACH trial, FR/BE	Alig 2024	Nodular sclerosis				not_mutated	not_mutated	not_mutated	not_mutated	not_mutated		31	9
HL164	CHL	26-30yrs	30	F	EBV	negative	not published	0	0	1	BREACH trial, FR/BE	Alig 2024	Nodular sclerosis				not_mutated	not_mutated	not_mutated	not_mutated	not_mutated		5	4
HL165	CHL	26-30yrs	26	M	EBV	negative	not published	0	0	1	BREACH trial, FR/BE	Alig 2024	Nodular sclerosis				not_mutated	mutated	not_mutated	not_mutated	mutated		8	6
HL166	CHL	36-40yrs	36	M	EBV	negative	not published	0	0	1	BREACH trial, FR/BE	Alig 2024	Nodular sclerosis				not_mutated	not_mutated	not_mutated	not_mutated	mutated		29	12
HL167	CHL	26-30yrs	26	M	EBV	negative	not published	0	0	1	BREACH trial, FR/BE	Alig 2024	Nodular sclerosis				not_mutated	not_mutated	not_mutated	not_mutated	mutated		11	8
HL169	CHL	26-30yrs	27	M	EBV	negative	not published	0	0	1	BREACH trial, FR/BE	Alig 2024	Nodular sclerosis				not_mutated	not_mutated	not_mutated	not_mutated	not_mutated		4	0
HL170	CHL	41-45yrs	45	M	EBV	negative	not published	0	0	1	BREACH trial, FR/BE	Alig 2024					not_mutated	not_mutated	not_mutated	not_mutated	not_mutated		3	3
HL172	CHL	21-25yrs	22	F	EBV	negative	not published	0	0	1	BREACH trial, FR/BE	Alig 2024	Nodular sclerosis				not_mutated	not_mutated	not_mutated	not_mutated	not_mutated		7	2
HL173	CHL	56-60 yrs	60	F	EBV	negative	not published	0	0	1	BREACH trial, FR/BE	Alig 2024	Nodular sclerosis				mutated	not_mutated	not_mutated	not_mutated	mutated		10	7
HL175	CHL	21-25yrs	21	M	EBV	negative	not published	0	0	1	BREACH trial, FR/BE	Alig 2024	Nodular sclerosis				not_mutated	not_mutated	not_mutated	not_mutated	mutated		7	4
HL176	CHL	21-25yrs	23	F	EBV	negative	not published	0	0	1	BREACH trial, FR/BE	Alig 2024	Nodular sclerosis				not_mutated	not_mutated	not_mutated	not_mutated	mutated		9	7
HL177	CHL	41-45yrs	45	F	EBV	negative	not published	0	0	1	BREACH trial, FR/BE	Alig 2024	Nodular sclerosis				not_mutated	not_mutated	not_mutated	not_mutated	not_mutated		6	3
HL180	CHL	41-45yrs	41	F	EBV	negative	not published	0	0	1	BREACH trial, FR/BE	Alig 2024	Nodular sclerosis				not_mutated	not_mutated	not_mutated	not_mutated	not_mutated		23	9
HL181	CHL	46-50yrs	48	M	EBV	negative	not published	0	0	1	BREACH trial, FR/BE	Alig 2024	Nodular sclerosis				not_mutated	not_mutated	not_mutated	not_mutated	not_mutated		9	3
HL182	CHL	31-35yrs	33	M	EBV	negative	not published	0	0	1	BREACH trial, FR/BE	Alig 2024	Nodular sclerosis				not_mutated	not_mutated	mutated	not_mutated	not_mutated		16	9
HL183	CHL	16-20yrs	18	F	EBV	negative	not published	0	0	1	BREACH trial, FR/BE	Alig 2024	Nodular sclerosis				not_mutated	not_mutated	not_mutated	not_mutated	mutated		10	5
HL184	CHL	26-30yrs	29	F	EBV	negative	not published	0	0	1	BREACH trial, FR/BE	Alig 2024	Nodular sclerosis				mutated	not_mutated	not_mutated	not_mutated	mutated		36	18
HL185	CHL	21-25yrs	21	F	EBV	negative	not published	0	0	1	BREACH trial, FR/BE	Alig 2024	Nodular sclerosis				mutated	not_mutated	not_mutated	not_mutated	mutated		40	21
HL187	CHL	26-30yrs	26	M	EBV	negative	not published	0	0	1	BREACH trial, FR/BE	Alig 2024	Nodular sclerosis				not_mutated	mutated	not_mutated	not_mutated	not_mutated		10	2
HL188	CHL	21-25yrs	22	F	EBV	negative	not published	0	0	1	BREACH trial, FR/BE	Alig 2024	Nodular sclerosis				not_mutated	not_mutated	not_mutated	not_mutated	mutated		16	10
HL189	CHL	51-55yrs	54	F	EBV	negative	not published	0	0	1	BREACH trial, FR/BE	Alig 2024	Nodular sclerosis				not_mutated	not_mutated	not_mutated	not_mutated	not_mutated		2	1
HL190	CHL	31-35yrs	31	F	EBV	negative	not published	0	0	1	BREACH trial, FR/BE	Alig 2024	Nodular sclerosis				not_mutated	not_mutated	not_mutated	not_mutated	not_mutated		6	1
HL192	CHL	31-35yrs	31	F	EBV	negative	not published	0	0	1	BREACH trial, FR/BE	Alig 2024	Nodular sclerosis				not_mutated	not_mutated	not_mutated	not_mutated	mutated		19	10
HL193	CHL	46-50yrs	48	M	EBV	negative	not published	0	0	1	BREACH trial, FR/BE	Alig 2024	Nodular sclerosis				not_mutated	not_mutated	not_mutated	not_mutated	mutated		28	15
HL194	CHL	21-25yrs	25	F	EBV	negative	not published	0	0	1	BREACH trial, FR/BE	Alig 2024	Nodular sclerosis				not_mutated	not_mutated	not_mutated	not_mutated	mutated		11	8
HL196	CHL	41-45yrs	44	M	EBV	negative	not published	0	0	1	BREACH trial, FR/BE	Alig 2024	Nodular sclerosis				mutated	not_mutated	not_mutated	not_mutated	mutated		19	7
HL197	CHL	46-50yrs	48	F	EBV	negative	not published	0	0	1	BREACH trial, FR/BE	Alig 2024	Nodular sclerosis				not_mutated	not_mutated	not_mutated	not_mutated	not_mutated		8	2
HL198	CHL	21-25yrs	22	F	EBV	negative	not published	0	0	1	BREACH trial, FR/BE	Alig 2024	Mixed cellularity				not_mutated	not_mutated	mutated	not_mutated	mutated		20	9
HL200	CHL	31-35yrs	32	M	EBV	negative	not published	0	0	1	Leuven, BE	Alig 2024	Nodular sclerosis				not_mutated	not_mutated	not_mutated	not_mutated	not_mutated		4	3
HL206	CHL	61-65yrs	65	M	EBV	negative	not published	0	0	1	Leuven, BE	Alig 2024	Lymphocyte-rich				not_mutated	not_mutated	not_mutated	not_mutated	not_mutated		3	0
HL208	CHL	11-15yrs	15	F	EBV	negative	not published	0	0	1	Leuven, BE	Alig 2024	Nodular sclerosis				not_mutated	not_mutated	not_mutated	not_mutated	not_mutated		1	1
HL210	CHL	31-35yrs	35	F	EBV	negative	not published	0	0	1	Leuven, BE	Alig 2024					not_mutated	not_mutated	not_mutated	not_mutated	not_mutated		5	1
HL211	CHL	31-35yrs	32	F	EBV	negative	not published	0	0	1	Leuven, BE	Alig 2024					not_mutated	not_mutated	not_mutated	not_mutated	not_mutated		8	5
HL213	CHL	36-40yrs	39	F	EBV	negative	not published	0	0	1	Leuven, BE	Alig 2024	Nodular sclerosis				mutated	not_mutated	not_mutated	not_mutated	not_mutated		8	2
HL214	CHL	66-70yrs	68	F	EBV	negative	not published	0	0	1	Leuven, BE	Alig 2024	Nodular sclerosis				mutated	not_mutated	not_mutated	not_mutated	mutated		12	7
HL215	CHL	21-25yrs	21	F	EBV	negative	not published	0	0	1	Leuven, BE	Alig 2024	Mixed cellularity				not_mutated	not_mutated	not_mutated	not_mutated	not_mutated		12	8
HL216	CHL	16-20yrs	18	F	EBV	negative	not published	0	0	1	Leuven, BE	Alig 2024	Nodular sclerosis				not_mutated	not_mutated	not_mutated	not_mutated	not_mutated		8	4
HL217	CHL	21-25yrs	22	F	EBV	negative	not published	0	0	1	BREACH trial, FR/BE	Alig 2024	Nodular sclerosis				not_mutated	not_mutated	not_mutated	not_mutated	not_mutated		10	3
HL218	CHL	16-20yrs	19	M	EBV	negative	not published	0	0	1	BREACH trial, FR/BE	Alig 2024	Nodular sclerosis				not_mutated	not_mutated	not_mutated	not_mutated	mutated		4	2
HL220	CHL	46-50yrs	49	F	EBV	negative	not published	0	0	1	BREACH trial, FR/BE	Alig 2024	Mixed cellularity				not_mutated	not_mutated	not_mutated	not_mutated	not_mutated		2	0
HL221	CHL	26-30yrs	29	M	EBV	negative	not published	0	0	1	BREACH trial, FR/BE	Alig 2024	Nodular sclerosis				not_mutated	not_mutated	not_mutated	not_mutated	mutated		21	14
HL222	CHL	31-35yrs	34	M	EBV	negative	not published	0	0	1	BREACH trial, FR/BE	Alig 2024	Nodular sclerosis				not_mutated	not_mutated	not_mutated	not_mutated	not_mutated		3	0
HL223	CHL	41-45yrs	42	M	EBV	negative	not published	0	0	1	BREACH trial, FR/BE	Alig 2024	Nodular sclerosis				not_mutated	not_mutated	not_mutated	not_mutated	mutated		23	12
HL224	CHL	41-45yrs	44	F	EBV	negative	not published	0	0	1	BREACH trial, FR/BE	Alig 2024	Nodular sclerosis				mutated	mutated	not_mutated	not_mutated	not_mutated		12	7
HL225	CHL	26-30yrs	27	F	EBV	negative	not published	0	0	1	BREACH trial, FR/BE	Alig 2024	Nodular sclerosis				not_mutated	not_mutated	not_mutated	not_mutated	not_mutated		4	4
HL226	CHL	21-25yrs	23	M	EBV	negative	not published	0	0	1	BREACH trial, FR/BE	Alig 2024	Nodular sclerosis				not_mutated	not_mutated	not_mutated	not_mutated	not_mutated		22	12
HL227	CHL	16-20yrs	18	M	EBV	negative	not published	0	0	1	BREACH trial, FR/BE	Alig 2024	Nodular sclerosis				not_mutated	not_mutated	not_mutated	not_mutated	mutated		5	4
HL240	CHL	61-65yrs	64	M	EBV	negative	not published	0	0	1	Bellinzona, CH	Alig 2024	Mixed cellularity				not_mutated	not_mutated	not_mutated	not_mutated	mutated		26	9
HL242	CHL	56-60 yrs	57	F	EBV	negative	not published	0	0	1	Bellinzona, CH	Alig 2024	Nodular sclerosis				not_mutated	not_mutated	not_mutated	not_mutated	not_mutated		1	0
HL248	CHL	51-55yrs	53	F	EBV	negative	not published	0	0	1	Bellinzona, CH	Alig 2024	Nodular sclerosis				not_mutated	not_mutated	not_mutated	not_mutated	not_mutated		0	0
HL249	CHL	26-30yrs	26	F	EBV	negative	not published	0	0	1	Bellinzona, CH	Alig 2024	Nodular sclerosis				not_mutated	not_mutated	not_mutated	not_mutated	mutated		7	4
HL250	CHL	16-20yrs	18	M	EBV	negative	not published	0	0	1	Bellinzona, CH	Alig 2024	Nodular sclerosis				not_mutated	not_mutated	not_mutated	not_mutated	not_mutated		7	4
HL252	CHL	31-35yrs	31	M	EBV	negative	not published	0	0	1	Bellinzona, CH	Alig 2024	Nodular sclerosis				not_mutated	not_mutated	not_mutated	not_mutated	not_mutated		10	6
HL254	CHL	26-30yrs	30	F	EBV	negative	not published	0	0	1	Bellinzona, CH	Alig 2024	Mixed cellularity				not_mutated	not_mutated	not_mutated	not_mutated	not_mutated		4	2
HL257	CHL	51-55yrs	53	F	EBV	negative	not published	0	0	1	Bellinzona, CH	Alig 2024	Nodular sclerosis				not_mutated	not_mutated	mutated	not_mutated	not_mutated		11	3
IID_H198425	CHL	56-60 yrs	58		EBV	negative	neg	0	1	0		Maura 2023	Nodular sclerosis				not_mutated	not_mutated	not_mutated	not_mutated	not_mutated		56	3
IID_H198426	CHL	51-55yrs	55		EBV	negative	neg	0	1	0		Maura 2023	Nodular sclerosis				not_mutated	not_mutated	not_mutated	not_mutated	not_mutated		88	1
IID_H198427	CHL	76-80yrs	76		EBV	negative	neg	0	1	0		Maura 2023	Nodular sclerosis				mutated	not_mutated	not_mutated	not_mutated	not_mutated		77	1
IID_H198428	CHL	66-70yrs	69		EBV	negative	neg	0	1	0		Maura 2023	Nodular sclerosis				mutated	not_mutated	not_mutated	not_mutated	not_mutated		59	1
IID_H198429	CHL	66-70yrs	66		EBV	negative	neg	0	1	0		Maura 2023					not_mutated	not_mutated	not_mutated	not_mutated	not_mutated		89	5
IID_H198430	CHL	26-30yrs	26		EBV	negative	neg	0	1	0		Maura 2023	Nodular sclerosis				not_mutated	not_mutated	not_mutated	not_mutated	not_mutated		159	5
IID_H198431	CHL	11-15yrs	12		EBV	negative	neg	0	1	0		Maura 2023	Nodular sclerosis				not_mutated	not_mutated	not_mutated	not_mutated	mutated		123	6
IID_H198432	CHL	11-15yrs	12		EBV	negative	neg	0	1	0		Maura 2023	Nodular sclerosis				not_mutated	not_mutated	not_mutated	not_mutated	mutated		129	4
IID_H198433	CHL	11-15yrs	15		EBV	negative	neg	0	1	0		Maura 2023	Nodular sclerosis				not_mutated	not_mutated	not_mutated	not_mutated	not_mutated		133	3
IID_H198434	CHL	16-20yrs	18		EBV	negative	neg	0	1	0		Maura 2023	Mixed cellularity				not_mutated	not_mutated	not_mutated	not_mutated	mutated		151	7
IID_H198436	CHL	16-20yrs	18		EBV	negative	neg	0	1	0		Maura 2023	Nodular sclerosis				not_mutated	not_mutated	not_mutated	not_mutated	not_mutated		142	7
IID_H198438	CHL	11-15yrs	13		EBV	negative	neg	0	1	0		Maura 2023	Mixed cellularity				not_mutated	not_mutated	not_mutated	not_mutated	mutated		271	13
IID_H198440	CHL	16-20yrs	19		EBV	negative	neg	0	1	0		Maura 2023	Nodular sclerosis				not_mutated	not_mutated	not_mutated	not_mutated	mutated		122	7
IID_H198441	CHL	16-20yrs	17		EBV	negative	neg	0	1	0		Maura 2023	Nodular sclerosis				not_mutated	not_mutated	not_mutated	not_mutated	not_mutated		69	10
IID_H198442	CHL	16-20yrs	16		EBV	negative	neg	0	1	0		Maura 2023	Nodular sclerosis				not_mutated	not_mutated	not_mutated	not_mutated	not_mutated		139	12
IID_H198443	CHL	16-20yrs	16		EBV	negative	neg	0	1	0		Maura 2023	Mixed cellularity				not_mutated	not_mutated	not_mutated	not_mutated	mutated		81	7
IID_H198445	CHL	21-25yrs	24		EBV	negative	neg	0	1	0		Maura 2023	Nodular sclerosis				not_mutated	not_mutated	not_mutated	not_mutated	not_mutated		143	10
IID_H198446	CHL	16-20yrs	19		EBV	negative	neg	0	1	0		Maura 2023	Nodular sclerosis				not_mutated	not_mutated	not_mutated	not_mutated	not_mutated		181	6
IID_H198448	CHL	26-30yrs	27		EBV	negative	neg	0	1	0		Maura 2023	Nodular sclerosis				mutated	not_mutated	not_mutated	not_mutated	not_mutated		174	10
IID_H198449	CHL	21-25yrs	24		EBV	negative	neg	0	1	0		Maura 2023	Nodular sclerosis				not_mutated	not_mutated	not_mutated	not_mutated	mutated		144	5
IID_H198451	CHL	11-15yrs	11		EBV	negative	neg	0	1	0		Maura 2023	Nodular sclerosis				not_mutated	not_mutated	not_mutated	not_mutated	mutated		132	7
IID_H198439	CHL	6-10yrs	7		EBV	EBV type 1	pos	0	1	0		Maura 2023	Lymphocyte-rich				not_mutated	not_mutated	not_mutated	not_mutated	mutated		69	2
IID_H198447	CHL	26-30yrs	27		EBV	EBV type 1	pos	0	1	0		Maura 2023	Nodular sclerosis				not_mutated	not_mutated	not_mutated	not_mutated	not_mutated		61	2
IID_H198450	CHL	81-85yrs	85		EBV	EBV type 1	pos	0	1	0		Maura 2023	Nodular sclerosis				not_mutated	not_mutated	not_mutated	not_mutated	not_mutated		80	3
IID_H201327	CHL	61-65yrs	62		EBV		pos	1	0	0	wes	Maura 2023	Mixed cellularity				not_mutated	not_mutated	not_mutated	not_mutated	not_mutated		55	1
IID_H201328	CHL	41-45yrs	41		EBV	negative	neg	1	0	0	wes	Maura 2023	Nodular sclerosis				not_mutated	not_mutated	not_mutated	not_mutated	not_mutated		55	2
IID_H201329	CHL	61-65yrs	63		EBV	negative	neg	1	0	0	wes	Maura 2023	Nodular sclerosis				not_mutated	not_mutated	not_mutated	not_mutated	mutated		202	8
IID_H201331	CHL	11-15yrs	14		EBV	negative	neg	1	0	0	wes	Maura 2023	Nodular sclerosis				not_mutated	not_mutated	not_mutated	not_mutated	not_mutated		130	5
IID_H201333	CHL	11-15yrs	11		EBV		pos	1	0	0	wes	Maura 2023					not_mutated	not_mutated	not_mutated	not_mutated	not_mutated		96	4
IID_H201334	CHL	11-15yrs	14		EBV	negative	neg	1	0	0	wes	Maura 2023	Nodular sclerosis				not_mutated	not_mutated	not_mutated	not_mutated	mutated		150	6
IID_H201335	CHL	11-15yrs	15		EBV	negative	neg	1	0	0	wes	Maura 2023					not_mutated	not_mutated	not_mutated	not_mutated	not_mutated		149	3
IID_H201339	CHL	16-20yrs	17		EBV	negative	neg	1	0	0	wes	Maura 2023	Nodular sclerosis				not_mutated	not_mutated	not_mutated	not_mutated	not_mutated		128	3
IID_H201340	CHL	11-15yrs	14		EBV	negative	neg	1	0	0	wes	Maura 2023	Nodular sclerosis				not_mutated	not_mutated	not_mutated	not_mutated	mutated		73	3
IID_H201341	CHL	16-20yrs	17		EBV	negative	neg	1	0	0	wes	Maura 2023	Nodular sclerosis				not_mutated	not_mutated	not_mutated	not_mutated	not_mutated		102	7
IID_H201345	CHL	16-20yrs	17		EBV	negative	neg	1	0	0	wes	Maura 2023	Nodular sclerosis				not_mutated	not_mutated	not_mutated	not_mutated	mutated		78	6
IID_H201347	CHL	21-25yrs	22		EBV	negative	neg	1	0	0	wes	Maura 2023	Nodular sclerosis				not_mutated	not_mutated	not_mutated	not_mutated	not_mutated		203	7
IID_H201348	CHL	26-30yrs	26		EBV	negative	neg	1	0	0	wes	Maura 2023	Nodular sclerosis				not_mutated	not_mutated	not_mutated	not_mutated	mutated		146	5
IID_H201349	CHL	31-35yrs	34		EBV	negative	neg	1	0	0	wes	Maura 2023	Nodular sclerosis				mutated	not_mutated	not_mutated	not_mutated	mutated		160	11
IID_H201350	CHL	21-25yrs	25		EBV	negative	neg	1	0	0	wes	Maura 2023	Nodular sclerosis				not_mutated	not_mutated	not_mutated	not_mutated	not_mutated		86	0
IID_H201351	CHL	26-30yrs	27		EBV	negative	neg	1	0	0	wes	Maura 2023	Nodular sclerosis				not_mutated	not_mutated	not_mutated	not_mutated	not_mutated		210	1
IID_H201352	CHL	11-15yrs	14		EBV	negative	neg	1	0	0	wes	Maura 2023					not_mutated	not_mutated	not_mutated	not_mutated	not_mutated		49	2
IID_H201353	CHL	56-60 yrs	59		EBV		pos	1	0	0	wes	Maura 2023	Lymphocyte-rich				not_mutated	not_mutated	not_mutated	not_mutated	not_mutated		47	0
IID_H201354	CHL	46-50yrs	47		EBV		pos	1	0	0	wes	Maura 2023	Mixed cellularity				not_mutated	not_mutated	not_mutated	not_mutated	not_mutated		75	1
IID_H201355	CHL	31-35yrs	32		EBV	negative	neg	1	0	0	wes	Maura 2023	Nodular sclerosis				not_mutated	not_mutated	not_mutated	not_mutated	mutated		114	7
IID_H201356	CHL	26-30yrs	28		EBV	negative	neg	1	0	0	wes	Maura 2023	Nodular sclerosis				not_mutated	not_mutated	not_mutated	not_mutated	not_mutated		16	1
IID_H201357	CHL	26-30yrs	29		EBV	negative	neg	1	0	0	wes	Maura 2023	Nodular sclerosis				not_mutated	not_mutated	not_mutated	not_mutated	not_mutated		197	14
IID_H201359	CHL	56-60 yrs	57		EBV		pos	1	0	0	wes	Maura 2023	Mixed cellularity				not_mutated	not_mutated	not_mutated	not_mutated	not_mutated		39	2
IID_H201360	CHL	51-55yrs	51		EBV	negative	neg	1	0	0	wes	Maura 2023					mutated	not_mutated	not_mutated	not_mutated	mutated		209	7
IID_H201361	CHL	26-30yrs	29		EBV	negative	neg	1	0	0	wes	Maura 2023	Nodular sclerosis				not_mutated	not_mutated	not_mutated	not_mutated	mutated		122	6
IID_H201362	CHL	21-25yrs	21		EBV		pos	1	0	0	wes	Maura 2023	Nodular sclerosis				not_mutated	not_mutated	not_mutated	not_mutated	not_mutated		107	5
IID_H201364	CHL	11-15yrs	11		EBV	negative	neg	1	0	0	wes	Maura 2023	Nodular sclerosis				not_mutated	not_mutated	not_mutated	not_mutated	not_mutated		51	2
IID_H201365	CHL	31-35yrs	32		EBV	negative	neg	1	0	0	wes	Maura 2023	Nodular sclerosis				not_mutated	not_mutated	not_mutated	not_mutated	mutated		133	10
IID_H201366	CHL	21-25yrs	25		EBV	negative	neg	1	0	0	wes	Maura 2023	Nodular sclerosis				not_mutated	not_mutated	mutated	not_mutated	mutated		112	3
IID_H201367	CHL	56-60 yrs	58		EBV	negative	neg	1	0	0	wes	Maura 2023	Nodular sclerosis				not_mutated	not_mutated	not_mutated	not_mutated	not_mutated		160	10
IID_H201368	CHL	36-40yrs	40		EBV	negative	neg	1	0	0	wes	Maura 2023	Nodular sclerosis				not_mutated	not_mutated	not_mutated	not_mutated	mutated		131	6
IID_H201369	CHL				EBV		pos	1	0	0	wes	Maura 2023	Mixed cellularity				not_mutated	not_mutated	not_mutated	not_mutated	not_mutated		40	0
IID_H201370	CHL	26-30yrs	26		EBV	negative	neg	1	0	0	wes	Maura 2023	Nodular sclerosis				not_mutated	not_mutated	not_mutated	not_mutated	not_mutated		7	0
IID_H201371	CHL	26-30yrs	26		EBV	negative	neg	1	0	0	wes	Maura 2023	Nodular sclerosis				not_mutated	not_mutated	not_mutated	not_mutated	not_mutated		11	0
IID_H201372	CHL	21-25yrs	25		EBV	negative	neg	1	0	0	wes	Maura 2023	Nodular sclerosis				not_mutated	not_mutated	not_mutated	not_mutated	not_mutated		114	4
HL258	CHL	31-35yrs	31	M	EBV	negative	not published	0	0	1	Bellinzona, CH	Alig 2024	Nodular sclerosis				not_mutated	not_mutated	not_mutated	not_mutated	mutated		16	10
HL260	CHL	31-35yrs	33	F	EBV	negative	not published	0	0	1	Bellinzona, CH	Alig 2024	Nodular sclerosis				not_mutated	not_mutated	not_mutated	not_mutated	mutated		11	5
HL265	CHL	16-20yrs	18	F	EBV	negative	not published	0	0	1	Bellinzona, CH	Alig 2024	Nodular sclerosis				mutated	not_mutated	not_mutated	not_mutated	not_mutated		14	8
HL266	CHL	21-25yrs	21	M	EBV	negative	not published	0	0	1	Bellinzona, CH	Alig 2024	Nodular sclerosis				not_mutated	not_mutated	not_mutated	not_mutated	mutated		10	7
HL267	CHL	36-40yrs	38	F	EBV	negative	not published	0	0	1	Bellinzona, CH	Alig 2024	Nodular sclerosis				not_mutated	not_mutated	not_mutated	not_mutated	mutated		17	7
HL269	CHL	71-75yrs	73	F	EBV	negative	not published	0	0	1	Bellinzona, CH	Alig 2024	Mixed cellularity				not_mutated	not_mutated	not_mutated	not_mutated	not_mutated		8	1
HL271	CHL	26-30yrs	30	F	EBV	negative	not published	0	0	1	PAVD trial, WA	Alig 2024					not_mutated	not_mutated	mutated	not_mutated	mutated		20	7
HL272	CHL	26-30yrs	29	M	EBV	negative	not published	0	0	1	PAVD trial, WA	Alig 2024					not_mutated	not_mutated	not_mutated	not_mutated	not_mutated		17	8
HL273	CHL	16-20yrs	18	F	EBV	negative	not published	0	0	1	PAVD trial, WA	Alig 2024					mutated	not_mutated	not_mutated	not_mutated	not_mutated		7	4
HL275	CHL	26-30yrs	26	M	EBV	negative	not published	0	0	1	PAVD trial, WA	Alig 2024					not_mutated	not_mutated	not_mutated	not_mutated	mutated		18	4
HL276	CHL	26-30yrs	29	F	EBV	negative	not published	0	0	1	PAVD trial, WA	Alig 2024					not_mutated	not_mutated	not_mutated	not_mutated	not_mutated		14	9
HL278	CHL	21-25yrs	21	M	EBV	negative	not published	0	0	1	PAVD trial, WA	Alig 2024					not_mutated	not_mutated	not_mutated	not_mutated	not_mutated		7	4
HL280	CHL	21-25yrs	25	M	EBV	negative	not published	0	0	1	PAVD trial, WA	Alig 2024					not_mutated	not_mutated	not_mutated	not_mutated	not_mutated		4	2
HL281	CHL	31-35yrs	32	F	EBV	negative	not published	0	0	1	PAVD trial, WA	Alig 2024					not_mutated	not_mutated	not_mutated	not_mutated	mutated		18	11
HL284	CHL	46-50yrs	48	F	EBV	negative	not published	0	0	1	PAVD trial, WA	Alig 2024					not_mutated	not_mutated	not_mutated	not_mutated	not_mutated		10	4
HL285	CHL	41-45yrs	41	M	EBV	negative	not published	0	0	1	PAVD trial, WA	Alig 2024					mutated	not_mutated	not_mutated	not_mutated	mutated		23	13
HL286	CHL	21-25yrs	24	F	EBV	negative	not published	0	0	1	PAVD trial, WA	Alig 2024					not_mutated	not_mutated	not_mutated	not_mutated	not_mutated		12	9
HL288	CHL	21-25yrs	21	F	EBV	negative	not published	0	0	1	PAVD trial, WA	Alig 2024					not_mutated	not_mutated	not_mutated	not_mutated	not_mutated		8	2
HL289	CHL	31-35yrs	32	F	EBV	negative	not published	0	0	1	PAVD trial, WA	Alig 2024					not_mutated	not_mutated	not_mutated	not_mutated	mutated		16	4
HL290	CHL	26-30yrs	29	M	EBV	negative	not published	0	0	1	AHL2011 trial, FR/BE	Alig 2024	Nodular sclerosis				not_mutated	not_mutated	not_mutated	not_mutated	mutated		21	13
HL292	CHL	31-35yrs	33	M	EBV	negative	not published	0	0	1	AHL2011 trial, FR/BE	Alig 2024	Nodular sclerosis				not_mutated	not_mutated	not_mutated	not_mutated	mutated		14	10
HL293	CHL	41-45yrs	41	F	EBV	negative	not published	0	0	1	AHL2011 trial, FR/BE	Alig 2024	Nodular sclerosis				not_mutated	not_mutated	not_mutated	not_mutated	not_mutated		1	1
HL298	CHL	51-55yrs	53	M	EBV	negative	not published	0	0	1	AHL2011 trial, FR/BE	Alig 2024	Mixed cellularity				not_mutated	not_mutated	not_mutated	not_mutated	mutated		3	2
HL301	CHL	46-50yrs	50	M	EBV	negative	not published	0	0	1	AHL2011 trial, FR/BE	Alig 2024	Nodular sclerosis				mutated	not_mutated	not_mutated	not_mutated	mutated		8	2
HL302	CHL	21-25yrs	22	M	EBV	negative	not published	0	0	1	AHL2011 trial, FR/BE	Alig 2024	Nodular sclerosis				not_mutated	not_mutated	not_mutated	not_mutated	mutated		7	5
HL303	CHL	16-20yrs	19	F	EBV	negative	not published	0	0	1	AHL2011 trial, FR/BE	Alig 2024	Nodular sclerosis				not_mutated	not_mutated	not_mutated	not_mutated	mutated		19	11
HL305	CHL	56-60 yrs	56	M	EBV	negative	not published	0	0	1	AHL2011 trial, FR/BE	Alig 2024	Nodular sclerosis				not_mutated	not_mutated	mutated	not_mutated	mutated		23	6
HL306	CHL	36-40yrs	38	F	EBV	negative	not published	0	0	1	AHL2011 trial, FR/BE	Alig 2024	Nodular sclerosis				not_mutated	not_mutated	not_mutated	not_mutated	not_mutated		13	4
HL308	CHL	21-25yrs	23	M	EBV	negative	not published	0	0	1	AHL2011 trial, FR/BE	Alig 2024	Nodular sclerosis				mutated	not_mutated	not_mutated	not_mutated	not_mutated		5	3
HL309	CHL	16-20yrs	19	M	EBV	negative	not published	0	0	1	AHL2011 trial, FR/BE	Alig 2024	Nodular sclerosis				not_mutated	mutated	not_mutated	not_mutated	not_mutated		12	6
TCGA-3M-AB46	gastric	66-70yrs	70	M	EBV	negative	neg	1	0	0		The Cancer Genome Atlas Research Network 2014	STAD_CIN				mutated	not_mutated	not_mutated	not_mutated	not_mutated	not_mutated	167	2	18	8	45				0	20	31	0						0	0			7.69231	3.4188	19.2308
TCGA-3M-AB47	gastric	51-55yrs	51	M	EBV	negative	neg	1	0	0		The Cancer Genome Atlas Research Network 2014	STAD_GS				not_mutated	not_mutated	not_mutated	not_mutated	not_mutated	not_mutated	107	3	56	0	41				0	0	0	0						0	0			37.8378	0	27.7027
TCGA-B7-5816	gastric	51-55yrs	51	F	EBV	negative	neg	1	0	0		The Cancer Genome Atlas Research Network 2014	STAD_MSI			TCGA-B7-5816	not_mutated	not_mutated	mutated	not_mutated	not_mutated	not_mutated	1213	10	359	0	210				0	0	368	148						0	0			20.9452	0	12.252
TCGA-B7-A5TI	gastric	51-55yrs	52	M	EBV	negative	neg	1	0	0		The Cancer Genome Atlas Research Network 2014	STAD_MSI			TCGA-B7-A5TI	mutated	not_mutated	not_mutated	not_mutated	not_mutated	not_mutated	554	5	255	0	211				0	0	237	0						0	0			30.7229	0	25.4217
TCGA-B7-A5TJ	gastric	71-75yrs	74	M	EBV	negative	neg	1	0	0		The Cancer Genome Atlas Research Network 2014	STAD_CIN				mutated	not_mutated	not_mutated	not_mutated	not_mutated	not_mutated	227	3	113	0	91				0	0	63	0						0	0			33.8323	0	27.2455
TCGA-B7-A5TN	gastric	56-60yrs	60	M	EBV	negative	neg	1	0	0		The Cancer Genome Atlas Research Network 2014	STAD_CIN				mutated	not_mutated	mutated	not_mutated	not_mutated	not_mutated	70	1	38	0	44				19	0	0	0						0	0			35.514	0	41.1215
TCGA-BR-4183	gastric	51-55yrs	55	F	EBV	negative	neg	1	0	0		The Cancer Genome Atlas Research Network 2014					mutated	not_mutated	not_mutated	not_mutated	not_mutated	not_mutated	56	2	32	0	12				0	0	0	0						0	0			37.2093	0	13.9535
TCGA-BR-4184	gastric	66-70yrs	70	M	EBV	negative	neg	1	0	0		The Cancer Genome Atlas Research Network 2014				TCGA-BR-4184	mutated	not_mutated	not_mutated	mutated	not_mutated	not_mutated	3152	20	140	0	0				0	0	4080	0						0	0			3.0127	0	0
TCGA-BR-4187	gastric	56-60yrs	56	M	EBV	negative	neg	1	0	0		The Cancer Genome Atlas Research Network 2014	STAD_GS				not_mutated	not_mutated	not_mutated	not_mutated	not_mutated	not_mutated	30	2	19	0	0				9	0	14	0						0	0			43.1818	0	0
TCGA-BR-4188	gastric	51-55yrs	53	F	EBV	negative	neg	1	0	0		The Cancer Genome Atlas Research Network 2014					not_mutated	not_mutated	not_mutated	not_mutated	not_mutated	not_mutated	104	4	71	0	38				0	0	0	0						0	0			48.6301	0	26.0274
TCGA-BR-4191	gastric	71-75yrs	72	M	EBV	negative	neg	1	0	0		The Cancer Genome Atlas Research Network 2014	STAD_CIN				not_mutated	not_mutated	not_mutated	not_mutated	not_mutated	not_mutated	198	3	23	0	48				0	0	0	0						5	0			8.15603	0	17.0213
TCGA-BR-4201	gastric	66-70yrs	66	F	EBV	negative	neg	1	0	0		The Cancer Genome Atlas Research Network 2014	STAD_MSI			TCGA-BR-4201	not_mutated	not_mutated	not_mutated	not_mutated	not_mutated	not_mutated	1362	5	482	0	548				0	0	491	0						0	0			25.3151	0	28.7815
TCGA-BR-4255	gastric	76-80yrs	76	F	EBV	negative	neg	1	0	0		The Cancer Genome Atlas Research Network 2014	STAD_CIN				mutated	not_mutated	not_mutated	not_mutated	not_mutated	not_mutated	52	1	27	0	55				0	0	0	0						0	0			31.3953	0	63.9535
TCGA-BR-4256	gastric	76-80yrs	80	M	EBV	negative	neg	1	0	0		The Cancer Genome Atlas Research Network 2014	STAD_MSI			TCGA-BR-4256	mutated	not_mutated	not_mutated	not_mutated	mutated	not_mutated	966	2	292	0	260				0	0	314	0						0	0			21.0223	0	18.7185
TCGA-BR-4257	gastric	76-80yrs	79	F	EBV	negative	neg	1	0	0		The Cancer Genome Atlas Research Network 2014	STAD_MSI			TCGA-BR-4257	not_mutated	not_mutated	not_mutated	not_mutated	not_mutated	not_mutated	993	3	328	0	332				0	0	289	0						0	0			21.8813	0	22.1481
TCGA-BR-4267	gastric	51-55yrs	51	M	EBV	negative	neg	1	0	0		The Cancer Genome Atlas Research Network 2014	STAD_CIN				not_mutated	not_mutated	not_mutated	not_mutated	not_mutated	not_mutated	78	3	20	0	17				0	0	0	0						0	0			18.1818	0	15.4545
TCGA-BR-4279	gastric	41-45yrs	43	M	EBV	negative	neg	1	0	0		The Cancer Genome Atlas Research Network 2014	STAD_CIN				not_mutated	not_mutated	not_mutated	not_mutated	not_mutated	not_mutated	39	3	19	0	25				17	0	0	0						0	0			28.7879	0	37.8788
TCGA-BR-4280	gastric	76-80yrs	78	F	EBV	negative	neg	1	0	0		The Cancer Genome Atlas Research Network 2014	STAD_MSI			TCGA-BR-4280	not_mutated	not_mutated	not_mutated	not_mutated	not_mutated	not_mutated	715	1	139	0	86				0	0	274	0						0	0			13.8861	0	8.59141
TCGA-BR-4292	gastric	71-75yrs	73	F	EBV	negative	neg	1	0	0		The Cancer Genome Atlas Research Network 2014	STAD_MSI			TCGA-BR-4292	mutated	not_mutated	not_mutated	not_mutated	not_mutated	not_mutated	1320	8	831	0	304				0	0	399	0						0	0			42.8351	0	15.6701
TCGA-BR-4294	gastric	61-65yrs	65	M	EBV	negative	neg	1	0	0		The Cancer Genome Atlas Research Network 2014	STAD_CIN				not_mutated	not_mutated	not_mutated	not_mutated	not_mutated	not_mutated	28	0	0	0	0				0	0	12	0						0	0			0	0	0
TCGA-BR-4357	gastric	56-60yrs	58	M	EBV	negative	neg	1	0	0		The Cancer Genome Atlas Research Network 2014	STAD_CIN				mutated	not_mutated	not_mutated	not_mutated	not_mutated	not_mutated	227	1	34	17	68				0	34	0	0						0	0			10.241	5.12048	20.4819
TCGA-BR-4361	gastric	66-70yrs	66	F	EBV	negative	neg	1	0	0		The Cancer Genome Atlas Research Network 2014	STAD_MSI			TCGA-BR-4361	mutated	not_mutated	mutated	not_mutated	mutated	not_mutated	2313	13	413	0	764				0	0	697	802						0	0			12.0584	0	22.3066
TCGA-BR-4362	gastric	71-75yrs	74	F	EBV	negative	neg	1	0	0		The Cancer Genome Atlas Research Network 2014	STAD_MSI			TCGA-BR-4362	not_mutated	mutated	not_mutated	not_mutated	not_mutated	not_mutated	1483	6	636	0	377				0	0	512	0						0	1			30	0	17.783
TCGA-BR-4363	gastric	56-60yrs	60	F	EBV	negative	neg	1	0	0		The Cancer Genome Atlas Research Network 2014	STAD_MSI			TCGA-BR-4363	mutated	not_mutated	not_mutated	not_mutated	not_mutated	not_mutated	552	6	208	0	149				0	0	170	0						0	0			25.7745	0	18.4634
TCGA-BR-4366	gastric	86-90yrs	87	M	EBV	negative	neg	1	0	0		The Cancer Genome Atlas Research Network 2014	STAD_CIN				mutated	mutated	not_mutated	not_mutated	not_mutated	not_mutated	121	1	51	0	128				0	0	0	0						0	0			27.7174	0	69.5652
TCGA-BR-4367	gastric	76-80yrs	78	M	EBV	negative	neg	1	0	0	no_snv	The Cancer Genome Atlas Research Network 2014
TCGA-BR-4368	gastric	76-80yrs	78	F	EBV	negative	neg	1	0	0		The Cancer Genome Atlas Research Network 2014	STAD_MSI			TCGA-BR-4368	not_mutated	not_mutated	not_mutated	not_mutated	not_mutated	not_mutated	1169	5	456	0	514				0	0	487	0						0	0			26.2069	0	29.5402
TCGA-BR-4369	gastric	71-75yrs	75	M	EBV	negative	neg	1	0	0		The Cancer Genome Atlas Research Network 2014	STAD_CIN				not_mutated	not_mutated	not_mutated	not_mutated	not_mutated	not_mutated	157	1	43	17	50				0	12	36	0						0	0			18.0672	7.14286	21.0084
TCGA-BR-4370	gastric	71-75yrs	74	F	EBV	negative	neg	1	0	0		The Cancer Genome Atlas Research Network 2014	STAD_MSI			TCGA-BR-4370	not_mutated	not_mutated	not_mutated	not_mutated	not_mutated	not_mutated	996	3	592	0	311				0	0	344	0						0	0			39.7849	0	20.9005
TCGA-BR-4371	gastric	71-75yrs	71	F	EBV	negative	neg	1	0	0		The Cancer Genome Atlas Research Network 2014	STAD_GS				not_mutated	not_mutated	not_mutated	not_mutated	not_mutated	not_mutated	139	3	107	0	98				0	0	0	0						0	0			51.1962	0	46.89
TCGA-BR-6452	gastric	76-80yrs	78	F	EBV	negative	neg	1	0	0		The Cancer Genome Atlas Research Network 2014	STAD_MSI			TCGA-BR-6452	not_mutated	not_mutated	not_mutated	not_mutated	not_mutated	not_mutated	5084	15	1155	0	5023				0	0	3780	2408						3	0			8.74867	0	38.0473
TCGA-BR-6453	gastric	51-55yrs	54	M	EBV	negative	neg	1	0	0		The Cancer Genome Atlas Research Network 2014	STAD_GS				not_mutated	not_mutated	not_mutated	not_mutated	not_mutated	not_mutated	162	4	58	0	50				0	0	0	0						0	0			25.3275	0	21.8341
TCGA-BR-6454	gastric	56-60yrs	58	M	EBV	negative	neg	1	0	0		The Cancer Genome Atlas Research Network 2014	STAD_CIN				not_mutated	not_mutated	not_mutated	not_mutated	not_mutated	not_mutated	127	1	40	0	35				0	0	0	0						0	0			21.164	0	18.5185
TCGA-BR-6456	gastric	71-75yrs	74	F	EBV	negative	neg	1	0	0		The Cancer Genome Atlas Research Network 2014	STAD_CIN				mutated	not_mutated	not_mutated	not_mutated	not_mutated	not_mutated	84	2	11	0	15				0	0	0	0						0	0			4.88889	0	6.66667
TCGA-BR-6457	gastric	66-70yrs	69	M	EBV	negative	neg	1	0	0		The Cancer Genome Atlas Research Network 2014	STAD_GS				mutated	not_mutated	not_mutated	mutated	not_mutated	not_mutated	108	1	89	0	84				0	0	0	0						0	0			31.0105	0	29.2683
TCGA-BR-6458	gastric	56-60yrs	57	F	EBV	negative	neg	1	0	0		The Cancer Genome Atlas Research Network 2014	STAD_CIN				mutated	not_mutated	not_mutated	not_mutated	not_mutated	not_mutated	272	1	139	0	169				0	0	0	0						0	0			18.8092	0	22.8687
TCGA-BR-6563	gastric	56-60yrs	60	M	EBV	negative	neg	1	0	0		The Cancer Genome Atlas Research Network 2014	STAD_GS				not_mutated	not_mutated	not_mutated	not_mutated	not_mutated	not_mutated	68	3	46	0	41				0	0	0	0						0	0			52.2727	0	46.5909
TCGA-BR-6564	gastric	46-50yrs	46	F	EBV	negative	neg	1	0	0		The Cancer Genome Atlas Research Network 2014	STAD_CIN				not_mutated	not_mutated	not_mutated	not_mutated	not_mutated	not_mutated	30	1	9	0	34				16	0	15	0						0	0			11.3924	0	43.038
TCGA-BR-6565	gastric	66-70yrs	67	M	EBV	negative	neg	1	0	0		The Cancer Genome Atlas Research Network 2014	STAD_CIN				mutated	not_mutated	not_mutated	not_mutated	not_mutated	not_mutated	132	2	35	0	73				16	0	0	0						0	0			19.5531	0	40.7821
TCGA-BR-6566	gastric	61-65yrs	64	F	EBV	negative	neg	1	0	0		The Cancer Genome Atlas Research Network 2014	STAD_MSI			TCGA-BR-6566	not_mutated	not_mutated	not_mutated	not_mutated	not_mutated	not_mutated	862	4	515	0	230				0	0	696	0						0	1			22.7977	0	10.1815
TCGA-BR-6705	gastric	66-70yrs	68	F	EBV	negative	neg	1	0	0		The Cancer Genome Atlas Research Network 2014	STAD_CIN				not_mutated	not_mutated	not_mutated	not_mutated	not_mutated	not_mutated	82	1	44	0	46				0	0	0	0						0	0			37.6068	0	39.3162
TCGA-BR-6709	gastric	56-60yrs	57	F	EBV	negative	neg	1	0	0		The Cancer Genome Atlas Research Network 2014					not_mutated	not_mutated	not_mutated	not_mutated	not_mutated	not_mutated	42	0	0	0	65				0	0	32	0						0	1			0	0	65.6566
TCGA-BR-6710	gastric	41-45yrs	41	M	EBV	negative	neg	1	0	0	no_snv	The Cancer Genome Atlas Research Network 2014
TCGA-BR-6801	gastric	66-70yrs	70	M	EBV	negative	neg	1	0	0		The Cancer Genome Atlas Research Network 2014	STAD_CIN				not_mutated	not_mutated	not_mutated	not_mutated	not_mutated	not_mutated	39	1	26	0	27				9	0	0	0						0	0			40.625	0	42.1875
TCGA-BR-6802	gastric	61-65yrs	65	M	EBV	negative	neg	1	0	0		The Cancer Genome Atlas Research Network 2014	STAD_MSI			TCGA-BR-6802	not_mutated	not_mutated	not_mutated	not_mutated	not_mutated	not_mutated	429	7	157	0	152				0	0	730	0						0	0			13.9556	0	13.5111
TCGA-BR-6803	gastric	51-55yrs	54	F	EBV	negative	neg	1	0	0		The Cancer Genome Atlas Research Network 2014	STAD_GS				mutated	not_mutated	not_mutated	not_mutated	not_mutated	not_mutated	11	2	14	0	11				0	0	0	0						0	0			56	0	44
TCGA-BR-6852	gastric	61-65yrs	64	F	EBV	negative	neg	1	0	0		The Cancer Genome Atlas Research Network 2014	STAD_MSI			TCGA-BR-6852	not_mutated	not_mutated	not_mutated	not_mutated	mutated	not_mutated	987	7	552	0	327				0	0	1132	0						0	1			21.758	0	12.8892
TCGA-BR-7197	gastric	66-70yrs	69	M	EBV	negative	neg	1	0	0		The Cancer Genome Atlas Research Network 2014	STAD_CIN				mutated	not_mutated	not_mutated	not_mutated	not_mutated	not_mutated	160	3	148	0	198				0	0	0	0						0	0			32.9621	0	44.098
TCGA-BR-7703	gastric	81-85yrs	81	M	EBV	negative	neg	1	0	0		The Cancer Genome Atlas Research Network 2014	STAD_MSI			TCGA-BR-7703	mutated	not_mutated	mutated	not_mutated	not_mutated	not_mutated	673	6	565	0	427				0	0	407	0						0	0			33.1962	0	25.0881
TCGA-BR-7704	gastric	66-70yrs	69	F	EBV	negative	neg	1	0	0		The Cancer Genome Atlas Research Network 2014				TCGA-BR-7704	not_mutated	not_mutated	not_mutated	not_mutated	not_mutated	not_mutated	340	2	96	0	77				0	0	0	0						0	0			10.7263	0	8.60335
TCGA-BR-7707	gastric	66-70yrs	69	F	EBV	negative	neg	1	0	0		The Cancer Genome Atlas Research Network 2014	STAD_MSI			TCGA-BR-7707	mutated	not_mutated	not_mutated	not_mutated	not_mutated	not_mutated	1274	8	474	0	356				0	0	522	0						0	0			26.3773	0	19.8108
TCGA-BR-7715	gastric	61-65yrs	65	M	EBV	negative	neg	1	0	0		The Cancer Genome Atlas Research Network 2014	STAD_CIN				mutated	not_mutated	not_mutated	not_mutated	not_mutated	not_mutated	123	1	102	0	178				40	0	0	0						0	0			31.3846	0	54.7692
TCGA-BR-7716	gastric	61-65yrs	62	F	EBV	negative	neg	1	0	0		The Cancer Genome Atlas Research Network 2014	STAD_CIN				mutated	not_mutated	not_mutated	not_mutated	not_mutated	not_mutated	145	3	35	53	79				0	77	0	0						0	0			9.21053	13.9474	20.7895
TCGA-BR-7717	gastric	61-65yrs	63	M	EBV	negative	neg	1	0	0		The Cancer Genome Atlas Research Network 2014	STAD_CIN				not_mutated	not_mutated	not_mutated	not_mutated	not_mutated	not_mutated	122	0	132	0	167				0	0	0	0						0	2			37.0787	0	46.9101
TCGA-BR-7722	gastric	61-65yrs	62	M	EBV	negative	neg	1	0	0		The Cancer Genome Atlas Research Network 2014	STAD_CIN				not_mutated	not_mutated	not_mutated	not_mutated	not_mutated	not_mutated	40	3	20	0	38				0	0	0	0						0	0			33.3333	0	63.3333
TCGA-BR-7723	gastric	56-60yrs	59	M	EBV	negative	neg	1	0	0		The Cancer Genome Atlas Research Network 2014	STAD_CIN				mutated	not_mutated	not_mutated	not_mutated	not_mutated	not_mutated	148	2	47	0	90				0	0	0	0						0	0			22.0657	0	42.2535
TCGA-BR-7851	gastric	71-75yrs	74	M	EBV	negative	neg	1	0	0		The Cancer Genome Atlas Research Network 2014	STAD_MSI			TCGA-BR-7851	not_mutated	not_mutated	not_mutated	not_mutated	not_mutated	not_mutated	1320	9	1216	0	1035				0	0	906	0						0	0			35.023	0	29.8099
TCGA-BR-7901	gastric	71-75yrs	74	M	EBV	negative	neg	1	0	0		The Cancer Genome Atlas Research Network 2014	STAD_CIN				mutated	not_mutated	not_mutated	not_mutated	not_mutated	not_mutated	159	2	48	0	0				0	0	0	0						0	0			20.4255	0	0
TCGA-BR-7957	gastric	46-50yrs	50	F	EBV	negative	neg	1	0	0		The Cancer Genome Atlas Research Network 2014	STAD_CIN				not_mutated	not_mutated	not_mutated	not_mutated	not_mutated	not_mutated	47	1	47	0	52				15	0	0	0						0	0			40.5172	0	44.8276
TCGA-BR-7959	gastric	56-60yrs	59	M	EBV	negative	neg	1	0	0		The Cancer Genome Atlas Research Network 2014	STAD_CIN				not_mutated	not_mutated	not_mutated	not_mutated	not_mutated	not_mutated	93	0	24	0	52				14	0	25	0						0	0			18.6047	0	40.3101
TCGA-BR-8058	gastric	51-55yrs	53	F	EBV	negative	neg	1	0	0		The Cancer Genome Atlas Research Network 2014	STAD_CIN				not_mutated	not_mutated	not_mutated	not_mutated	not_mutated	not_mutated	47	1	12	0	23				0	0	0	0						0	0			19.0476	0	36.5079
TCGA-BR-8059	gastric	71-75yrs	72	M	EBV	negative	neg	1	0	0		The Cancer Genome Atlas Research Network 2014	STAD_MSI			TCGA-BR-8059	not_mutated	not_mutated	not_mutated	not_mutated	not_mutated	not_mutated	670	2	205	0	455				0	0	184	0						0	2			21.6473	0	48.0465
TCGA-BR-8060	gastric	71-75yrs	75	F	EBV	negative	neg	1	0	0		The Cancer Genome Atlas Research Network 2014					mutated	not_mutated	not_mutated	not_mutated	not_mutated	not_mutated	185	2	42	0	34				0	0	0	0						0	0			14.433	0	11.6838
TCGA-BR-8077	gastric	56-60yrs	58	F	EBV	negative	neg	1	0	0		The Cancer Genome Atlas Research Network 2014	STAD_CIN				mutated	not_mutated	not_mutated	not_mutated	not_mutated	not_mutated	111	2	51	0	91				0	0	0	0						0	0			34.2282	0	61.0738
TCGA-BR-8078	gastric	66-70yrs	70	F	EBV	negative	neg	1	0	0		The Cancer Genome Atlas Research Network 2014	STAD_MSI			TCGA-BR-8078	not_mutated	not_mutated	not_mutated	not_mutated	not_mutated	not_mutated	1466	5	511	0	263				0	0	623	0						0	0			24.0019	0	12.3532
TCGA-BR-8080	gastric	71-75yrs	72	F	EBV	negative	neg	1	0	0		The Cancer Genome Atlas Research Network 2014	STAD_CIN				mutated	not_mutated	not_mutated	not_mutated	not_mutated	not_mutated	164	2	55	0	78				0	0	39	0						0	0			24.2291	0	34.3612
TCGA-BR-8081	gastric	71-75yrs	71	F	EBV	negative	neg	1	0	0		The Cancer Genome Atlas Research Network 2014	STAD_MSI			TCGA-BR-8081	mutated	not_mutated	not_mutated	not_mutated	not_mutated	not_mutated	799	7	379	0	172				0	0	339	0						0	0			31.4523	0	14.2739
TCGA-BR-8284	gastric	71-75yrs	72	F	EBV	negative	neg	1	0	0		The Cancer Genome Atlas Research Network 2014	STAD_POLE				not_mutated	not_mutated	not_mutated	not_mutated	not_mutated	not_mutated	292	2	173	0	134				0	0	101	0						0	0			39.8618	0	30.8756
TCGA-BR-8285	gastric	56-60yrs	57	F	EBV	negative	neg	1	0	0		The Cancer Genome Atlas Research Network 2014					not_mutated	not_mutated	not_mutated	not_mutated	not_mutated	not_mutated	89	0	48	0	5				0	0	0	0						0	0			38.7097	0	4.03226
TCGA-BR-8286	gastric	46-50yrs	49	M	EBV	negative	neg	1	0	0		The Cancer Genome Atlas Research Network 2014	STAD_CIN				mutated	not_mutated	not_mutated	not_mutated	not_mutated	not_mutated	113	3	34	0	11				0	0	29	0						0	0			19.5402	0	6.32184
TCGA-BR-8289	gastric	56-60yrs	57	M	EBV	negative	neg	1	0	0		The Cancer Genome Atlas Research Network 2014	STAD_CIN				mutated	not_mutated	not_mutated	not_mutated	not_mutated	not_mutated	192	1	49	0	66				0	0	0	0						0	0			19.4444	0	26.1905
TCGA-BR-8291	gastric	61-65yrs	61	M	EBV	negative	neg	1	0	0		The Cancer Genome Atlas Research Network 2014	STAD_CIN				not_mutated	not_mutated	not_mutated	not_mutated	not_mutated	not_mutated	26	0	9	0	19				0	0	0	0						0	0			27.2727	0	57.5758
TCGA-BR-8295	gastric	56-60yrs	60	F	EBV	negative	neg	1	0	0		The Cancer Genome Atlas Research Network 2014					mutated	not_mutated	not_mutated	not_mutated	not_mutated	not_mutated	42	1	7	0	16				6	7	10	0						0	0			11.1111	0	25.3968
TCGA-BR-8296	gastric	56-60yrs	58	F	EBV	negative	neg	1	0	0		The Cancer Genome Atlas Research Network 2014					mutated	not_mutated	not_mutated	not_mutated	not_mutated	not_mutated	63	1	51	0	41				0	0	0	0						0	0			53.6842	0	43.1579
TCGA-BR-8297	gastric	56-60yrs	58	M	EBV	negative	neg	1	0	0		The Cancer Genome Atlas Research Network 2014	STAD_CIN				mutated	not_mutated	not_mutated	not_mutated	not_mutated	not_mutated	202	1	42	0	87				0	0	46	0						0	0			14.0468	0	29.097
TCGA-BR-8360	gastric	66-70yrs	66	M	EBV	negative	neg	1	0	0		The Cancer Genome Atlas Research Network 2014				TCGA-BR-8360	mutated	not_mutated	not_mutated	not_mutated	not_mutated	not_mutated	806	5	307	0	259				0	0	451	0						0	0			24.9797	0	21.074
TCGA-BR-8361	gastric	71-75yrs	71	F	EBV	negative	neg	1	0	0		The Cancer Genome Atlas Research Network 2014	STAD_MSI			TCGA-BR-8361	mutated	not_mutated	not_mutated	not_mutated	not_mutated	not_mutated	1444	11	586	0	648				0	0	531	0						0	0			27.2939	0	30.1816
TCGA-BR-8362	gastric	61-65yrs	65	M	EBV	negative	neg	1	0	0	no_snv	The Cancer Genome Atlas Research Network 2014
TCGA-BR-8363	gastric	71-75yrs	73	F	EBV	negative	neg	1	0	0		The Cancer Genome Atlas Research Network 2014	STAD_MSI			TCGA-BR-8363	not_mutated	not_mutated	not_mutated	not_mutated	not_mutated	not_mutated	1134	3	342	0	447				0	0	428	0						0	0			20.8791	0	27.2894
TCGA-BR-8364	gastric	41-45yrs	42	F	EBV	negative	neg	1	0	0		The Cancer Genome Atlas Research Network 2014	STAD_CIN				not_mutated	not_mutated	not_mutated	not_mutated	not_mutated	not_mutated	19	1	5	0	20				0	0	0	0						0	0			20	0	80
TCGA-BR-8365	gastric	66-70yrs	70	F	EBV	negative	neg	1	0	0		The Cancer Genome Atlas Research Network 2014	STAD_CIN				not_mutated	not_mutated	not_mutated	not_mutated	not_mutated	not_mutated	23	1	17	0	14				0	0	0	0						1	0			51.5152	0	42.4242
TCGA-BR-8367	gastric	51-55yrs	55	M	EBV	negative	neg	1	0	0		The Cancer Genome Atlas Research Network 2014	STAD_GS				not_mutated	not_mutated	not_mutated	not_mutated	not_mutated	not_mutated	59	0	28	0	29				0	0	19	0						0	0			35.443	0	36.7089
TCGA-BR-8368	gastric	81-85yrs	84	F	EBV	negative	neg	1	0	0		The Cancer Genome Atlas Research Network 2014	STAD_MSI			TCGA-BR-8368	not_mutated	not_mutated	not_mutated	not_mutated	not_mutated	not_mutated	894	2	482	0	315				0	0	299	0						0	0			35.0801	0	22.9258
TCGA-BR-8369	gastric	76-80yrs	76	F	EBV	negative	neg	1	0	0		The Cancer Genome Atlas Research Network 2014	STAD_CIN				mutated	not_mutated	not_mutated	not_mutated	not_mutated	not_mutated	194	4	76	0	45				0	0	0	0						0	0			28.3582	0	16.791
TCGA-BR-8370	gastric	61-65yrs	64	M	EBV	negative	neg	1	0	0		The Cancer Genome Atlas Research Network 2014					not_mutated	not_mutated	not_mutated	not_mutated	not_mutated	not_mutated	97	4	58	0	14				0	0	0	0						0	0			39.1892	0	9.45946
TCGA-BR-8371	gastric	61-65yrs	62	M	EBV	negative	neg	1	0	0		The Cancer Genome Atlas Research Network 2014	STAD_GS				not_mutated	not_mutated	not_mutated	not_mutated	not_mutated	not_mutated	19	0	10	0	15				0	0	0	0						0	0			40	0	60
TCGA-BR-8372	gastric	61-65yrs	63	M	EBV	negative	neg	1	0	0		The Cancer Genome Atlas Research Network 2014	STAD_MSI			TCGA-BR-8372	not_mutated	not_mutated	not_mutated	not_mutated	not_mutated	not_mutated	1177	5	287	0	309				0	0	370	235						0	0			16.4	0	17.6571
TCGA-BR-8373	gastric	61-65yrs	65	F	EBV	negative	neg	1	0	0		The Cancer Genome Atlas Research Network 2014	STAD_CIN				not_mutated	not_mutated	not_mutated	not_mutated	not_mutated	not_mutated	73	0	40	0	75				0	0	0	0						0	0			32.5203	0	60.9756
TCGA-BR-8380	gastric	51-55yrs	55	M	EBV	negative	neg	1	0	0		The Cancer Genome Atlas Research Network 2014	STAD_GS				not_mutated	not_mutated	not_mutated	not_mutated	not_mutated	not_mutated	72	0	54	0	23				14	0	0	0						0	0			56.8421	0	24.2105
TCGA-BR-8382	gastric	66-70yrs	67	F	EBV	negative	neg	1	0	0		The Cancer Genome Atlas Research Network 2014	STAD_MSI			TCGA-BR-8382	not_mutated	not_mutated	not_mutated	not_mutated	not_mutated	not_mutated	837	7	382	0	151				0	0	363	0						0	0			30.9061	0	12.2168
TCGA-BR-8384	gastric	66-70yrs	69	M	EBV	negative	neg	1	0	0		The Cancer Genome Atlas Research Network 2014	STAD_GS				not_mutated	not_mutated	not_mutated	not_mutated	not_mutated	not_mutated	45	0	22	0	32				0	0	0	0						1	0			34.375	0	50
TCGA-BR-8483	gastric	56-60yrs	59	M	EBV	negative	neg	1	0	0		The Cancer Genome Atlas Research Network 2014	STAD_CIN				mutated	not_mutated	not_mutated	not_mutated	not_mutated	not_mutated	112	1	49	0	72				0	0	33	0						0	0			29.697	0	43.6364
TCGA-BR-8484	gastric	61-65yrs	61	M	EBV	negative	neg	1	0	0		The Cancer Genome Atlas Research Network 2014	STAD_CIN				mutated	not_mutated	mutated	not_mutated	not_mutated	not_mutated	60	1	27	0	25				0	0	0	0						0	0			26.7327	0	24.7525
TCGA-BR-8485	gastric	66-70yrs	68	F	EBV	negative	neg	1	0	0		The Cancer Genome Atlas Research Network 2014	STAD_CIN				not_mutated	not_mutated	not_mutated	not_mutated	not_mutated	not_mutated	281	2	35	0	118				0	0	0	0						0	0			8.86076	0	29.8734
TCGA-BR-8486	gastric	86-90yrs	90	F	EBV	negative	neg	1	0	0		The Cancer Genome Atlas Research Network 2014	STAD_CIN				mutated	not_mutated	not_mutated	not_mutated	not_mutated	not_mutated	55	1	16	0	38				0	0	17	0						0	0			21.0526	0	50
TCGA-BR-8487	gastric	61-65yrs	64	F	EBV	negative	neg	1	0	0		The Cancer Genome Atlas Research Network 2014	STAD_MSI			TCGA-BR-8487	mutated	mutated	mutated	not_mutated	not_mutated	not_mutated	2705	17	907	0	548				0	0	815	426						0	0			23.2029	0	14.0189
TCGA-BR-8588	gastric	51-55yrs	55	F	EBV	negative	neg	1	0	0		The Cancer Genome Atlas Research Network 2014	STAD_CIN				not_mutated	not_mutated	not_mutated	not_mutated	not_mutated	not_mutated	105	3	63	0	66				0	0	0	0						0	0			39.375	0	41.25
TCGA-BR-8590	gastric	61-65yrs	62	M	EBV	negative	neg	1	0	0		The Cancer Genome Atlas Research Network 2014	STAD_CIN				mutated	not_mutated	not_mutated	not_mutated	not_mutated	not_mutated	118	1	47	0	47				0	0	0	0						1	0			28.3133	0	28.3133
TCGA-BR-8591	gastric	76-80yrs	79	M	EBV	negative	neg	1	0	0		The Cancer Genome Atlas Research Network 2014	STAD_MSI			TCGA-BR-8591	not_mutated	not_mutated	not_mutated	not_mutated	not_mutated	not_mutated	1382	7	477	0	260				0	0	407	0						0	0			23.5091	0	12.8142
TCGA-BR-8592	gastric	61-65yrs	63	F	EBV	negative	neg	1	0	0		The Cancer Genome Atlas Research Network 2014	STAD_GS				not_mutated	not_mutated	not_mutated	not_mutated	not_mutated	not_mutated	32	1	25	0	18				0	0	0	0						0	0			56.8182	0	40.9091
TCGA-BR-8676	gastric	56-60yrs	59	M	EBV	negative	neg	1	0	0		The Cancer Genome Atlas Research Network 2014					not_mutated	not_mutated	not_mutated	not_mutated	not_mutated	not_mutated	78	2	38	0	0				0	0	0	0						0	0			35.8491	0	0
TCGA-BR-8677	gastric	71-75yrs	74	F	EBV	negative	neg	1	0	0		The Cancer Genome Atlas Research Network 2014	STAD_CIN				not_mutated	not_mutated	not_mutated	not_mutated	not_mutated	not_mutated	60	1	33	0	13				0	0	0	0						0	0			38.3721	0	15.1163
TCGA-BR-8678	gastric	76-80yrs	76	M	EBV	negative	neg	1	0	0		The Cancer Genome Atlas Research Network 2014	STAD_CIN				mutated	not_mutated	not_mutated	not_mutated	not_mutated	not_mutated	105	1	39	0	71				21	0	0	0						0	0			26.7123	0	48.6301
TCGA-BR-8679	gastric	61-65yrs	63	F	EBV	negative	neg	1	0	0		The Cancer Genome Atlas Research Network 2014	STAD_CIN				mutated	not_mutated	not_mutated	not_mutated	not_mutated	not_mutated	140	2	66	0	97				0	0	38	0						0	0			31.8841	0	46.8599
TCGA-BR-8680	gastric	41-45yrs	45	M	EBV	negative	neg	1	0	0		The Cancer Genome Atlas Research Network 2014	STAD_POLE			TCGA-BR-8680	not_mutated	not_mutated	not_mutated	not_mutated	not_mutated	mutated	5462	28	141	0	373				4074	0	1929	0						0	0			1.78639	0	4.72571
TCGA-BR-8682	gastric	51-55yrs	52	M	EBV	negative	neg	1	0	0		The Cancer Genome Atlas Research Network 2014	STAD_CIN				mutated	not_mutated	not_mutated	not_mutated	not_mutated	not_mutated	58	1	62	0	12				14	0	0	0						0	0			65.9574	0	12.766
TCGA-BR-8683	gastric	71-75yrs	75	M	EBV	negative	neg	1	0	0		The Cancer Genome Atlas Research Network 2014	STAD_CIN				mutated	not_mutated	not_mutated	not_mutated	not_mutated	not_mutated	133	1	66	0	30				0	0	0	0						0	0			33.6735	0	15.3061
TCGA-BR-8687	gastric	66-70yrs	67	F	EBV	negative	neg	1	0	0		The Cancer Genome Atlas Research Network 2014	STAD_CIN				not_mutated	not_mutated	not_mutated	not_mutated	not_mutated	not_mutated	158	2	24	0	12				0	0	0	0						0	0			10.1695	0	5.08475
TCGA-BR-8690	gastric	51-55yrs	54	F	EBV	negative	neg	1	0	0		The Cancer Genome Atlas Research Network 2014					mutated	not_mutated	not_mutated	not_mutated	not_mutated	not_mutated	138	1	63	0	52				0	0	0	0						0	0			31.0345	0	25.6158
TCGA-BR-A44T	gastric	51-55yrs	53	F	EBV	negative	neg	1	0	0		The Cancer Genome Atlas Research Network 2014	STAD_GS				not_mutated	not_mutated	not_mutated	not_mutated	not_mutated	not_mutated	14	1	7	0	11				6	0	0	0						0	0			28	0	44
TCGA-BR-A44U	gastric	66-70yrs	70	M	EBV	negative	neg	1	0	0		The Cancer Genome Atlas Research Network 2014	STAD_CIN				mutated	not_mutated	not_mutated	not_mutated	not_mutated	not_mutated	79	1	74	0	41				0	0	0	0						0	0			61.6667	0	34.1667
TCGA-BR-A452	gastric	56-60yrs	57	M	EBV	negative	neg	1	0	0		The Cancer Genome Atlas Research Network 2014	STAD_CIN				mutated	not_mutated	not_mutated	not_mutated	not_mutated	not_mutated	94	2	20	5	4				11	15	0	0						0	0			14.1844	3.5461	2.83688
TCGA-BR-A453	gastric	51-55yrs	51	M	EBV	negative	neg	1	0	0		The Cancer Genome Atlas Research Network 2014	STAD_GS				not_mutated	not_mutated	not_mutated	not_mutated	not_mutated	not_mutated	59	3	20	0	20				0	0	22	0						0	0			23.2558	0	23.2558
TCGA-BR-A4CQ	gastric	56-60yrs	58	M	EBV	negative	neg	1	0	0		The Cancer Genome Atlas Research Network 2014					mutated	not_mutated	not_mutated	not_mutated	not_mutated	not_mutated	160	2	71	0	157				0	0	0	0						0	0			30.6034	0	67.6724
TCGA-BR-A4CR	gastric	66-70yrs	70	F	EBV	negative	neg	1	0	0		The Cancer Genome Atlas Research Network 2014	STAD_CIN				mutated	not_mutated	not_mutated	not_mutated	not_mutated	not_mutated	56	1	27	0	10				0	0	0	0						0	0			29.6703	0	10.989
TCGA-BR-A4CS	gastric	76-80yrs	77	M	EBV	negative	neg	1	0	0		The Cancer Genome Atlas Research Network 2014	STAD_CIN				mutated	not_mutated	not_mutated	not_mutated	not_mutated	not_mutated	142	1	67	0	24				0	0	0	0						0	1			31.9048	0	11.4286
TCGA-BR-A4IU	gastric	31-35yrs	34	F	EBV	negative	neg	1	0	0		The Cancer Genome Atlas Research Network 2014	STAD_GS				mutated	not_mutated	not_mutated	not_mutated	not_mutated	not_mutated	24	1	10	0	10				8	0	0	0						0	0			34.4828	0	34.4828
TCGA-BR-A4IV	gastric	46-50yrs	47	M	EBV	negative	neg	1	0	0		The Cancer Genome Atlas Research Network 2014	STAD_GS				not_mutated	not_mutated	not_mutated	not_mutated	not_mutated	not_mutated	29	3	2	0	0				0	0	14	0						0	0			4.7619	0	0
TCGA-BR-A4IY	gastric	56-60yrs	58	M	EBV	negative	neg	1	0	0		The Cancer Genome Atlas Research Network 2014	STAD_CIN				mutated	not_mutated	not_mutated	not_mutated	not_mutated	not_mutated	142	2	67	0	45				0	0	0	0						0	3			33.0049	0	22.1675
TCGA-BR-A4IZ	gastric	41-45yrs	45	F	EBV	negative	neg	1	0	0		The Cancer Genome Atlas Research Network 2014	STAD_GS				not_mutated	not_mutated	not_mutated	not_mutated	not_mutated	not_mutated	18	0	14	0	3				4	0	0	0						0	0			66.6667	0	14.2857
TCGA-BR-A4J1	gastric	61-65yrs	63	M	EBV	negative	neg	1	0	0		The Cancer Genome Atlas Research Network 2014	STAD_CIN				not_mutated	not_mutated	not_mutated	not_mutated	not_mutated	not_mutated	58	1	34	0	53				0	0	0	0						0	0			38.2022	0	59.5506
TCGA-BR-A4J2	gastric	66-70yrs	70	M	EBV	negative	neg	1	0	0		The Cancer Genome Atlas Research Network 2014	STAD_GS				not_mutated	not_mutated	not_mutated	not_mutated	not_mutated	not_mutated	47	0	46	0	25				0	0	0	0						0	0			63.8889	0	34.7222
TCGA-BR-A4J5	gastric	56-60yrs	56	M	EBV	negative	neg	1	0	0		The Cancer Genome Atlas Research Network 2014	STAD_GS				not_mutated	not_mutated	not_mutated	not_mutated	not_mutated	not_mutated	83	3	56	0	24				0	0	0	0						0	0			46.6667	0	20
TCGA-BR-A4J6	gastric	66-70yrs	69	F	EBV	negative	neg	1	0	0		The Cancer Genome Atlas Research Network 2014	STAD_CIN				not_mutated	not_mutated	not_mutated	not_mutated	not_mutated	not_mutated	28	2	4	0	9				0	0	0	0						0	0			9.7561	0	21.9512
TCGA-BR-A4J7	gastric	46-50yrs	49	M	EBV	negative	neg	1	0	0		The Cancer Genome Atlas Research Network 2014	STAD_CIN				not_mutated	not_mutated	not_mutated	not_mutated	not_mutated	not_mutated	48	0	26	0	23				0	0	22	0						0	0			36.6197	0	32.3944
TCGA-BR-A4J8	gastric	71-75yrs	71	F	EBV	negative	neg	1	0	0		The Cancer Genome Atlas Research Network 2014	STAD_CIN				mutated	not_mutated	not_mutated	not_mutated	not_mutated	not_mutated	73	2	51	11	32				0	0	22	0						0	0			43.2203	9.32203	27.1186
TCGA-BR-A4J9	gastric	51-55yrs	55	M	EBV	negative	neg	1	0	0		The Cancer Genome Atlas Research Network 2014	STAD_GS				not_mutated	not_mutated	not_mutated	not_mutated	not_mutated	not_mutated	38	1	21	0	28				0	0	0	0						0	0			40.3846	0	53.8462
TCGA-BR-A4PD	gastric	71-75yrs	72	F	EBV	negative	neg	1	0	0		The Cancer Genome Atlas Research Network 2014	STAD_CIN				mutated	not_mutated	not_mutated	not_mutated	not_mutated	not_mutated	140	2	20	0	16				0	0	0	0						0	0			9.90099	0	7.92079
TCGA-BR-A4PE	gastric	66-70yrs	68	F	EBV	negative	neg	1	0	0		The Cancer Genome Atlas Research Network 2014	STAD_CIN				mutated	not_mutated	not_mutated	not_mutated	not_mutated	not_mutated	188	3	82	0	0				0	0	41	0						0	1			30.3704	0	0
TCGA-BR-A4PF	gastric	71-75yrs	72	M	EBV	negative	neg	1	0	0		The Cancer Genome Atlas Research Network 2014	STAD_CIN				mutated	not_mutated	not_mutated	not_mutated	not_mutated	not_mutated	101	2	27	0	65				0	0	32	0						0	0			20.7692	0	50
TCGA-BR-A4QI	gastric	66-70yrs	70	F	EBV	negative	neg	1	0	0		The Cancer Genome Atlas Research Network 2014	STAD_CIN				mutated	not_mutated	not_mutated	not_mutated	not_mutated	not_mutated	104	3	34	0	2				0	0	27	0						0	0			21.3836	0	1.25786
TCGA-BR-A4QL	gastric	71-75yrs	75	F	EBV	negative	neg	1	0	0		The Cancer Genome Atlas Research Network 2014				TCGA-BR-A4QL	not_mutated	not_mutated	not_mutated	not_mutated	not_mutated	not_mutated	1719	4	830	0	541				0	0	602	0						0	0			33.0809	0	21.5624
TCGA-BR-A4QM	gastric	61-65yrs	65	M	EBV	negative	neg	1	0	0		The Cancer Genome Atlas Research Network 2014					not_mutated	not_mutated	not_mutated	not_mutated	not_mutated	not_mutated	79	4	34	0	43				0	0	27	0						0	0			26.3566	0	33.3333
TCGA-CD-5798	gastric	81-85yrs	82	M	EBV	negative	neg	1	0	0		The Cancer Genome Atlas Research Network 2014	STAD_GS				not_mutated	not_mutated	not_mutated	not_mutated	not_mutated	not_mutated	84	1	30	0	48				15	0	27	0						0	0			24.1935	0	38.7097
TCGA-CD-5799	gastric	41-45yrs	45	M	EBV	negative	neg	1	0	0		The Cancer Genome Atlas Research Network 2014	STAD_CIN				mutated	mutated	not_mutated	not_mutated	not_mutated	not_mutated	35	3	18	0	22				0	0	17	0						0	0			31.0345	0	37.931
TCGA-CD-5800	gastric	51-55yrs	51	F	EBV	negative	neg	1	0	0		The Cancer Genome Atlas Research Network 2014	STAD_CIN				mutated	not_mutated	not_mutated	not_mutated	not_mutated	not_mutated	150	2	61	32	75				0	0	38	0						0	0			28.7736	15.0943	35.3774
TCGA-CD-5802	gastric	56-60yrs	58	M	EBV	negative	neg	1	0	0		The Cancer Genome Atlas Research Network 2014					not_mutated	not_mutated	not_mutated	not_mutated	not_mutated	not_mutated	46	0	20	11	7				0	0	0	0						0	0			27.7778	15.2778	9.72222
TCGA-CD-5803	gastric	76-80yrs	78	F	EBV	negative	neg	1	0	0		The Cancer Genome Atlas Research Network 2014	STAD_CIN				not_mutated	not_mutated	not_mutated	not_mutated	not_mutated	not_mutated	36	2	14	0	32				0	0	0	0						0	0			29.1667	0	66.6667
TCGA-CD-5804	gastric	86-90yrs	90	M	EBV	negative	neg	1	0	0		The Cancer Genome Atlas Research Network 2014	STAD_CIN				mutated	not_mutated	not_mutated	not_mutated	not_mutated	not_mutated	72	2	38	0	51				0	0	0	0						0	0			39.5833	0	53.125
TCGA-CD-5813	gastric	56-60yrs	60	M	EBV	negative	neg	1	0	0	no_cnv	The Cancer Genome Atlas Research Network 2014					mutated	not_mutated	not_mutated	not_mutated	not_mutated	not_mutated	159	2	63	0	161				0	0	0	0						0	0			27.0386	0	69.0987
TCGA-CD-8524	gastric	61-65yrs	61	F	EBV	negative	neg	1	0	0		The Cancer Genome Atlas Research Network 2014	STAD_CIN				mutated	not_mutated	not_mutated	not_mutated	not_mutated	not_mutated	146	3	85	0	51				0	0	0	0						0	1			42.5	0	25.5
TCGA-CD-8525	gastric	81-85yrs	82	F	EBV	negative	neg	1	0	0		The Cancer Genome Atlas Research Network 2014					mutated	not_mutated	not_mutated	not_mutated	not_mutated	not_mutated	73	2	23	6	40				16	16	0	0						0	0			21.4953	5.60748	37.3832
TCGA-CD-8526	gastric	71-75yrs	73	F	EBV	negative	neg	1	0	0		The Cancer Genome Atlas Research Network 2014	STAD_CIN				mutated	not_mutated	not_mutated	not_mutated	not_mutated	not_mutated	51	1	16	0	23				0	0	19	0						0	0			25.8065	0	37.0968
TCGA-CD-8527	gastric	71-75yrs	72	F	EBV	negative	neg	1	0	0		The Cancer Genome Atlas Research Network 2014					not_mutated	not_mutated	not_mutated	not_mutated	not_mutated	not_mutated	214	0	101	0	140				0	0	70	0						0	0			30.6991	0	42.5532
TCGA-CD-8528	gastric	41-45yrs	43	F	EBV	negative	neg	1	0	0		The Cancer Genome Atlas Research Network 2014	STAD_CIN				mutated	not_mutated	not_mutated	not_mutated	not_mutated	not_mutated	96	1	75	0	63				0	0	0	0						0	0			53.9568	0	45.3237
TCGA-CD-8529	gastric	61-65yrs	65	M	EBV	negative	neg	1	0	0		The Cancer Genome Atlas Research Network 2014	STAD_POLE			TCGA-CD-8529	not_mutated	not_mutated	not_mutated	not_mutated	not_mutated	not_mutated	366	2	56	18	95				0	57	0	0						0	4			10.6061	3.40909	17.9924
TCGA-CD-8530	gastric	51-55yrs	51	M	EBV	negative	neg	1	0	0		The Cancer Genome Atlas Research Network 2014	STAD_CIN				mutated	not_mutated	not_mutated	not_mutated	not_mutated	not_mutated	74	1	34	0	55				0	0	0	0						0	0			28.8136	0	46.6102
TCGA-CD-8531	gastric	66-70yrs	66	F	EBV	negative	neg	1	0	0		The Cancer Genome Atlas Research Network 2014	STAD_GS				mutated	not_mutated	not_mutated	not_mutated	not_mutated	not_mutated	237	1	57	0	217				0	0	56	0						0	0			16.474	0	62.7168
TCGA-CD-8532	gastric	51-55yrs	52	M	EBV	negative	neg	1	0	0		The Cancer Genome Atlas Research Network 2014	STAD_CIN				not_mutated	not_mutated	not_mutated	not_mutated	not_mutated	not_mutated	34	0	18	5	29				0	0	0	0						0	0			32.7273	9.09091	52.7273
TCGA-CD-8533	gastric	46-50yrs	48	M	EBV	negative	neg	1	0	0		The Cancer Genome Atlas Research Network 2014					mutated	not_mutated	not_mutated	not_mutated	not_mutated	not_mutated	102	1	86	0	71				0	0	0	0						0	0			52.439	0	43.2927
TCGA-CD-8534	gastric	41-45yrs	41	M	EBV	negative	neg	1	0	0		The Cancer Genome Atlas Research Network 2014	STAD_GS				not_mutated	not_mutated	not_mutated	not_mutated	not_mutated	not_mutated	56	0	27	10	24				0	0	15	0						0	0			35.0649	12.987	31.1688
TCGA-CD-8535	gastric	56-60yrs	59	M	EBV	negative	neg	1	0	0		The Cancer Genome Atlas Research Network 2014	STAD_CIN				mutated	not_mutated	not_mutated	not_mutated	not_mutated	not_mutated	238	3	48	0	23				0	0	0	0						0	0			13.6364	0	6.53409
TCGA-CD-8536	gastric	71-75yrs	74	M	EBV	negative	neg	1	0	0		The Cancer Genome Atlas Research Network 2014	STAD_MSI			TCGA-CD-8536	not_mutated	not_mutated	not_mutated	not_mutated	not_mutated	not_mutated	845	6	373	0	283				0	0	322	0						0	0			31.3445	0	23.7815
TCGA-CD-A486	gastric	66-70yrs	68	M	EBV	negative	neg	1	0	0		The Cancer Genome Atlas Research Network 2014	STAD_CIN				mutated	not_mutated	not_mutated	not_mutated	not_mutated	not_mutated	87	2	32	0	15				0	0	26	0						0	0			26.8908	0	12.605
TCGA-CD-A487	gastric	51-55yrs	51	M	EBV	negative	neg	1	0	0		The Cancer Genome Atlas Research Network 2014	STAD_CIN				mutated	not_mutated	not_mutated	not_mutated	not_mutated	not_mutated	161	2	37	15	102				0	0	0	0						0	0			16.9725	6.88073	46.789
TCGA-CD-A489	gastric	56-60yrs	58	M	EBV	negative	neg	1	0	0		The Cancer Genome Atlas Research Network 2014	STAD_CIN				mutated	mutated	mutated	not_mutated	not_mutated	not_mutated	67	2	21	0	33				0	0	0	0						0	0			21.4286	0	33.6735
TCGA-CD-A48A	gastric	56-60yrs	57	M	EBV	negative	neg	1	0	0		The Cancer Genome Atlas Research Network 2014	STAD_CIN				not_mutated	not_mutated	not_mutated	not_mutated	not_mutated	not_mutated	206	0	69	0	31				26	0	0	0						0	0			22.9236	0	10.299
TCGA-CD-A48C	gastric	76-80yrs	79	F	EBV	negative	neg	1	0	0		The Cancer Genome Atlas Research Network 2014	STAD_CIN				mutated	not_mutated	not_mutated	not_mutated	not_mutated	not_mutated	192	2	67	0	60				0	0	0	0						0	1			23.8434	0	21.3523
TCGA-CD-A4MG	gastric	76-80yrs	76	M	EBV	negative	neg	1	0	0		The Cancer Genome Atlas Research Network 2014	STAD_MSI			TCGA-CD-A4MG	not_mutated	not_mutated	not_mutated	not_mutated	not_mutated	not_mutated	2200	12	585	0	201				0	0	994	0						0	1			18.3386	0	6.30094
TCGA-CD-A4MH	gastric	86-90yrs	86	F	EBV	negative	neg	1	0	0		The Cancer Genome Atlas Research Network 2014	STAD_CIN				mutated	not_mutated	not_mutated	not_mutated	not_mutated	not_mutated	67	1	27	0	54				0	0	19	0						0	0			25.7143	0	51.4286
TCGA-CD-A4MI	gastric	61-65yrs	62	M	EBV	negative	neg	1	0	0		The Cancer Genome Atlas Research Network 2014	STAD_MSI			TCGA-CD-A4MI	not_mutated	not_mutated	not_mutated	not_mutated	not_mutated	not_mutated	923	4	296	0	200				0	0	334	0						0	0			22.4412	0	15.163
TCGA-CD-A4MJ	gastric	56-60yrs	60	M	EBV	negative	neg	1	0	0		The Cancer Genome Atlas Research Network 2014	STAD_MSI			TCGA-CD-A4MJ	not_mutated	not_mutated	not_mutated	not_mutated	not_mutated	not_mutated	644	6	239	0	191				0	0	201	0						0	0			26.1774	0	20.92
TCGA-CG-4300	gastric	76-80yrs	79	M	EBV	negative	neg	1	0	0		The Cancer Genome Atlas Research Network 2014					mutated	not_mutated	not_mutated	not_mutated	not_mutated	not_mutated	117	1	60	0	90				0	0	0	0						0	1			34.8837	0	52.3256
TCGA-CG-4301	gastric	71-75yrs	75	F	EBV	negative	neg	1	0	0		The Cancer Genome Atlas Research Network 2014	STAD_CIN				not_mutated	not_mutated	not_mutated	not_mutated	not_mutated	not_mutated	50	1	19	0	19				0	8	0	0						0	0			26.3889	0	26.3889
TCGA-CG-4304	gastric	81-85yrs	84	M	EBV	negative	neg	1	0	0		The Cancer Genome Atlas Research Network 2014	STAD_CIN				not_mutated	not_mutated	not_mutated	not_mutated	not_mutated	not_mutated	62	0	28	8	49				0	7	0	0						0	0			28.2828	8.08081	49.4949
TCGA-CG-4305	gastric	66-70yrs	69	M	EBV	negative	neg	1	0	0		The Cancer Genome Atlas Research Network 2014	STAD_MSI			TCGA-CG-4305	not_mutated	not_mutated	not_mutated	not_mutated	not_mutated	not_mutated	1100	3	380	0	261				0	0	355	0						0	0			23.6613	0	16.2516
TCGA-CG-4306	gastric	86-90yrs	90	M	EBV	negative	neg	1	0	0		The Cancer Genome Atlas Research Network 2014	STAD_MSI			TCGA-CG-4306	not_mutated	not_mutated	not_mutated	not_mutated	not_mutated	not_mutated	1055	7	557	0	380				0	0	273	0						0	1			36.4768	0	24.8854
TCGA-CG-4436	gastric	56-60yrs	57	M	EBV	negative	neg	1	0	0		The Cancer Genome Atlas Research Network 2014	STAD_CIN				mutated	not_mutated	not_mutated	not_mutated	not_mutated	not_mutated	156	1	74	0	78				0	0	0	0						0	0			31.7597	0	33.4764
TCGA-CG-4437	gastric	81-85yrs	83	M	EBV	negative	neg	1	0	0		The Cancer Genome Atlas Research Network 2014	STAD_POLE			TCGA-CG-4437	not_mutated	not_mutated	not_mutated	not_mutated	not_mutated	not_mutated	491	0	118	0	234				0	0	0	0						0	3			17.1014	0	33.913
TCGA-CG-4438	gastric	56-60yrs	56	M	EBV	negative	neg	1	0	0		The Cancer Genome Atlas Research Network 2014	STAD_CIN				mutated	not_mutated	not_mutated	not_mutated	not_mutated	not_mutated	127	2	44	9	100				0	20	0	0						0	0			24.7191	5.05618	56.1798
TCGA-CG-4440	gastric	66-70yrs	68	F	EBV	negative	neg	1	0	0		The Cancer Genome Atlas Research Network 2014	STAD_CIN				mutated	not_mutated	not_mutated	not_mutated	not_mutated	not_mutated	118	1	23	11	44				21	11	32	0						0	1			14.1104	6.74847	26.9939
TCGA-CG-4441	gastric	81-85yrs	83	M	EBV	negative	neg	1	0	0		The Cancer Genome Atlas Research Network 2014	STAD_GS				not_mutated	not_mutated	not_mutated	not_mutated	not_mutated	not_mutated	95	0	45	0	54				17	0	0	0						0	0			32.1429	0	38.5714
TCGA-CG-4442	gastric	81-85yrs	85	M	EBV	negative	neg	1	0	0		The Cancer Genome Atlas Research Network 2014	STAD_MSI			TCGA-CG-4442	not_mutated	not_mutated	not_mutated	not_mutated	not_mutated	not_mutated	1379	6	392	0	192				0	0	390	233						0	5			19.0199	0	9.31587
TCGA-CG-4443	gastric	66-70yrs	68	M	EBV	negative	neg	1	0	0		The Cancer Genome Atlas Research Network 2014	STAD_CIN				not_mutated	not_mutated	not_mutated	not_mutated	not_mutated	not_mutated	83	0	18	0	24				0	0	0	0						2	0			14.1732	0	18.8976
TCGA-CG-4444	gastric	76-80yrs	76	M	EBV	negative	neg	1	0	0		The Cancer Genome Atlas Research Network 2014	STAD_CIN				mutated	not_mutated	not_mutated	not_mutated	not_mutated	not_mutated	153	4	41	0	0				0	0	0	0						0	2			17.2269	0	0
TCGA-CG-4449	gastric	81-85yrs	81	M	EBV	negative	neg	1	0	0		The Cancer Genome Atlas Research Network 2014	STAD_CIN				mutated	not_mutated	not_mutated	not_mutated	not_mutated	not_mutated	91	2	11	4	45				13	11	27	0						0	0			9.09091	3.30579	37.1901
TCGA-CG-4455	gastric	71-75yrs	72	M	EBV	negative	neg	1	0	0		The Cancer Genome Atlas Research Network 2014					not_mutated	not_mutated	not_mutated	not_mutated	not_mutated	not_mutated	35	1	8	0	12				0	0	0	0						0	0			12.9032	0	19.3548
TCGA-CG-4462	gastric	71-75yrs	72	F	EBV	negative	neg	1	0	0		The Cancer Genome Atlas Research Network 2014	STAD_GS				not_mutated	not_mutated	not_mutated	not_mutated	not_mutated	not_mutated	62	2	50	0	28				9	0	0	0						0	0			49.505	0	27.7228
TCGA-CG-4465	gastric	66-70yrs	69	F	EBV	negative	neg	1	0	0		The Cancer Genome Atlas Research Network 2014	STAD_MSI			TCGA-CG-4465	not_mutated	not_mutated	not_mutated	mutated	not_mutated	not_mutated	588	4	130	0	124				0	0	241	0						0	0			15.1163	0	14.4186
TCGA-CG-4466	gastric	81-85yrs	81	F	EBV	negative	neg	1	0	0		The Cancer Genome Atlas Research Network 2014	STAD_CIN				mutated	not_mutated	not_mutated	not_mutated	not_mutated	not_mutated	176	5	58	0	16				0	0	0	0						0	0			21.9697	0	6.06061
TCGA-CG-4469	gastric	66-70yrs	70	M	EBV	negative	neg	1	0	0		The Cancer Genome Atlas Research Network 2014	STAD_CIN				mutated	not_mutated	not_mutated	not_mutated	not_mutated	not_mutated	283	8	90	0	160				0	0	0	0						0	0			22.3881	0	39.801
TCGA-CG-4472	gastric	46-50yrs	49	M	EBV	negative	neg	1	0	0	no_snv	The Cancer Genome Atlas Research Network 2014
TCGA-CG-4474	gastric	66-70yrs	67	F	EBV	negative	neg	1	0	0		The Cancer Genome Atlas Research Network 2014	STAD_GS				not_mutated	not_mutated	not_mutated	not_mutated	not_mutated	not_mutated	82	3	49	0	42				0	0	18	0						0	0			41.1765	0	35.2941
TCGA-CG-4475	gastric	76-80yrs	76	M	EBV	negative	neg	1	0	0		The Cancer Genome Atlas Research Network 2014	STAD_CIN				not_mutated	not_mutated	not_mutated	not_mutated	not_mutated	not_mutated	49	1	20	0	54				0	0	0	0						0	0			25.641	0	69.2308
TCGA-CG-4476	gastric	66-70yrs	69	M	EBV	negative	neg	1	0	0		The Cancer Genome Atlas Research Network 2014	STAD_CIN				not_mutated	not_mutated	not_mutated	not_mutated	not_mutated	not_mutated	115	2	37	0	22				0	0	0	0						0	0			24.183	0	14.3791
TCGA-CG-4477	gastric	56-60yrs	58	F	EBV	negative	neg	1	0	0		The Cancer Genome Atlas Research Network 2014	STAD_CIN				mutated	not_mutated	not_mutated	not_mutated	not_mutated	not_mutated	127	1	22	0	1				0	0	0	0						0	0			13.0952	0	0.595238
TCGA-CG-5717	gastric	56-60yrs	58	M	EBV	negative	neg	1	0	0		The Cancer Genome Atlas Research Network 2014	STAD_GS				mutated	not_mutated	not_mutated	not_mutated	not_mutated	not_mutated	118	1	13	0	20				0	26	0	0						2	0			7.64706	0	11.7647
TCGA-CG-5718	gastric	76-80yrs	78	F	EBV	negative	neg	1	0	0		The Cancer Genome Atlas Research Network 2014	STAD_CIN				mutated	not_mutated	not_mutated	not_mutated	not_mutated	not_mutated	78	3	30	0	18				0	0	0	0						0	0			26.3158	0	15.7895
TCGA-CG-5719	gastric	51-55yrs	54	F	EBV	negative	neg	1	0	0		The Cancer Genome Atlas Research Network 2014	STAD_CIN				not_mutated	not_mutated	not_mutated	not_mutated	not_mutated	not_mutated	63	1	36	0	8				0	0	0	0						0	0			38.7097	0	8.60215
TCGA-CG-5720	gastric	71-75yrs	71	M	EBV	negative	neg	1	0	0		The Cancer Genome Atlas Research Network 2014	STAD_CIN				not_mutated	not_mutated	not_mutated	not_mutated	not_mutated	not_mutated	69	2	32	0	71				0	0	0	0						0	0			30.1887	0	66.9811
TCGA-CG-5721	gastric	56-60yrs	58	M	EBV	negative	neg	1	0	0		The Cancer Genome Atlas Research Network 2014	STAD_MSI			TCGA-CG-5721	mutated	not_mutated	not_mutated	not_mutated	not_mutated	not_mutated	3756	18	884	0	1123				0	0	586	2412						0	0			15.8622	0	20.1507
TCGA-CG-5723	gastric	81-85yrs	83	M	EBV	negative	neg	1	0	0		The Cancer Genome Atlas Research Network 2014	STAD_MSI			TCGA-CG-5723	mutated	not_mutated	not_mutated	not_mutated	not_mutated	not_mutated	1627	8	527	0	341				0	0	821	0						0	0			22.2739	0	14.4125
TCGA-CG-5724	gastric	56-60yrs	59	M	EBV	negative	neg	1	0	0		The Cancer Genome Atlas Research Network 2014	STAD_CIN				not_mutated	not_mutated	not_mutated	not_mutated	not_mutated	not_mutated	94	2	48	0	68				0	0	0	0						0	0			31.7881	0	45.0331
TCGA-CG-5725	gastric	71-75yrs	72	M	EBV	negative	neg	1	0	0		The Cancer Genome Atlas Research Network 2014					not_mutated	not_mutated	not_mutated	not_mutated	not_mutated	not_mutated	100	0	13	0	0				9	0	0	0						0	0			10.7438	0	0
TCGA-CG-5726	gastric	71-75yrs	73	M	EBV	negative	neg	1	0	0		The Cancer Genome Atlas Research Network 2014	STAD_MSI			TCGA-CG-5726	not_mutated	not_mutated	not_mutated	not_mutated	not_mutated	not_mutated	1217	5	355	0	400				0	0	697	0						0	0			18.893	0	21.2879
TCGA-CG-5727	gastric	66-70yrs	66	M	EBV	negative	neg	1	0	0		The Cancer Genome Atlas Research Network 2014					mutated	not_mutated	not_mutated	not_mutated	not_mutated	not_mutated	141	3	75	0	0				27	0	0	0						2	0			35.7143	0	0
TCGA-CG-5728	gastric	86-90yrs	88	F	EBV	negative	neg	1	0	0		The Cancer Genome Atlas Research Network 2014				TCGA-CG-5728	not_mutated	not_mutated	not_mutated	not_mutated	mutated	not_mutated	1301	4	557	0	311				0	0	489	0						0	0			28.8601	0	16.114
TCGA-CG-5730	gastric	76-80yrs	80	F	EBV	negative	neg	1	0	0		The Cancer Genome Atlas Research Network 2014					mutated	not_mutated	not_mutated	not_mutated	not_mutated	not_mutated	132	3	75	22	16				0	0	0	0						0	0			35.2113	10.3286	7.51174
TCGA-CG-5732	gastric	66-70yrs	66	M	EBV	negative	neg	1	0	0		The Cancer Genome Atlas Research Network 2014	STAD_CIN				not_mutated	not_mutated	not_mutated	not_mutated	not_mutated	not_mutated	52	0	24	0	20				0	0	0	0						0	0			28.9157	0	24.0964
TCGA-CG-5733	gastric	81-85yrs	83	F	EBV	negative	neg	1	0	0		The Cancer Genome Atlas Research Network 2014				TCGA-CG-5733	not_mutated	not_mutated	not_mutated	not_mutated	not_mutated	not_mutated	1048	7	337	0	375				0	0	350	0						0	0			21.7982	0	24.2561
TCGA-CG-5734	gastric	66-70yrs	68	M	EBV	negative	neg	1	0	0		The Cancer Genome Atlas Research Network 2014	STAD_CIN				mutated	not_mutated	not_mutated	not_mutated	not_mutated	not_mutated	77	1	32	0	58				0	0	22	0						0	0			27.8261	0	50.4348
TCGA-D7-5578	gastric	76-80yrs	80	M	EBV	negative	neg	1	0	0		The Cancer Genome Atlas Research Network 2014	STAD_CIN				mutated	not_mutated	not_mutated	not_mutated	not_mutated	not_mutated	196	2	100	0	143				0	0	0	0						0	0			33.0033	0	47.1947
TCGA-D7-5579	gastric	71-75yrs	74	M	EBV	negative	neg	1	0	0		The Cancer Genome Atlas Research Network 2014					mutated	not_mutated	not_mutated	not_mutated	not_mutated	not_mutated	137	2	30	0	33				21	0	0	0						1	0			16.3043	0	17.9348
TCGA-D7-6518	gastric	71-75yrs	75	M	EBV	negative	neg	1	0	0		The Cancer Genome Atlas Research Network 2014	STAD_CIN				mutated	not_mutated	not_mutated	not_mutated	not_mutated	not_mutated	77	2	40	0	9				0	0	0	0						0	0			35.7143	0	8.03571
TCGA-D7-6519	gastric	61-65yrs	64	F	EBV	negative	neg	1	0	0		The Cancer Genome Atlas Research Network 2014	STAD_CIN				not_mutated	not_mutated	not_mutated	not_mutated	not_mutated	not_mutated	48	0	18	0	0				0	0	0	0						0	0			25.3521	0	0
TCGA-D7-6520	gastric	51-55yrs	53	M	EBV	negative	neg	1	0	0		The Cancer Genome Atlas Research Network 2014	STAD_CIN				mutated	not_mutated	not_mutated	not_mutated	not_mutated	not_mutated	54	2	26	0	50				0	0	0	0						0	0			32.9114	0	63.2911
TCGA-D7-6521	gastric	61-65yrs	65	M	EBV	negative	neg	1	0	0		The Cancer Genome Atlas Research Network 2014	STAD_CIN				mutated	not_mutated	not_mutated	not_mutated	not_mutated	not_mutated	72	4	38	11	23				18	0	0	0						0	0			41.3043	11.9565	25
TCGA-D7-6522	gastric	56-60yrs	58	M	EBV	negative	neg	1	0	0		The Cancer Genome Atlas Research Network 2014	STAD_GS				not_mutated	not_mutated	not_mutated	not_mutated	not_mutated	not_mutated	48	2	33	0	9				0	0	0	0						0	0			48.5294	0	13.2353
TCGA-D7-6524	gastric	51-55yrs	53	M	EBV	negative	neg	1	0	0		The Cancer Genome Atlas Research Network 2014	STAD_GS				not_mutated	not_mutated	not_mutated	not_mutated	not_mutated	not_mutated	88	3	62	0	47				17	0	0	0						0	0			48.062	0	36.4341
TCGA-D7-6525	gastric	56-60yrs	58	M	EBV	negative	neg	1	0	0		The Cancer Genome Atlas Research Network 2014	STAD_CIN				mutated	not_mutated	not_mutated	not_mutated	not_mutated	not_mutated	143	2	37	12	55				10	0	27	0						0	0			17.2897	5.60748	25.7009
TCGA-D7-6526	gastric	66-70yrs	67	F	EBV	negative	neg	1	0	0		The Cancer Genome Atlas Research Network 2014	STAD_CIN				mutated	not_mutated	not_mutated	not_mutated	not_mutated	not_mutated	187	1	52	0	0				0	0	0	0						0	0			18.3746	0	0
TCGA-D7-6527	gastric	61-65yrs	62	M	EBV	negative	neg	1	0	0		The Cancer Genome Atlas Research Network 2014	STAD_CIN				mutated	not_mutated	not_mutated	not_mutated	not_mutated	not_mutated	199	3	53	0	17				0	0	0	0						0	0			19.1336	0	6.13718
TCGA-D7-6528	gastric	66-70yrs	70	F	EBV	negative	neg	1	0	0		The Cancer Genome Atlas Research Network 2014	STAD_POLE			TCGA-D7-6528	mutated	not_mutated	not_mutated	not_mutated	not_mutated	not_mutated	310	2	49	0	226				0	0	0	0						0	0			11.2128	0	51.7162
TCGA-D7-6815	gastric	66-70yrs	70	F	EBV	negative	neg	1	0	0		The Cancer Genome Atlas Research Network 2014	STAD_CIN				mutated	not_mutated	not_mutated	not_mutated	not_mutated	not_mutated	121	6	75	0	102				0	0	0	0						1	1			39.0625	0	53.125
TCGA-D7-6817	gastric	61-65yrs	63	M	EBV	negative	neg	1	0	0		The Cancer Genome Atlas Research Network 2014	STAD_CIN				mutated	not_mutated	not_mutated	not_mutated	not_mutated	not_mutated	77	2	37	0	69				0	0	0	0						0	0			33.945	0	63.3028
TCGA-D7-6818	gastric	51-55yrs	53	M	EBV	negative	neg	1	0	0		The Cancer Genome Atlas Research Network 2014	STAD_CIN				mutated	not_mutated	not_mutated	not_mutated	not_mutated	not_mutated	147	2	32	0	62				0	0	0	0						0	0			15.6863	0	30.3922
TCGA-D7-6820	gastric	61-65yrs	64	M	EBV	negative	neg	1	0	0		The Cancer Genome Atlas Research Network 2014	STAD_CIN				mutated	not_mutated	not_mutated	not_mutated	not_mutated	not_mutated	79	1	30	0	10				0	0	0	0						0	0			23.622	0	7.87402
TCGA-D7-6822	gastric	76-80yrs	77	M	EBV	negative	neg	1	0	0		The Cancer Genome Atlas Research Network 2014	STAD_CIN				mutated	not_mutated	not_mutated	not_mutated	not_mutated	not_mutated	233	4	45	0	51				0	0	0	0						0	0			14.0187	0	15.8879
TCGA-D7-8572	gastric	56-60yrs	57	M	EBV	negative	neg	1	0	0		The Cancer Genome Atlas Research Network 2014	STAD_GS				not_mutated	not_mutated	not_mutated	mutated	not_mutated	not_mutated	157	1	46	0	37				18	0	0	0						0	0			20.354	0	16.3717
TCGA-D7-8574	gastric	71-75yrs	72	M	EBV	negative	neg	1	0	0		The Cancer Genome Atlas Research Network 2014	STAD_GS				not_mutated	not_mutated	not_mutated	not_mutated	not_mutated	not_mutated	34	3	25	0	24				0	0	0	0						0	0			51.0204	0	48.9796
TCGA-D7-8575	gastric	71-75yrs	75	M	EBV	negative	neg	1	0	0		The Cancer Genome Atlas Research Network 2014	STAD_CIN				not_mutated	not_mutated	not_mutated	not_mutated	not_mutated	not_mutated	49	0	22	0	12				0	0	0	0						0	0			33.3333	0	18.1818
TCGA-D7-8576	gastric	51-55yrs	54	F	EBV	negative	neg	1	0	0		The Cancer Genome Atlas Research Network 2014	STAD_CIN				mutated	not_mutated	not_mutated	not_mutated	not_mutated	not_mutated	47	1	27	0	30				0	0	15	0						0	0			35.0649	0	38.961
TCGA-D7-8578	gastric	71-75yrs	72	M	EBV	negative	neg	1	0	0		The Cancer Genome Atlas Research Network 2014	STAD_CIN				mutated	not_mutated	not_mutated	not_mutated	not_mutated	not_mutated	51	2	24	0	26				0	0	17	0						0	0			34.7826	0	37.6812
TCGA-D7-8579	gastric	66-70yrs	66	F	EBV	negative	neg	1	0	0		The Cancer Genome Atlas Research Network 2014	STAD_GS				not_mutated	not_mutated	not_mutated	not_mutated	mutated	not_mutated	98	2	38	0	28				0	0	24	0						0	0			26.2069	0	19.3103
TCGA-D7-A4YT	gastric	56-60yrs	56	M	EBV	negative	neg	1	0	0		The Cancer Genome Atlas Research Network 2014	STAD_CIN				not_mutated	not_mutated	not_mutated	not_mutated	mutated	not_mutated	252	3	54	0	94				0	0	0	0						0	0			13.9175	0	24.2268
TCGA-D7-A4YU	gastric	71-75yrs	73	M	EBV	negative	neg	1	0	0		The Cancer Genome Atlas Research Network 2014	STAD_CIN				mutated	not_mutated	not_mutated	not_mutated	not_mutated	not_mutated	225	4	86	0	53				0	0	0	0						0	0			29.3515	0	18.0887
TCGA-D7-A4YV	gastric	66-70yrs	69	F	EBV	negative	neg	1	0	0		The Cancer Genome Atlas Research Network 2014	STAD_MSI			TCGA-D7-A4YV	not_mutated	not_mutated	not_mutated	mutated	not_mutated	not_mutated	830	4	412	0	236				0	0	367	0						0	1			34.0778	0	19.5203
TCGA-D7-A4YY	gastric	61-65yrs	61	M	EBV	negative	neg	1	0	0		The Cancer Genome Atlas Research Network 2014	STAD_MSI			TCGA-D7-A4YY	not_mutated	not_mutated	not_mutated	not_mutated	not_mutated	not_mutated	421	0	143	0	187				0	0	185	0						0	0			21.0294	0	27.5
TCGA-D7-A4Z0	gastric	56-60yrs	60	F	EBV	negative	neg	1	0	0		The Cancer Genome Atlas Research Network 2014	STAD_GS				not_mutated	not_mutated	not_mutated	not_mutated	not_mutated	not_mutated	279	0	43	0	37				0	0	0	0						0	0			11.4362	0	9.84043
TCGA-D7-A6ET	gastric	76-80yrs	76	M	EBV	negative	neg	1	0	0		The Cancer Genome Atlas Research Network 2014					not_mutated	not_mutated	not_mutated	not_mutated	not_mutated	not_mutated	22	1	13	0	1				0	0	0	0						0	0			37.1429	0	2.85714
TCGA-D7-A6EV	gastric	71-75yrs	71	F	EBV	negative	neg	1	0	0		The Cancer Genome Atlas Research Network 2014	STAD_CIN				mutated	not_mutated	not_mutated	not_mutated	not_mutated	not_mutated	150	2	87	0	119				0	0	0	0						0	0			40.2778	0	55.0926
TCGA-D7-A6EX	gastric	71-75yrs	72	F	EBV	negative	neg	1	0	0		The Cancer Genome Atlas Research Network 2014	STAD_CIN				mutated	not_mutated	not_mutated	not_mutated	not_mutated	not_mutated	111	2	41	0	21				20	0	0	0						0	2			25.7862	0	13.2075
TCGA-D7-A6EY	gastric	71-75yrs	72	F	EBV	negative	neg	1	0	0		The Cancer Genome Atlas Research Network 2014	STAD_MSI			TCGA-D7-A6EY	not_mutated	not_mutated	not_mutated	not_mutated	not_mutated	not_mutated	1297	8	428	0	298				0	0	532	0						0	0			23.0108	0	16.0215
TCGA-D7-A6F0	gastric	76-80yrs	79	F	EBV	negative	neg	1	0	0		The Cancer Genome Atlas Research Network 2014	STAD_CIN				mutated	not_mutated	not_mutated	not_mutated	not_mutated	not_mutated	108	2	26	0	85				0	0	47	0						0	0			15.9509	0	52.1472
TCGA-D7-A6F2	gastric	61-65yrs	62	M	EBV	negative	neg	1	0	0		The Cancer Genome Atlas Research Network 2014	STAD_CIN				mutated	not_mutated	not_mutated	not_mutated	not_mutated	not_mutated	66	1	39	0	17				0	0	0	0						0	0			42.3913	0	18.4783
TCGA-D7-A747	gastric	56-60yrs	57	M	EBV	negative	neg	1	0	0		The Cancer Genome Atlas Research Network 2014	STAD_CIN				not_mutated	not_mutated	not_mutated	not_mutated	not_mutated	not_mutated	99	2	22	0	0				0	0	0	0						0	0			16.9231	0	0
TCGA-D7-A748	gastric	41-45yrs	41	F	EBV	negative	neg	1	0	0		The Cancer Genome Atlas Research Network 2014	STAD_GS				not_mutated	not_mutated	not_mutated	not_mutated	not_mutated	not_mutated	38	1	15	0	23				0	0	13	0						0	0			28.8462	0	44.2308
TCGA-D7-A74A	gastric	61-65yrs	61	F	EBV	negative	neg	1	0	0		The Cancer Genome Atlas Research Network 2014	STAD_CIN				not_mutated	not_mutated	not_mutated	not_mutated	not_mutated	not_mutated	129	1	58	24	57				0	57	0	0						0	0			28.8557	11.9403	28.3582
TCGA-D7-A74B	gastric	51-55yrs	52	F	EBV	negative	neg	1	0	0		The Cancer Genome Atlas Research Network 2014					mutated	not_mutated	not_mutated	not_mutated	not_mutated	not_mutated	34	1	16	0	7				0	0	0	0						0	0			34.7826	0	15.2174
TCGA-EQ-5647	gastric	86-90yrs	86	F	EBV	negative	neg	1	0	0		The Cancer Genome Atlas Research Network 2014					not_mutated	not_mutated	not_mutated	not_mutated	not_mutated	not_mutated	77	0	60	30	7				0	0	0	0						0	0			29.1262	14.5631	3.39806
TCGA-EQ-8122	gastric	71-75yrs	71	F	EBV	negative	neg	1	0	0		The Cancer Genome Atlas Research Network 2014	STAD_CIN				mutated	not_mutated	not_mutated	not_mutated	not_mutated	not_mutated	165	1	68	0	39				0	0	0	0						0	0			28.2158	0	16.1826
TCGA-EQ-A4SO	gastric	66-70yrs	70	M	EBV	negative	neg	1	0	0		The Cancer Genome Atlas Research Network 2014	STAD_CIN				not_mutated	not_mutated	not_mutated	not_mutated	not_mutated	not_mutated	168	1	23	0	266				0	64	46	0						0	0			5.46318	0	63.1829
TCGA-F1-6177	gastric	86-90yrs	90	M	EBV	negative	neg	1	0	0		The Cancer Genome Atlas Research Network 2014	STAD_MSI			TCGA-F1-6177	not_mutated	not_mutated	not_mutated	not_mutated	not_mutated	not_mutated	1213	6	574	0	424				0	0	417	0						0	0			31.6602	0	23.3867
TCGA-F1-6874	gastric	76-80yrs	79	M	EBV	negative	neg	1	0	0		The Cancer Genome Atlas Research Network 2014	STAD_MSI			TCGA-F1-6874	mutated	not_mutated	not_mutated	not_mutated	not_mutated	not_mutated	856	5	331	0	266				0	0	215	0						0	0			26.4166	0	21.2291
TCGA-F1-6875	gastric	76-80yrs	79	M	EBV	negative	neg	1	0	0		The Cancer Genome Atlas Research Network 2014	STAD_CIN				mutated	not_mutated	not_mutated	not_mutated	not_mutated	not_mutated	84	2	49	0	70				0	0	0	0						0	0			40.8333	0	58.3333
TCGA-F1-A448	gastric	66-70yrs	70	M	EBV	negative	neg	1	0	0		The Cancer Genome Atlas Research Network 2014	STAD_MSI			TCGA-F1-A448	not_mutated	not_mutated	not_mutated	not_mutated	not_mutated	not_mutated	545	6	265	0	70				0	0	226	0						0	0			33.5868	0	8.87199
TCGA-F1-A72C	gastric	66-70yrs	68	M	EBV	negative	neg	1	0	0		The Cancer Genome Atlas Research Network 2014	STAD_CIN				mutated	not_mutated	not_mutated	not_mutated	not_mutated	not_mutated	45	2	30	0	32				0	0	0	0						0	0			44.1176	0	47.0588
TCGA-FP-7735	gastric	76-80yrs	77	M	EBV	negative	neg	1	0	0		The Cancer Genome Atlas Research Network 2014	STAD_CIN				mutated	not_mutated	not_mutated	not_mutated	not_mutated	not_mutated	51	2	48	29	47				0	0	0	0						0	0			38.0952	23.0159	37.3016
TCGA-FP-7829	gastric	66-70yrs	69	M	EBV	negative	neg	1	0	0		The Cancer Genome Atlas Research Network 2014	STAD_CIN				mutated	not_mutated	not_mutated	not_mutated	not_mutated	not_mutated	218	3	192	0	130				0	0	0	0						0	0			31.6832	0	21.4521
TCGA-FP-8099	gastric	76-80yrs	79	M	EBV	negative	neg	1	0	0		The Cancer Genome Atlas Research Network 2014	STAD_CIN				mutated	mutated	not_mutated	not_mutated	not_mutated	not_mutated	116	2	57	0	53				33	0	31	0						0	0			32.0225	0	29.7753
TCGA-FP-8209	gastric	46-50yrs	49	M	EBV	negative	neg	1	0	0		The Cancer Genome Atlas Research Network 2014	STAD_GS				not_mutated	not_mutated	not_mutated	not_mutated	not_mutated	not_mutated	0	0	0	0	0				0	0	1	0						0	0			0	0	0
TCGA-FP-8210	gastric	46-50yrs	48	M	EBV	negative	neg	1	0	0		The Cancer Genome Atlas Research Network 2014	STAD_GS				not_mutated	not_mutated	not_mutated	not_mutated	not_mutated	not_mutated	5	1	2	0	4				0	0	0	0						0	0			33.3333	0	66.6667
TCGA-FP-8211	gastric	61-65yrs	62	M	EBV	negative	neg	1	0	0		The Cancer Genome Atlas Research Network 2014	STAD_CIN				not_mutated	not_mutated	not_mutated	not_mutated	not_mutated	not_mutated	92	1	9	0	28				0	0	0	0						2	0			7.14286	0	22.2222
TCGA-FP-8631	gastric	66-70yrs	68	M	EBV	negative	neg	1	0	0		The Cancer Genome Atlas Research Network 2014	STAD_CIN				mutated	not_mutated	not_mutated	not_mutated	not_mutated	not_mutated	87	4	15	0	49				0	0	0	0						0	0			11.3636	0	37.1212
TCGA-FP-A4BE	gastric	51-55yrs	55	M	EBV	negative	neg	1	0	0	no_cnv	The Cancer Genome Atlas Research Network 2014				TCGA-FP-A4BE	mutated	not_mutated	mutated	not_mutated	mutated	not_mutated	1346	5	772	0	440				0	0	454	0						0	0			39.1878	0	22.335
TCGA-FP-A4BF	gastric	66-70yrs	68	M	EBV	negative	neg	1	0	0		The Cancer Genome Atlas Research Network 2014	STAD_CIN				mutated	not_mutated	not_mutated	not_mutated	not_mutated	not_mutated	96	1	40	0	49				0	0	36	0						0	0			30.7692	0	37.6923
TCGA-FP-A8CX	gastric	56-60yrs	60	M	EBV	negative	neg	1	0	0		The Cancer Genome Atlas Research Network 2014	STAD_CIN				not_mutated	not_mutated	not_mutated	not_mutated	not_mutated	not_mutated	86	1	37	0	78				0	0	0	0						0	0			30.8333	0	65
TCGA-FP-A9TM	gastric	76-80yrs	77	M	EBV	negative	neg	1	0	0		The Cancer Genome Atlas Research Network 2014	STAD_CIN				mutated	not_mutated	not_mutated	not_mutated	not_mutated	not_mutated	152	1	85	0	36				0	0	0	0						0	0			39.5349	0	16.7442
TCGA-HF-7132	gastric		0	M	EBV	negative	neg	1	0	0		The Cancer Genome Atlas Research Network 2014	STAD_MSI			TCGA-HF-7132	mutated	not_mutated	not_mutated	not_mutated	not_mutated	not_mutated	1151	3	502	0	352				0	0	543	0						0	0			30.2957	0	21.2432
TCGA-HF-7133	gastric		0	F	EBV	negative	neg	1	0	0		The Cancer Genome Atlas Research Network 2014	STAD_CIN				not_mutated	not_mutated	not_mutated	not_mutated	not_mutated	not_mutated	68	0	33	0	0				0	0	0	0						0	0			35.4839	0	0
TCGA-HF-7134	gastric		0	M	EBV	negative	neg	1	0	0		The Cancer Genome Atlas Research Network 2014					not_mutated	not_mutated	not_mutated	not_mutated	not_mutated	not_mutated	260	3	101	0	22				0	0	0	0						2	2			27.5956	0	6.01093
TCGA-HF-7136	gastric		0	M	EBV	negative	neg	1	0	0		The Cancer Genome Atlas Research Network 2014	STAD_CIN				not_mutated	mutated	not_mutated	not_mutated	not_mutated	not_mutated	81	0	34	0	40				0	0	26	0						0	1			30.9091	0	36.3636
TCGA-HF-A5NB	gastric	71-75yrs	75	F	EBV	negative	neg	1	0	0		The Cancer Genome Atlas Research Network 2014	STAD_MSI			TCGA-HF-A5NB	not_mutated	not_mutated	not_mutated	not_mutated	not_mutated	not_mutated	1325	10	501	0	265				0	0	563	0						0	0			25.2775	0	13.3703
TCGA-HJ-7597	gastric	71-75yrs	71	F	EBV	negative	neg	1	0	0		The Cancer Genome Atlas Research Network 2014				TCGA-HJ-7597	mutated	mutated	mutated	not_mutated	not_mutated	not_mutated	702	8	427	0	261				0	0	199	0						0	0			41.0183	0	25.072
TCGA-HU-8238	gastric	56-60yrs	56	M	EBV	negative	neg	1	0	0		The Cancer Genome Atlas Research Network 2014					mutated	not_mutated	not_mutated	not_mutated	not_mutated	not_mutated	152	2	56	0	102				0	0	0	0						0	0			26.7943	0	48.8038
TCGA-HU-8243	gastric	66-70yrs	66	M	EBV	negative	neg	1	0	0		The Cancer Genome Atlas Research Network 2014					mutated	not_mutated	not_mutated	not_mutated	not_mutated	not_mutated	112	4	78	0	86				0	0	0	0						0	0			45.614	0	50.2924
TCGA-HU-8244	gastric	76-80yrs	77	F	EBV	negative	neg	1	0	0		The Cancer Genome Atlas Research Network 2014					mutated	not_mutated	not_mutated	not_mutated	not_mutated	not_mutated	109	1	107	0	66				0	0	0	0						0	0			60.452	0	37.2881
TCGA-HU-8245	gastric	71-75yrs	72	M	EBV	negative	neg	1	0	0		The Cancer Genome Atlas Research Network 2014					mutated	not_mutated	not_mutated	not_mutated	not_mutated	not_mutated	62	2	22	0	25				0	0	20	0						0	0			26.1905	0	29.7619
TCGA-HU-8249	gastric	76-80yrs	76	M	EBV	negative	neg	1	0	0		The Cancer Genome Atlas Research Network 2014	STAD_CIN				not_mutated	not_mutated	not_mutated	not_mutated	not_mutated	not_mutated	127	0	75	0	101				0	0	0	0						0	0			41.2088	0	55.4945
TCGA-HU-8602	gastric	56-60yrs	58	F	EBV	negative	neg	1	0	0		The Cancer Genome Atlas Research Network 2014	STAD_MSI			TCGA-HU-8602	not_mutated	not_mutated	mutated	not_mutated	mutated	not_mutated	1526	3	1492	0	449				0	0	1046	0						0	1			37.2255	0	11.2026
TCGA-HU-8604	gastric	81-85yrs	82	F	EBV	negative	neg	1	0	0		The Cancer Genome Atlas Research Network 2014	STAD_CIN				mutated	not_mutated	not_mutated	not_mutated	not_mutated	not_mutated	188	4	180	0	277				0	0	0	0						0	0			34.8837	0	53.6822
TCGA-HU-8610	gastric	71-75yrs	75	M	EBV	negative	neg	1	0	0		The Cancer Genome Atlas Research Network 2014	STAD_GS				not_mutated	not_mutated	not_mutated	not_mutated	not_mutated	not_mutated	53	0	33	0	31				20	0	47	0						0	0			24.812	0	23.3083
TCGA-HU-A4G3	gastric	51-55yrs	54	M	EBV	negative	neg	1	0	0		The Cancer Genome Atlas Research Network 2014	STAD_GS				not_mutated	not_mutated	not_mutated	not_mutated	not_mutated	not_mutated	95	1	107	0	141				0	0	0	0						0	0			41.1538	0	54.2308
TCGA-HU-A4G8	gastric	71-75yrs	71	F	EBV	negative	neg	1	0	0		The Cancer Genome Atlas Research Network 2014	STAD_MSI			TCGA-HU-A4G8	not_mutated	mutated	not_mutated	not_mutated	not_mutated	not_mutated	1388	1	638	0	345				0	0	480	0						0	0			31.7255	0	17.1556
TCGA-HU-A4G9	gastric	66-70yrs	67	F	EBV	negative	neg	1	0	0		The Cancer Genome Atlas Research Network 2014	STAD_MSI			TCGA-HU-A4G9	not_mutated	not_mutated	not_mutated	not_mutated	not_mutated	not_mutated	757	3	674	0	262				0	0	468	0						0	0			34.7065	0	13.4912
TCGA-HU-A4GC	gastric	71-75yrs	74	M	EBV	negative	neg	1	0	0		The Cancer Genome Atlas Research Network 2014	STAD_CIN				mutated	not_mutated	not_mutated	not_mutated	not_mutated	not_mutated	119	2	141	0	113				0	0	74	0						0	0			42.5982	0	34.139
TCGA-HU-A4GD	gastric	56-60yrs	56	M	EBV	negative	neg	1	0	0		The Cancer Genome Atlas Research Network 2014	STAD_CIN				mutated	not_mutated	not_mutated	not_mutated	not_mutated	not_mutated	76	1	41	14	54				0	0	0	0						0	0			36.2832	12.3894	47.7876
TCGA-HU-A4GF	gastric	66-70yrs	69	M	EBV	negative	neg	1	0	0		The Cancer Genome Atlas Research Network 2014	STAD_CIN				mutated	not_mutated	not_mutated	not_mutated	not_mutated	not_mutated	133	1	34	0	83				0	0	39	0						0	0			18.5792	0	45.3552
TCGA-HU-A4GH	gastric	71-75yrs	75	M	EBV	negative	neg	1	0	0		The Cancer Genome Atlas Research Network 2014	STAD_POLE			TCGA-HU-A4GH	mutated	not_mutated	not_mutated	not_mutated	not_mutated	not_mutated	724	2	69	0	315				0	0	0	0						4	0			3.62776	0	16.5615
TCGA-HU-A4GJ	gastric	56-60yrs	60	F	EBV	negative	neg	1	0	0		The Cancer Genome Atlas Research Network 2014					not_mutated	not_mutated	not_mutated	not_mutated	not_mutated	not_mutated	3	0	6	0	0				0	0	0	0						0	0			100	0	0
TCGA-HU-A4GN	gastric	61-65yrs	61	M	EBV	negative	neg	1	0	0		The Cancer Genome Atlas Research Network 2014	STAD_MSI			TCGA-HU-A4GN	mutated	not_mutated	not_mutated	not_mutated	not_mutated	not_mutated	1095	10	852	0	565				0	0	834	0						0	0			29.7902	0	19.7552
TCGA-HU-A4GP	gastric	61-65yrs	62	F	EBV	negative	neg	1	0	0		The Cancer Genome Atlas Research Network 2014	STAD_CIN				mutated	not_mutated	not_mutated	not_mutated	not_mutated	not_mutated	175	3	144	0	274				0	0	99	0						0	0			27.3245	0	51.9924
TCGA-HU-A4GQ	gastric	71-75yrs	71	M	EBV	negative	neg	1	0	0		The Cancer Genome Atlas Research Network 2014	STAD_MSI			TCGA-HU-A4GQ	mutated	not_mutated	not_mutated	not_mutated	not_mutated	not_mutated	1697	9	903	0	587				0	0	575	0						0	2			36.7222	0	23.8715
TCGA-HU-A4GT	gastric	71-75yrs	71	F	EBV	negative	neg	1	0	0		The Cancer Genome Atlas Research Network 2014	STAD_MSI			TCGA-HU-A4GT	not_mutated	not_mutated	not_mutated	not_mutated	not_mutated	not_mutated	1271	4	440	0	249				0	0	500	0						0	0			23.5168	0	13.3084
TCGA-HU-A4GU	gastric	71-75yrs	73	M	EBV	negative	neg	1	0	0		The Cancer Genome Atlas Research Network 2014	STAD_MSI			TCGA-HU-A4GU	mutated	not_mutated	mutated	not_mutated	not_mutated	not_mutated	1320	4	105	0	0				0	0	1641	0						0	0			5.32184	0	0
TCGA-HU-A4GX	gastric	66-70yrs	70	F	EBV	negative	neg	1	0	0		The Cancer Genome Atlas Research Network 2014	STAD_MSI			TCGA-HU-A4GX	mutated	mutated	mutated	not_mutated	not_mutated	not_mutated	1171	7	1112	0	810				0	0	766	0						1	0			36.87	0	26.8568
TCGA-HU-A4GY	gastric	76-80yrs	76	F	EBV	negative	neg	1	0	0		The Cancer Genome Atlas Research Network 2014	STAD_CIN				not_mutated	not_mutated	not_mutated	not_mutated	not_mutated	not_mutated	60	0	90	0	68				0	0	0	0						0	0			56.6038	0	42.7673
TCGA-HU-A4H2	gastric	56-60yrs	58	F	EBV	negative	neg	1	0	0		The Cancer Genome Atlas Research Network 2014	STAD_CIN				mutated	not_mutated	not_mutated	not_mutated	not_mutated	not_mutated	154	2	78	0	124				0	0	0	0						0	0			33.4764	0	53.2189
TCGA-HU-A4H3	gastric	56-60yrs	56	F	EBV	negative	neg	1	0	0		The Cancer Genome Atlas Research Network 2014	STAD_MSI			TCGA-HU-A4H3	mutated	not_mutated	not_mutated	not_mutated	not_mutated	not_mutated	844	7	300	0	270				0	0	266	0						0	0			24.1546	0	21.7391
TCGA-HU-A4H4	gastric	51-55yrs	53	F	EBV	negative	neg	1	0	0		The Cancer Genome Atlas Research Network 2014	STAD_MSI			TCGA-HU-A4H4	mutated	not_mutated	not_mutated	not_mutated	not_mutated	not_mutated	584	5	132	0	208				0	0	185	149						0	0			15.5112	0	24.4418
TCGA-HU-A4H5	gastric	71-75yrs	71	M	EBV	negative	neg	1	0	0		The Cancer Genome Atlas Research Network 2014	STAD_CIN				not_mutated	not_mutated	not_mutated	not_mutated	not_mutated	not_mutated	251	1	46	0	107				0	0	0	0						0	0			13.2184	0	30.7471
TCGA-HU-A4H6	gastric	71-75yrs	72	F	EBV	negative	neg	1	0	0		The Cancer Genome Atlas Research Network 2014	STAD_CIN				not_mutated	not_mutated	not_mutated	not_mutated	not_mutated	not_mutated	98	1	78	0	73				0	0	0	0						0	0			50.9804	0	47.7124
TCGA-HU-A4H8	gastric	76-80yrs	77	M	EBV	negative	neg	1	0	0		The Cancer Genome Atlas Research Network 2014	STAD_MSI			TCGA-HU-A4H8	not_mutated	mutated	not_mutated	not_mutated	not_mutated	not_mutated	1072	4	568	0	245				0	0	502	0						0	0			35.4778	0	15.3029
TCGA-HU-A4HB	gastric	66-70yrs	68	M	EBV	negative	neg	1	0	0		The Cancer Genome Atlas Research Network 2014					not_mutated	not_mutated	not_mutated	not_mutated	not_mutated	not_mutated	10	0	4	0	13				0	0	0	0						0	0			23.5294	0	76.4706
TCGA-HU-A4HD	gastric	71-75yrs	73	M	EBV	negative	neg	1	0	0		The Cancer Genome Atlas Research Network 2014	STAD_CIN				mutated	not_mutated	not_mutated	not_mutated	not_mutated	not_mutated	161	3	55	0	43				0	0	0	0						0	0			23.4043	0	18.2979
TCGA-IN-7806	gastric	46-50yrs	50	M	EBV	negative	neg	1	0	0		The Cancer Genome Atlas Research Network 2014	STAD_CIN				mutated	not_mutated	not_mutated	not_mutated	not_mutated	not_mutated	71	1	70	18	82				0	0	0	0						0	0			40.4624	10.4046	47.3988
TCGA-IN-7808	gastric	56-60yrs	59	M	EBV	negative	neg	1	0	0		The Cancer Genome Atlas Research Network 2014	STAD_CIN				mutated	not_mutated	not_mutated	not_mutated	not_mutated	not_mutated	102	3	82	0	115				0	0	54	0						0	0			31.9066	0	44.7471
TCGA-IN-8462	gastric	76-80yrs	80	M	EBV	negative	neg	1	0	0		The Cancer Genome Atlas Research Network 2014	STAD_CIN				mutated	not_mutated	not_mutated	not_mutated	not_mutated	not_mutated	108	2	51	0	42				0	0	0	0						0	0			33.1169	0	27.2727
TCGA-IN-8663	gastric	66-70yrs	68	M	EBV	negative	neg	1	0	0		The Cancer Genome Atlas Research Network 2014	STAD_CIN				not_mutated	mutated	not_mutated	not_mutated	not_mutated	not_mutated	145	2	106	0	103				0	0	0	0						0	0			23.8202	0	23.1461
TCGA-IN-A6RI	gastric	41-45yrs	45	M	EBV	negative	neg	1	0	0		The Cancer Genome Atlas Research Network 2014	STAD_CIN				mutated	not_mutated	not_mutated	not_mutated	not_mutated	not_mutated	89	2	30	0	61				0	0	0	0						0	0			22.9008	0	46.5649
TCGA-IN-A6RJ	gastric	61-65yrs	64	M	EBV	negative	neg	1	0	0		The Cancer Genome Atlas Research Network 2014	STAD_CIN				not_mutated	not_mutated	not_mutated	not_mutated	not_mutated	not_mutated	113	0	38	0	77				0	0	0	0						0	1			22.3529	0	45.2941
TCGA-IN-A6RL	gastric	81-85yrs	84	M	EBV	negative	neg	1	0	0		The Cancer Genome Atlas Research Network 2014	STAD_POLE			TCGA-IN-A6RL	mutated	not_mutated	not_mutated	not_mutated	not_mutated	not_mutated	401	1	53	0	0				0	0	0	0						0	2			9.01361	0	0
TCGA-IN-A6RN	gastric	71-75yrs	72	F	EBV	negative	neg	1	0	0		The Cancer Genome Atlas Research Network 2014	STAD_CIN				not_mutated	not_mutated	not_mutated	not_mutated	not_mutated	not_mutated	94	1	30	0	126				0	0	0	0						0	0			18.9873	0	79.7468
TCGA-IN-A6RO	gastric	66-70yrs	70	M	EBV	negative	neg	1	0	0		The Cancer Genome Atlas Research Network 2014	STAD_CIN				not_mutated	not_mutated	not_mutated	not_mutated	not_mutated	not_mutated	272	0	82	0	83				0	0	0	0						0	0			21.5789	0	21.8421
TCGA-IN-A6RP	gastric	61-65yrs	63	M	EBV	negative	neg	1	0	0		The Cancer Genome Atlas Research Network 2014					mutated	not_mutated	not_mutated	not_mutated	not_mutated	not_mutated	151	2	67	20	62				0	15	38	0						0	0			31.6038	9.43396	29.2453
TCGA-IN-A6RR	gastric	81-85yrs	84	M	EBV	negative	neg	1	0	0		The Cancer Genome Atlas Research Network 2014	STAD_CIN				mutated	not_mutated	not_mutated	not_mutated	not_mutated	not_mutated	131	1	53	0	34				0	0	0	0						0	0			25.4808	0	16.3462
TCGA-IN-A6RS	gastric	76-80yrs	76	M	EBV	negative	neg	1	0	0		The Cancer Genome Atlas Research Network 2014	STAD_CIN				mutated	not_mutated	not_mutated	not_mutated	not_mutated	not_mutated	88	1	42	0	9				0	0	32	0						0	0			30.4348	0	6.52174
TCGA-IN-A7NR	gastric	61-65yrs	64	F	EBV	negative	neg	1	0	0		The Cancer Genome Atlas Research Network 2014	STAD_CIN				mutated	not_mutated	not_mutated	not_mutated	not_mutated	not_mutated	83	1	29	0	50				0	0	0	0						0	0			25	0	43.1034
TCGA-IN-A7NT	gastric	71-75yrs	73	F	EBV	negative	neg	1	0	0		The Cancer Genome Atlas Research Network 2014	STAD_CIN				mutated	mutated	not_mutated	not_mutated	not_mutated	not_mutated	100	1	26	0	6				0	0	26	0						0	0			18.1818	0	4.1958
TCGA-IN-A7NU	gastric	66-70yrs	69	M	EBV	negative	neg	1	0	0		The Cancer Genome Atlas Research Network 2014	STAD_CIN				mutated	not_mutated	not_mutated	not_mutated	not_mutated	not_mutated	85	1	36	0	20				0	0	0	0						0	0			29.5082	0	16.3934
TCGA-IN-AB1V	gastric	61-65yrs	63	M	EBV	negative	neg	1	0	0		The Cancer Genome Atlas Research Network 2014	STAD_CIN				not_mutated	not_mutated	not_mutated	not_mutated	not_mutated	not_mutated	49	2	23	0	52				0	0	0	0						0	0			29.4872	0	66.6667
TCGA-IN-AB1X	gastric	76-80yrs	78	F	EBV	negative	neg	1	0	0		The Cancer Genome Atlas Research Network 2014	STAD_CIN				not_mutated	not_mutated	not_mutated	not_mutated	not_mutated	not_mutated	104	0	64	0	42				0	0	0	0						0	0			23.8806	0	15.6716
TCGA-IP-7968	gastric	71-75yrs	74	M	EBV	negative	neg	1	0	0		The Cancer Genome Atlas Research Network 2014	STAD_CIN				mutated	not_mutated	not_mutated	not_mutated	not_mutated	not_mutated	104	1	138	0	111				0	0	0	0						0	1			54.5455	0	43.8735
TCGA-KB-A6F5	gastric	71-75yrs	73	M	EBV	negative	neg	1	0	0		The Cancer Genome Atlas Research Network 2014					mutated	not_mutated	not_mutated	not_mutated	not_mutated	not_mutated	54	1	30	0	53				0	0	0	0						0	0			33.3333	0	58.8889
TCGA-KB-A6F7	gastric	51-55yrs	54	F	EBV	negative	neg	1	0	0		The Cancer Genome Atlas Research Network 2014	STAD_CIN				not_mutated	not_mutated	not_mutated	not_mutated	not_mutated	not_mutated	95	2	29	0	22				0	0	0	0						0	2			21.6418	0	16.4179
TCGA-KB-A93G	gastric	66-70yrs	68	M	EBV	negative	neg	1	0	0		The Cancer Genome Atlas Research Network 2014					mutated	not_mutated	not_mutated	not_mutated	not_mutated	not_mutated	86	2	33	0	13				0	0	0	0						0	0			25.5814	0	10.0775
TCGA-KB-A93H	gastric	76-80yrs	79	F	EBV	negative	neg	1	0	0		The Cancer Genome Atlas Research Network 2014					mutated	not_mutated	not_mutated	not_mutated	not_mutated	not_mutated	197	2	68	0	132				0	0	48	0						0	0			22.973	0	44.5946
TCGA-KB-A93J	gastric	76-80yrs	78	M	EBV	negative	neg	1	0	0		The Cancer Genome Atlas Research Network 2014	STAD_CIN				mutated	not_mutated	not_mutated	not_mutated	not_mutated	not_mutated	137	1	13	0	25				0	0	17	0						0	0			8.49673	0	16.3399
TCGA-MX-A5UG	gastric	76-80yrs	78	M	EBV	negative	neg	1	0	0		The Cancer Genome Atlas Research Network 2014	STAD_GS				not_mutated	not_mutated	not_mutated	not_mutated	not_mutated	not_mutated	40	1	15	0	15				10	0	16	0						0	0			26.7857	0	26.7857
TCGA-MX-A5UJ	gastric	86-90yrs	86	F	EBV	negative	neg	1	0	0		The Cancer Genome Atlas Research Network 2014	STAD_MSI			TCGA-MX-A5UJ	not_mutated	not_mutated	not_mutated	not_mutated	not_mutated	not_mutated	1303	8	630	0	418				0	0	506	0						0	0			33.0362	0	21.9192
TCGA-MX-A663	gastric	66-70yrs	66	M	EBV	negative	neg	1	0	0		The Cancer Genome Atlas Research Network 2014	STAD_CIN				not_mutated	mutated	not_mutated	not_mutated	not_mutated	not_mutated	84	1	21	0	4				0	0	22	0						0	2			18.9189	0	3.6036
TCGA-MX-A666	gastric	61-65yrs	61	M	EBV	negative	neg	1	0	0		The Cancer Genome Atlas Research Network 2014	STAD_CIN				mutated	not_mutated	not_mutated	not_mutated	not_mutated	not_mutated	105	2	30	0	13				0	0	0	0						0	0			19.7368	0	8.55263
TCGA-R5-A7O7	gastric	51-55yrs	51	M	EBV	negative	neg	1	0	0		The Cancer Genome Atlas Research Network 2014	STAD_CIN				mutated	mutated	not_mutated	not_mutated	not_mutated	not_mutated	104	1	51	0	38				0	0	0	0						0	0			32.6923	0	24.359
TCGA-R5-A7ZE	gastric	66-70yrs	66	F	EBV	negative	neg	1	0	0		The Cancer Genome Atlas Research Network 2014	STAD_CIN				mutated	not_mutated	not_mutated	not_mutated	not_mutated	not_mutated	151	2	55	0	39				0	0	0	0						0	0			26.0664	0	18.4834
TCGA-R5-A7ZF	gastric	61-65yrs	65	F	EBV	negative	neg	1	0	0		The Cancer Genome Atlas Research Network 2014	STAD_CIN				mutated	not_mutated	not_mutated	not_mutated	not_mutated	not_mutated	62	3	37	0	49				0	0	0	0						0	0			41.1111	0	54.4444
TCGA-R5-A7ZI	gastric	41-45yrs	44	F	EBV	negative	neg	1	0	0		The Cancer Genome Atlas Research Network 2014	STAD_MSI			TCGA-R5-A7ZI	not_mutated	not_mutated	not_mutated	not_mutated	not_mutated	not_mutated	778	4	308	0	145				0	0	360	0						0	1			27.5986	0	12.9928
TCGA-R5-A7ZR	gastric	66-70yrs	70	F	EBV	negative	neg	1	0	0		The Cancer Genome Atlas Research Network 2014	STAD_CIN				not_mutated	not_mutated	not_mutated	not_mutated	not_mutated	not_mutated	61	0	34	0	25				0	0	0	0						0	0			35.7895	0	26.3158
TCGA-R5-A804	gastric	51-55yrs	54	M	EBV	negative	neg	1	0	0		The Cancer Genome Atlas Research Network 2014					not_mutated	not_mutated	not_mutated	not_mutated	not_mutated	not_mutated	68	3	39	0	0				0	0	0	0						0	0			40.2062	0	0
TCGA-R5-A805	gastric	71-75yrs	71	M	EBV	negative	neg	1	0	0		The Cancer Genome Atlas Research Network 2014	STAD_CIN				not_mutated	not_mutated	not_mutated	not_mutated	not_mutated	not_mutated	120	0	37	0	34				0	0	0	0						0	0			23.125	0	21.25
TCGA-RD-A7BS	gastric	46-50yrs	46	M	EBV	negative	neg	1	0	0		The Cancer Genome Atlas Research Network 2014	STAD_GS				not_mutated	not_mutated	not_mutated	not_mutated	not_mutated	not_mutated	44	1	27	0	45				0	0	0	0						0	0			37.5	0	62.5
TCGA-RD-A7BT	gastric	66-70yrs	66	M	EBV	negative	neg	1	0	0		The Cancer Genome Atlas Research Network 2014					not_mutated	not_mutated	not_mutated	not_mutated	not_mutated	not_mutated	215	0	30	0	33				0	0	0	0						0	0			10.274	0	11.3014
TCGA-RD-A7BW	gastric	66-70yrs	68	F	EBV	negative	neg	1	0	0		The Cancer Genome Atlas Research Network 2014	STAD_CIN				not_mutated	not_mutated	not_mutated	not_mutated	not_mutated	not_mutated	60	1	34	0	20				0	0	0	0						0	0			36.9565	0	21.7391
TCGA-RD-A7C1	gastric	81-85yrs	82	M	EBV	negative	neg	1	0	0		The Cancer Genome Atlas Research Network 2014	STAD_CIN				not_mutated	not_mutated	not_mutated	not_mutated	not_mutated	not_mutated	256	1	149	0	143				0	0	0	0						0	0			41.9718	0	40.2817
TCGA-RD-A8MV	gastric	56-60yrs	56	M	EBV	negative	neg	1	0	0		The Cancer Genome Atlas Research Network 2014	STAD_CIN				not_mutated	not_mutated	not_mutated	not_mutated	not_mutated	not_mutated	76	0	17	0	22				16	0	30	0						0	0			18.4783	0	23.913
TCGA-RD-A8MW	gastric	71-75yrs	72	M	EBV	negative	neg	1	0	0		The Cancer Genome Atlas Research Network 2014	STAD_CIN				mutated	not_mutated	not_mutated	not_mutated	not_mutated	not_mutated	68	1	21	0	15				0	0	0	0						0	0			21.2121	0	15.1515
TCGA-RD-A8N0	gastric	51-55yrs	53	F	EBV	negative	neg	1	0	0		The Cancer Genome Atlas Research Network 2014	STAD_GS				not_mutated	not_mutated	not_mutated	not_mutated	not_mutated	not_mutated	2	0	0	0	0				0	0	2	0						0	0			0	0	0
TCGA-RD-A8N1	gastric	66-70yrs	70	M	EBV	negative	neg	1	0	0		The Cancer Genome Atlas Research Network 2014	STAD_CIN				mutated	not_mutated	not_mutated	not_mutated	not_mutated	not_mutated	99	1	8	0	45				0	14	0	0						0	0			6.01504	0	33.8346
TCGA-RD-A8N2	gastric	56-60yrs	59	F	EBV	negative	neg	1	0	0		The Cancer Genome Atlas Research Network 2014	STAD_GS				not_mutated	not_mutated	not_mutated	not_mutated	not_mutated	not_mutated	2	0	0	0	0				0	0	2	0						0	0			0	0	0
TCGA-RD-A8N4	gastric	56-60yrs	58	F	EBV	negative	neg	1	0	0		The Cancer Genome Atlas Research Network 2014	STAD_GS				not_mutated	not_mutated	not_mutated	not_mutated	not_mutated	not_mutated	4	0	0	2	1				0	1	5	0						0	0			0	22.2222	11.1111
TCGA-RD-A8N5	gastric	76-80yrs	78	M	EBV	negative	neg	1	0	0		The Cancer Genome Atlas Research Network 2014	STAD_CIN				not_mutated	not_mutated	not_mutated	not_mutated	not_mutated	not_mutated	33	0	17	0	19				8	0	0	0						0	0			37.7778	0	42.2222
TCGA-RD-A8N6	gastric	76-80yrs	78	F	EBV	negative	neg	1	0	0		The Cancer Genome Atlas Research Network 2014	STAD_CIN				mutated	not_mutated	not_mutated	not_mutated	not_mutated	not_mutated	143	2	85	0	110				0	0	0	0						0	0			40.4762	0	52.381
TCGA-RD-A8N9	gastric	61-65yrs	63	F	EBV	negative	neg	1	0	0		The Cancer Genome Atlas Research Network 2014	STAD_CIN				mutated	not_mutated	not_mutated	not_mutated	not_mutated	not_mutated	104	1	63	0	47				0	0	0	0						0	0			38.1818	0	28.4848
TCGA-RD-A8NB	gastric	76-80yrs	80	F	EBV	negative	neg	1	0	0		The Cancer Genome Atlas Research Network 2014	STAD_MSI			TCGA-RD-A8NB	mutated	not_mutated	mutated	not_mutated	not_mutated	not_mutated	575	3	222	0	223				0	0	186	0						0	0			26.5233	0	26.6428
TCGA-SW-A7EA	gastric	61-65yrs	61	F	EBV	negative	neg	1	0	0		The Cancer Genome Atlas Research Network 2014	STAD_MSI			TCGA-SW-A7EA	not_mutated	not_mutated	not_mutated	not_mutated	not_mutated	not_mutated	563	4	178	0	310				0	0	206	0						0	0			21.0153	0	36.5998
TCGA-SW-A7EB	gastric	41-45yrs	45	M	EBV	negative	neg	1	0	0		The Cancer Genome Atlas Research Network 2014	STAD_CIN				mutated	not_mutated	not_mutated	not_mutated	not_mutated	not_mutated	131	1	37	0	41				0	25	0	0						0	0			20	0	22.1622
TCGA-VQ-A8DL	gastric	66-70yrs	69	F	EBV	negative	neg	1	0	0		The Cancer Genome Atlas Research Network 2014					mutated	not_mutated	not_mutated	not_mutated	not_mutated	not_mutated	146	1	11	0	12				0	0	21	0						0	0			6.07735	0	6.62983
TCGA-VQ-A8DT	gastric	41-45yrs	43	M	EBV	negative	neg	1	0	0		The Cancer Genome Atlas Research Network 2014	STAD_GS				mutated	not_mutated	not_mutated	not_mutated	not_mutated	not_mutated	179	4	64	0	46				0	0	0	0						0	0			26.556	0	19.0871
TCGA-VQ-A8DU	gastric	61-65yrs	63	M	EBV	negative	neg	1	0	0		The Cancer Genome Atlas Research Network 2014	STAD_CIN				mutated	not_mutated	not_mutated	not_mutated	not_mutated	not_mutated	136	1	49	0	26				0	0	0	0						0	0			27.5281	0	14.6067
TCGA-VQ-A8DV	gastric	46-50yrs	48	M	EBV	negative	neg	1	0	0		The Cancer Genome Atlas Research Network 2014	STAD_CIN				mutated	not_mutated	not_mutated	not_mutated	not_mutated	not_mutated	63	2	31	0	48				0	0	0	0						0	0			36.0465	0	55.814
TCGA-VQ-A8DZ	gastric	66-70yrs	70	M	EBV	negative	neg	1	0	0		The Cancer Genome Atlas Research Network 2014	STAD_CIN				mutated	not_mutated	not_mutated	not_mutated	not_mutated	not_mutated	78	3	22	0	43				0	0	0	0						0	0			19.6429	0	38.3929
TCGA-VQ-A8E0	gastric	66-70yrs	68	M	EBV	negative	neg	1	0	0		The Cancer Genome Atlas Research Network 2014	STAD_CIN				mutated	not_mutated	not_mutated	not_mutated	not_mutated	not_mutated	87	1	29	0	18				0	0	0	0						0	0			22.4806	0	13.9535
TCGA-VQ-A8E2	gastric	56-60yrs	57	M	EBV	negative	neg	1	0	0		The Cancer Genome Atlas Research Network 2014	STAD_CIN				mutated	not_mutated	not_mutated	not_mutated	not_mutated	not_mutated	114	1	44	0	88				0	0	0	0						0	0			28.7582	0	57.5163
TCGA-VQ-A8E3	gastric	76-80yrs	79	M	EBV	negative	neg	1	0	0		The Cancer Genome Atlas Research Network 2014	STAD_MSI			TCGA-VQ-A8E3	mutated	not_mutated	not_mutated	not_mutated	not_mutated	not_mutated	687	8	255	0	98				0	0	192	0						0	1			26.047	0	10.0102
TCGA-VQ-A8E7	gastric	56-60yrs	59	M	EBV	negative	neg	1	0	0		The Cancer Genome Atlas Research Network 2014	STAD_CIN				mutated	not_mutated	not_mutated	not_mutated	not_mutated	not_mutated	90	1	61	0	38				0	0	43	0						0	0			42.3611	0	26.3889
TCGA-VQ-A8P2	gastric	66-70yrs	68	M	EBV	negative	neg	1	0	0		The Cancer Genome Atlas Research Network 2014	STAD_MSI			TCGA-VQ-A8P2	mutated	not_mutated	mutated	mutated	not_mutated	not_mutated	6415	31	2273	0	2435				0	0	2917	0						0	0			23.851	0	25.5509
TCGA-VQ-A8P3	gastric	71-75yrs	72	M	EBV	negative	neg	1	0	0		The Cancer Genome Atlas Research Network 2014	STAD_GS				not_mutated	not_mutated	not_mutated	not_mutated	not_mutated	not_mutated	264	0	48	0	49				0	0	0	0						0	0			12.938	0	13.2075
TCGA-VQ-A8P5	gastric	66-70yrs	67	M	EBV	negative	neg	1	0	0		The Cancer Genome Atlas Research Network 2014	STAD_CIN				mutated	not_mutated	not_mutated	not_mutated	not_mutated	not_mutated	195	3	60	20	44				0	13	70	0						0	0			22.3048	7.43494	16.3569
TCGA-VQ-A8P8	gastric	71-75yrs	72	F	EBV	negative	neg	1	0	0		The Cancer Genome Atlas Research Network 2014	STAD_GS				not_mutated	not_mutated	not_mutated	not_mutated	not_mutated	not_mutated	95	3	76	0	6				0	0	0	0						0	0			55.0725	0	4.34783
TCGA-VQ-A8PB	gastric	61-65yrs	65	F	EBV	negative	neg	1	0	0		The Cancer Genome Atlas Research Network 2014	STAD_MSI			TCGA-VQ-A8PB	not_mutated	not_mutated	mutated	not_mutated	not_mutated	not_mutated	750	5	342	0	321				0	0	235	0						0	0			30.9783	0	29.0761
TCGA-VQ-A8PC	gastric	61-65yrs	65	M	EBV	negative	neg	1	0	0		The Cancer Genome Atlas Research Network 2014	STAD_CIN				mutated	not_mutated	not_mutated	not_mutated	not_mutated	not_mutated	122	2	31	0	82				0	0	0	0						0	0			18.9024	0	50
TCGA-VQ-A8PD	gastric	66-70yrs	69	M	EBV	negative	neg	1	0	0		The Cancer Genome Atlas Research Network 2014	STAD_GS				not_mutated	not_mutated	not_mutated	not_mutated	not_mutated	not_mutated	76	2	52	0	13				0	0	25	0						0	0			49.0566	0	12.2642
TCGA-VQ-A8PE	gastric	76-80yrs	78	M	EBV	negative	neg	1	0	0		The Cancer Genome Atlas Research Network 2014	STAD_CIN				mutated	not_mutated	not_mutated	not_mutated	not_mutated	not_mutated	117	3	53	0	13				0	0	0	0						0	0			33.125	0	8.125
TCGA-VQ-A8PH	gastric	61-65yrs	62	M	EBV	negative	neg	1	0	0		The Cancer Genome Atlas Research Network 2014	STAD_CIN				mutated	not_mutated	not_mutated	not_mutated	not_mutated	not_mutated	184	3	32	0	210				0	0	0	0						0	2			12.5	0	82.0312
TCGA-VQ-A8PJ	gastric	51-55yrs	53	M	EBV	negative	neg	1	0	0		The Cancer Genome Atlas Research Network 2014	STAD_CIN				mutated	not_mutated	not_mutated	not_mutated	not_mutated	not_mutated	130	1	27	0	25				0	0	0	0						0	0			14.0625	0	13.0208
TCGA-VQ-A8PK	gastric	56-60yrs	58	M	EBV	negative	neg	1	0	0		The Cancer Genome Atlas Research Network 2014	STAD_CIN				mutated	not_mutated	not_mutated	not_mutated	not_mutated	not_mutated	86	1	10	0	1				11	0	0	0						0	0			8.40336	0	0.840336
TCGA-VQ-A8PM	gastric	56-60yrs	56	M	EBV	negative	neg	1	0	0		The Cancer Genome Atlas Research Network 2014	STAD_CIN				mutated	not_mutated	not_mutated	not_mutated	not_mutated	not_mutated	48	1	15	0	20				0	0	11	0						0	0			21.7391	0	28.9855
TCGA-VQ-A8PO	gastric	71-75yrs	74	M	EBV	negative	neg	1	0	0		The Cancer Genome Atlas Research Network 2014	STAD_MSI			TCGA-VQ-A8PO	not_mutated	not_mutated	not_mutated	not_mutated	not_mutated	not_mutated	760	1	207	0	143				0	0	196	0						0	0			18.2862	0	12.6325
TCGA-VQ-A8PP	gastric	76-80yrs	76	M	EBV	negative	neg	1	0	0		The Cancer Genome Atlas Research Network 2014	STAD_MSI			TCGA-VQ-A8PP	mutated	not_mutated	not_mutated	not_mutated	not_mutated	mutated	1339	5	398	0	310				0	0	590	0						0	0			20.4627	0	15.9383
TCGA-VQ-A8PQ	gastric	46-50yrs	50	F	EBV	negative	neg	1	0	0		The Cancer Genome Atlas Research Network 2014	STAD_GS				not_mutated	not_mutated	not_mutated	not_mutated	not_mutated	not_mutated	11	0	8	0	9				0	0	0	0						0	0			47.0588	0	52.9412
TCGA-VQ-A8PS	gastric	76-80yrs	76	M	EBV	negative	neg	1	0	0		The Cancer Genome Atlas Research Network 2014					not_mutated	not_mutated	not_mutated	not_mutated	not_mutated	not_mutated	37	1	17	0	0				0	0	0	0						0	0			26.9841	0	0
TCGA-VQ-A8PT	gastric	61-65yrs	65	M	EBV	negative	neg	1	0	0		The Cancer Genome Atlas Research Network 2014				TCGA-VQ-A8PT	not_mutated	not_mutated	not_mutated	not_mutated	not_mutated	not_mutated	1268	7	359	0	449				0	0	648	0						0	0			19.3531	0	24.2049
TCGA-VQ-A8PU	gastric	71-75yrs	72	F	EBV	negative	neg	1	0	0		The Cancer Genome Atlas Research Network 2014	STAD_CIN				not_mutated	not_mutated	not_mutated	not_mutated	not_mutated	not_mutated	104	2	29	0	47				0	0	0	0						0	0			17.4699	0	28.3133
TCGA-VQ-A8PX	gastric	51-55yrs	51	M	EBV	negative	neg	1	0	0		The Cancer Genome Atlas Research Network 2014	STAD_MSI			TCGA-VQ-A8PX	mutated	not_mutated	not_mutated	not_mutated	not_mutated	not_mutated	551	8	133	0	35				0	0	246	119						0	0			16.0628	0	4.22705
TCGA-VQ-A8PY	gastric	46-50yrs	47	F	EBV	negative	neg	1	0	0		The Cancer Genome Atlas Research Network 2014					mutated	not_mutated	not_mutated	not_mutated	not_mutated	not_mutated	81	3	15	0	53				11	0	31	0						0	0			12.5	0	44.1667
TCGA-VQ-A8PZ	gastric	56-60yrs	56	F	EBV	negative	neg	1	0	0		The Cancer Genome Atlas Research Network 2014					not_mutated	not_mutated	not_mutated	not_mutated	not_mutated	not_mutated	74	2	63	0	46				0	0	0	0						0	0			56.7568	0	41.4414
TCGA-VQ-A91A	gastric	66-70yrs	67	M	EBV	negative	neg	1	0	0		The Cancer Genome Atlas Research Network 2014	STAD_CIN				not_mutated	not_mutated	not_mutated	not_mutated	not_mutated	not_mutated	120	0	52	0	27				0	0	29	0						0	0			30.5882	0	15.8824
TCGA-VQ-A91D	gastric	66-70yrs	70	M	EBV	negative	neg	1	0	0		The Cancer Genome Atlas Research Network 2014	STAD_MSI			TCGA-VQ-A91D	not_mutated	not_mutated	not_mutated	not_mutated	not_mutated	not_mutated	2161	13	942	0	625				0	0	1084	0						0	0			29.8385	0	19.7973
TCGA-VQ-A91E	gastric	66-70yrs	67	F	EBV	negative	neg	1	0	0		The Cancer Genome Atlas Research Network 2014				TCGA-VQ-A91E	mutated	not_mutated	mutated	not_mutated	not_mutated	not_mutated	742	7	230	0	222				0	0	226	0						0	0			22.0941	0	21.3256
TCGA-VQ-A91K	gastric	66-70yrs	69	M	EBV	negative	neg	1	0	0		The Cancer Genome Atlas Research Network 2014	STAD_MSI			TCGA-VQ-A91K	not_mutated	not_mutated	not_mutated	not_mutated	not_mutated	not_mutated	1215	14	571	0	551				0	0	367	0						0	0			31.2534	0	30.1587
TCGA-VQ-A91N	gastric	56-60yrs	59	F	EBV	negative	neg	1	0	0		The Cancer Genome Atlas Research Network 2014	STAD_CIN				mutated	not_mutated	not_mutated	not_mutated	not_mutated	not_mutated	99	2	40	0	81				0	0	35	0						0	0			25	0	50.625
TCGA-VQ-A91Q	gastric	61-65yrs	61	M	EBV	negative	neg	1	0	0		The Cancer Genome Atlas Research Network 2014	STAD_CIN				not_mutated	not_mutated	not_mutated	not_mutated	not_mutated	not_mutated	98	0	31	0	0				0	0	0	0						0	0			21.831	0	0
TCGA-VQ-A91S	gastric	61-65yrs	63	M	EBV	negative	neg	1	0	0		The Cancer Genome Atlas Research Network 2014	STAD_CIN				mutated	not_mutated	not_mutated	not_mutated	not_mutated	not_mutated	230	2	26	32	121				0	37	0	0						0	0			7.92683	9.7561	36.8902
TCGA-VQ-A91U	gastric	76-80yrs	78	M	EBV	negative	neg	1	0	0		The Cancer Genome Atlas Research Network 2014	STAD_CIN				mutated	not_mutated	not_mutated	not_mutated	not_mutated	not_mutated	131	3	91	0	101				0	0	0	0						0	0			45.7286	0	50.7538
TCGA-VQ-A91V	gastric	56-60yrs	58	M	EBV	negative	neg	1	0	0		The Cancer Genome Atlas Research Network 2014	STAD_CIN				mutated	mutated	not_mutated	not_mutated	not_mutated	not_mutated	214	1	41	0	83				0	0	0	0						0	0			13.355	0	27.0358
TCGA-VQ-A91X	gastric	71-75yrs	74	M	EBV	negative	neg	1	0	0		The Cancer Genome Atlas Research Network 2014	STAD_CIN				mutated	not_mutated	not_mutated	not_mutated	not_mutated	not_mutated	192	1	35	0	87				0	0	44	0						0	0			13.1579	0	32.7068
TCGA-VQ-A91Y	gastric	66-70yrs	67	M	EBV	negative	neg	1	0	0		The Cancer Genome Atlas Research Network 2014	STAD_CIN				mutated	not_mutated	not_mutated	not_mutated	not_mutated	not_mutated	39	2	25	0	31				0	0	0	0						0	0			43.8596	0	54.386
TCGA-VQ-A91Z	gastric	66-70yrs	67	F	EBV	negative	neg	1	0	0		The Cancer Genome Atlas Research Network 2014	STAD_CIN				mutated	not_mutated	not_mutated	not_mutated	not_mutated	not_mutated	124	3	50	0	32				0	0	0	0						0	0			27.933	0	17.8771
TCGA-VQ-A922	gastric	66-70yrs	70	M	EBV	negative	neg	1	0	0		The Cancer Genome Atlas Research Network 2014	STAD_CIN				mutated	not_mutated	not_mutated	not_mutated	not_mutated	not_mutated	150	1	33	0	61				0	0	0	0						0	0			15.493	0	28.6385
TCGA-VQ-A924	gastric	66-70yrs	69	M	EBV	negative	neg	1	0	0		The Cancer Genome Atlas Research Network 2014	STAD_MSI			TCGA-VQ-A924	not_mutated	not_mutated	not_mutated	not_mutated	not_mutated	not_mutated	1224	8	399	0	365				0	0	237	0						0	0			22.9442	0	20.9891
TCGA-VQ-A925	gastric	66-70yrs	66	M	EBV	negative	neg	1	0	0		The Cancer Genome Atlas Research Network 2014	STAD_CIN				mutated	not_mutated	not_mutated	not_mutated	not_mutated	not_mutated	109	2	19	14	39				0	7	0	0						0	0			11.875	8.75	24.375
TCGA-VQ-A927	gastric	81-85yrs	81	M	EBV	negative	neg	1	0	0		The Cancer Genome Atlas Research Network 2014	STAD_GS				not_mutated	not_mutated	not_mutated	not_mutated	not_mutated	not_mutated	50	1	16	0	41				0	0	0	0						0	0			23.1884	0	59.4203
TCGA-VQ-A928	gastric	46-50yrs	49	M	EBV	negative	neg	1	0	0		The Cancer Genome Atlas Research Network 2014	STAD_GS				not_mutated	not_mutated	not_mutated	not_mutated	not_mutated	not_mutated	52	1	18	0	8				0	0	0	0						0	0			22.7848	0	10.1266
TCGA-VQ-A92D	gastric	66-70yrs	67	M	EBV	negative	neg	1	0	0		The Cancer Genome Atlas Research Network 2014	STAD_CIN				not_mutated	not_mutated	not_mutated	not_mutated	not_mutated	not_mutated	116	0	41	0	22				0	0	0	0						0	0			23.6994	0	12.7168
TCGA-VQ-A94O	gastric	71-75yrs	74	M	EBV	negative	neg	1	0	0		The Cancer Genome Atlas Research Network 2014	STAD_CIN				mutated	not_mutated	not_mutated	not_mutated	not_mutated	not_mutated	54	1	32	0	14				0	0	0	0						0	0			38.5542	0	16.8675
TCGA-VQ-A94P	gastric	56-60yrs	57	M	EBV	negative	neg	1	0	0		The Cancer Genome Atlas Research Network 2014	STAD_CIN				mutated	not_mutated	not_mutated	not_mutated	not_mutated	not_mutated	73	1	18	0	24				0	0	0	0						0	0			17.8218	0	23.7624
TCGA-VQ-A94R	gastric	61-65yrs	63	M	EBV	negative	neg	1	0	0		The Cancer Genome Atlas Research Network 2014	STAD_CIN				mutated	not_mutated	not_mutated	not_mutated	not_mutated	not_mutated	271	1	89	35	211				0	0	0	0						0	0			23.057	9.06736	54.6632
TCGA-VQ-A94T	gastric	71-75yrs	73	M	EBV	negative	neg	1	0	0		The Cancer Genome Atlas Research Network 2014	STAD_CIN				not_mutated	not_mutated	not_mutated	not_mutated	not_mutated	not_mutated	68	2	28	0	0				0	0	19	0						0	0			26.6667	0	0
TCGA-VQ-A94U	gastric	66-70yrs	70	M	EBV	negative	neg	1	0	0		The Cancer Genome Atlas Research Network 2014	STAD_CIN				mutated	not_mutated	not_mutated	not_mutated	not_mutated	not_mutated	140	1	67	0	10				0	0	0	0						0	0			32.6829	0	4.87805
TCGA-VQ-AA64	gastric	66-70yrs	68	M	EBV	negative	neg	1	0	0		The Cancer Genome Atlas Research Network 2014	STAD_CIN				not_mutated	mutated	not_mutated	not_mutated	not_mutated	not_mutated	232	0	26	0	43				0	54	0	0						0	0			7.71513	0	12.7596
TCGA-VQ-AA68	gastric	51-55yrs	52	F	EBV	negative	neg	1	0	0		The Cancer Genome Atlas Research Network 2014	STAD_CIN				mutated	not_mutated	not_mutated	not_mutated	not_mutated	not_mutated	154	1	47	0	22				0	0	0	0						0	0			22.0657	0	10.3286
TCGA-VQ-AA6A	gastric	56-60yrs	56	M	EBV	negative	neg	1	0	0		The Cancer Genome Atlas Research Network 2014	STAD_CIN				mutated	not_mutated	not_mutated	not_mutated	not_mutated	not_mutated	87	1	41	0	65				0	0	0	0						0	1			32.0312	0	50.7812
TCGA-VQ-AA6B	gastric	46-50yrs	48	M	EBV	negative	neg	1	0	0		The Cancer Genome Atlas Research Network 2014	STAD_CIN				mutated	not_mutated	not_mutated	not_mutated	not_mutated	not_mutated	82	2	29	0	15				0	0	26	0						0	0			26.6055	0	13.7615
TCGA-VQ-AA6D	gastric	51-55yrs	52	F	EBV	negative	neg	1	0	0		The Cancer Genome Atlas Research Network 2014	STAD_MSI			TCGA-VQ-AA6D	not_mutated	not_mutated	not_mutated	not_mutated	not_mutated	not_mutated	706	2	44	0	141				0	0	735	0						0	0			4.40882	0	14.1283
TCGA-VQ-AA6F	gastric	56-60yrs	57	M	EBV	negative	neg	1	0	0		The Cancer Genome Atlas Research Network 2014	STAD_CIN				not_mutated	not_mutated	not_mutated	not_mutated	not_mutated	not_mutated	50	1	9	0	25				8	0	18	0						0	0			13.8462	0	38.4615
TCGA-VQ-AA6G	gastric	66-70yrs	68	M	EBV	negative	neg	1	0	0		The Cancer Genome Atlas Research Network 2014	STAD_CIN				mutated	not_mutated	not_mutated	not_mutated	not_mutated	not_mutated	122	2	75	0	76				0	0	0	0						0	0			43.1034	0	43.6782
TCGA-VQ-AA6I	gastric	66-70yrs	68	M	EBV	negative	neg	1	0	0		The Cancer Genome Atlas Research Network 2014	STAD_CIN				mutated	mutated	not_mutated	not_mutated	not_mutated	not_mutated	89	1	30	0	52				0	0	44	0						0	0			21.7391	0	37.6812
TCGA-VQ-AA6J	gastric	71-75yrs	75	M	EBV	negative	neg	1	0	0		The Cancer Genome Atlas Research Network 2014	STAD_CIN				not_mutated	not_mutated	not_mutated	not_mutated	not_mutated	not_mutated	128	1	49	0	0				0	0	0	0						0	0			26.6304	0	0
TCGA-VQ-AA6K	gastric	56-60yrs	59	M	EBV	negative	neg	1	0	0		The Cancer Genome Atlas Research Network 2014	STAD_CIN				not_mutated	not_mutated	not_mutated	not_mutated	not_mutated	not_mutated	75	1	36	0	0				0	0	0	0						0	0			36.3636	0	0
TCGA-ZA-A8F6	gastric	71-75yrs	71	M	EBV	negative	neg	1	0	0		The Cancer Genome Atlas Research Network 2014	STAD_CIN				not_mutated	not_mutated	not_mutated	not_mutated	not_mutated	not_mutated	45	1	18	5	28				0	7	0	0						0	0			30	8.33333	46.6667
TCGA-ZQ-A9CR	gastric	76-80yrs	79	F	EBV	negative	neg	1	0	0		The Cancer Genome Atlas Research Network 2014	STAD_CIN				mutated	not_mutated	not_mutated	not_mutated	not_mutated	not_mutated	105	1	35	0	93				0	0	0	0						0	0			23.6486	0	62.8378
TCGA-B7-5818	gastric	61-65yrs	62	M	EBV		pos	1	0	0		The Cancer Genome Atlas Research Network 2014	STAD_EBV			TCGA-B7-5818	mutated	not_mutated	not_mutated	not_mutated	not_mutated	not_mutated	345	3	60	0	68				0	0	0	0						0	0			11.6959	0	13.2554
TCGA-B7-A5TK	gastric	51-55yrs	51	M	EBV		pos	1	0	0		The Cancer Genome Atlas Research Network 2014	STAD_EBV				not_mutated	not_mutated	not_mutated	not_mutated	not_mutated	not_mutated	47	4	39	6	17				0	9	0	0						0	0			52	8	22.6667
TCGA-BR-4253	gastric	76-80yrs	80	F	EBV		pos	1	0	0		The Cancer Genome Atlas Research Network 2014	STAD_EBV				not_mutated	not_mutated	not_mutated	not_mutated	not_mutated	not_mutated	95	2	29	0	0				0	0	0	0						0	0			21.3235	0	0
TCGA-BR-6455	gastric	56-60yrs	59	M	EBV		pos	1	0	0		The Cancer Genome Atlas Research Network 2014	STAD_EBV				not_mutated	not_mutated	not_mutated	not_mutated	not_mutated	not_mutated	74	3	42	0	42				0	0	34	0						0	0			35.2941	0	35.2941
TCGA-BR-6706	gastric	61-65yrs	63	M	EBV		pos	1	0	0		The Cancer Genome Atlas Research Network 2014	STAD_EBV				not_mutated	not_mutated	not_mutated	not_mutated	not_mutated	not_mutated	193	1	69	0	113				0	0	0	0						0	0			14.2857	0	23.3954
TCGA-BR-6707	gastric	71-75yrs	75	M	EBV		pos	1	0	0		The Cancer Genome Atlas Research Network 2014	STAD_EBV				not_mutated	not_mutated	not_mutated	not_mutated	not_mutated	not_mutated	64	3	46	0	0				0	0	0	0						0	0			48.9362	0	0
TCGA-BR-7196	gastric	61-65yrs	64	M	EBV		pos	1	0	0		The Cancer Genome Atlas Research Network 2014	STAD_EBV				not_mutated	not_mutated	not_mutated	not_mutated	not_mutated	not_mutated	64	5	21	0	5				0	0	0	0						0	0			23.5955	0	5.61798
TCGA-BR-7958	gastric	56-60yrs	60	M	EBV		pos	1	0	0		The Cancer Genome Atlas Research Network 2014	STAD_EBV				not_mutated	not_mutated	not_mutated	not_mutated	not_mutated	mutated	147	1	37	0	50				0	0	0	0						0	0			17.2093	0	23.2558
TCGA-BR-8366	gastric	76-80yrs	80	F	EBV		pos	1	0	0		The Cancer Genome Atlas Research Network 2014	STAD_EBV				not_mutated	not_mutated	not_mutated	not_mutated	not_mutated	mutated	156	7	33	0	64				0	0	0	0						0	0			15.2778	0	29.6296
TCGA-BR-8381	gastric	51-55yrs	51	M	EBV		pos	1	0	0		The Cancer Genome Atlas Research Network 2014	STAD_EBV				not_mutated	not_mutated	not_mutated	not_mutated	not_mutated	not_mutated	104	2	53	0	35				0	0	0	0						0	0			31.9277	0	21.0843
TCGA-BR-8589	gastric	56-60yrs	56	M	EBV		pos	1	0	0		The Cancer Genome Atlas Research Network 2014	STAD_EBV			TCGA-BR-8589	not_mutated	not_mutated	not_mutated	not_mutated	not_mutated	not_mutated	1022	5	28	0	381				0	0	0	0						0	0			2	0	27.2143
TCGA-BR-8686	gastric	66-70yrs	69	M	EBV		pos	1	0	0		The Cancer Genome Atlas Research Network 2014	STAD_EBV				not_mutated	not_mutated	not_mutated	not_mutated	not_mutated	not_mutated	101	3	49	0	0				0	0	0	0						0	0			34.2657	0	0
TCGA-BR-A4J4	gastric	36-40yrs	39	M	EBV		pos	1	0	0		The Cancer Genome Atlas Research Network 2014	STAD_EBV				not_mutated	not_mutated	not_mutated	not_mutated	not_mutated	not_mutated	80	0	50	0	52				0	0	0	0						0	0			48.5437	0	50.4854
TCGA-CD-5801	gastric	66-70yrs	69	M	EBV		pos	1	0	0		The Cancer Genome Atlas Research Network 2014	STAD_EBV			TCGA-CD-5801	not_mutated	not_mutated	not_mutated	not_mutated	not_mutated	not_mutated	393	2	60	0	127				0	0	0	0						0	0			10.8303	0	22.9242
TCGA-CG-5722	gastric	66-70yrs	67	F	EBV		pos	1	0	0		The Cancer Genome Atlas Research Network 2014	STAD_EBV				not_mutated	not_mutated	not_mutated	not_mutated	not_mutated	not_mutated	77	1	44	0	61				0	0	0	0						0	0			40	0	55.4545
TCGA-D7-5577	gastric	51-55yrs	53	F	EBV		pos	1	0	0		The Cancer Genome Atlas Research Network 2014	STAD_EBV				not_mutated	not_mutated	not_mutated	not_mutated	not_mutated	not_mutated	117	3	40	0	25				0	0	0	0						0	0			26.3158	0	16.4474
TCGA-D7-8570	gastric	41-45yrs	44	M	EBV		pos	1	0	0		The Cancer Genome Atlas Research Network 2014	STAD_EBV				not_mutated	not_mutated	not_mutated	not_mutated	not_mutated	not_mutated	104	1	51	0	104				0	0	0	0						0	0			31.677	0	64.5963
TCGA-D7-8573	gastric	56-60yrs	57	M	EBV		pos	1	0	0		The Cancer Genome Atlas Research Network 2014	STAD_EBV				not_mutated	not_mutated	not_mutated	not_mutated	not_mutated	not_mutated	74	1	41	0	67				0	0	0	0						0	0			36.6071	0	59.8214
TCGA-D7-A4YX	gastric	61-65yrs	63	M	EBV		pos	1	0	0		The Cancer Genome Atlas Research Network 2014	STAD_EBV				not_mutated	not_mutated	not_mutated	not_mutated	not_mutated	not_mutated	72	2	59	0	45				0	0	0	0						0	0			54.6296	0	41.6667
TCGA-D7-A6EZ	gastric	66-70yrs	66	M	EBV		pos	1	0	0		The Cancer Genome Atlas Research Network 2014	STAD_EBV				not_mutated	not_mutated	not_mutated	not_mutated	not_mutated	not_mutated	253	4	49	0	227				0	41	0	0						0	3			14.3275	0	66.3743
TCGA-FP-7916	gastric	76-80yrs	77	M	EBV		pos	1	0	0		The Cancer Genome Atlas Research Network 2014	STAD_EBV				not_mutated	not_mutated	not_mutated	not_mutated	not_mutated	not_mutated	88	1	51	0	45				0	0	30	0						0	0			39.2308	0	34.6154
TCGA-FP-7998	gastric	76-80yrs	77	M	EBV		pos	1	0	0		The Cancer Genome Atlas Research Network 2014	STAD_EBV				not_mutated	not_mutated	not_mutated	not_mutated	not_mutated	not_mutated	61	2	29	0	12				0	0	0	0						0	0			34.9398	0	14.4578
TCGA-HU-8608	gastric	66-70yrs	70	M	EBV		pos	1	0	0		The Cancer Genome Atlas Research Network 2014	STAD_EBV				not_mutated	not_mutated	not_mutated	not_mutated	not_mutated	not_mutated	82	4	40	0	122				0	0	38	0						0	0			19.5122	0	59.5122
TCGA-HU-A4G2	gastric	41-45yrs	45	M	EBV		pos	1	0	0		The Cancer Genome Atlas Research Network 2014	STAD_EBV				not_mutated	not_mutated	not_mutated	not_mutated	not_mutated	not_mutated	42	3	23	0	35				9	0	0	0						0	0			33.3333	0	50.7246
TCGA-HU-A4G6	gastric	71-75yrs	74	M	EBV		pos	1	0	0		The Cancer Genome Atlas Research Network 2014	STAD_EBV				not_mutated	not_mutated	not_mutated	not_mutated	not_mutated	not_mutated	72	2	38	0	58				0	0	0	0						0	1			36.1905	0	55.2381
TCGA-HU-A4H0	gastric	71-75yrs	72	M	EBV		pos	1	0	0		The Cancer Genome Atlas Research Network 2014	STAD_EBV				not_mutated	not_mutated	not_mutated	not_mutated	not_mutated	not_mutated	159	3	71	0	147				0	0	0	0						0	0			31.5556	0	65.3333
TCGA-VQ-A8PF	gastric	76-80yrs	76	M	EBV		pos	1	0	0		The Cancer Genome Atlas Research Network 2014	STAD_EBV				not_mutated	not_mutated	not_mutated	not_mutated	not_mutated	not_mutated	106	6	46	0	28				0	0	0	0						0	0			32.1678	0	19.5804
TCGA-VQ-A91W	gastric	26-30yrs	30	M	EBV		pos	1	0	0		The Cancer Genome Atlas Research Network 2014	STAD_EBV				not_mutated	not_mutated	not_mutated	not_mutated	not_mutated	not_mutated	38	3	19	0	9				0	0	0	0						0	0			35.8491	0	16.9811
TCGA-VQ-A923	gastric	86-90yrs	90	M	EBV		pos	1	0	0		The Cancer Genome Atlas Research Network 2014	STAD_EBV				mutated	not_mutated	not_mutated	not_mutated	not_mutated	not_mutated	84	2	52	0	0				15	0	0	0						0	2			37.9562	0	0
TCGA-VQ-AA69	gastric	31-35yrs	35	M	EBV		pos	1	0	0		The Cancer Genome Atlas Research Network 2014	STAD_EBV				not_mutated	not_mutated	not_mutated	not_mutated	not_mutated	not_mutated	57	4	36	0	28				0	0	18	0						0	0			41.8605	0	32.5581
TCGA-4P-AA8J	HNSCC	66-70yrs	66	M	HPV	negative	neg	1	0	0		The Cancer Genome Atlas Research Network 2015			Nulton 2017		mutated	not_mutated	not_mutated	not_mutated	not_mutated	not_mutated	111	2	17	9	85	0	18	0	0	28	0	0	0	0	0	0	0	0	1	0	11	10.0592	5.32544	50.2959	0	10.6509	0
TCGA-BA-4074	HNSCC	66-70yrs	69	M	HPV	negative	neg	1	0	0		The Cancer Genome Atlas Research Network 2015			Nulton 2017		mutated	not_mutated	not_mutated	not_mutated	not_mutated	not_mutated	128	3	25	0	115	0	0	32	0	0	0	0	0	0	0	0	0	0	1	0	9	13.7363	0	63.1868	0	0	17.5824
TCGA-BA-4076	HNSCC	36-40yrs	39	M	HPV	negative	neg	1	0	0		The Cancer Genome Atlas Research Network 2015			Nulton 2017		mutated	not_mutated	not_mutated	not_mutated	not_mutated	not_mutated	297	4	10	0	221	0	0	0	0	0	0	0	111	83	0	0	0	5	0	0	8	2.28311	0	50.4566	0	0	0
TCGA-BA-4078	HNSCC	81-85yrs	83	M	HPV	negative	neg	1	0	0		The Cancer Genome Atlas Research Network 2015			Nulton 2017	TCGA-BA-4078	mutated	mutated	not_mutated	not_mutated	not_mutated	not_mutated	388	3	31	29	163	0	0	0	0	0	0	0	133	108	0	131	0	6	0	0	15	5.03247	4.70779	26.461	0	0	0
TCGA-BA-5149	HNSCC	46-50yrs	47	M	HPV	negative	neg	1	0	0		The Cancer Genome Atlas Research Network 2015			Nulton 2017		not_mutated	not_mutated	not_mutated	not_mutated	not_mutated	not_mutated	109	3	25	0	93	0	0	0	0	27	0	0	0	0	0	0	0	0	3	0	7	16.129	0	60	0	0	0
TCGA-BA-5151	HNSCC	71-75yrs	72	M	HPV	negative	neg	1	0	0		The Cancer Genome Atlas Research Network 2015			Nulton 2017		mutated	not_mutated	not_mutated	mutated	not_mutated	not_mutated	67	2	23	0	54	0	0	0	0	0	27	0	0	0	0	0	0	0	0	0	2	21.6981	0	50.9434	0	0	0
TCGA-BA-5152	HNSCC	56-60yrs	56	M	HPV	negative	neg	1	0	0		The Cancer Genome Atlas Research Network 2015			Nulton 2017	TCGA-BA-5152	mutated	mutated	not_mutated	not_mutated	not_mutated	not_mutated	438	3	27	235	41	0	0	0	62	287	0	0	0	0	0	0	0	0	0	0	4	4.11585	35.8232	6.25	0	0	0
TCGA-BA-5555	HNSCC	51-55yrs	54	M	HPV	negative	neg	1	0	0		The Cancer Genome Atlas Research Network 2015			Nulton 2017		mutated	not_mutated	not_mutated	not_mutated	not_mutated	not_mutated	130	2	8	0	88	21	0	0	0	0	0	0	40	0	12	0	0	0	0	1	4	4.5977	0	50.5747	12.069	0	0
TCGA-BA-5556	HNSCC	56-60yrs	58	F	HPV	negative	neg	1	0	0		The Cancer Genome Atlas Research Network 2015			Nulton 2017		not_mutated	not_mutated	not_mutated	not_mutated	not_mutated	not_mutated	128	4	28	0	133	0	0	0	16	0	0	0	0	0	0	0	0	0	2	0	4	15.3005	0	72.6776	0	0	0
TCGA-BA-5557	HNSCC	41-45yrs	41	F	HPV	negative	neg	1	0	0		The Cancer Genome Atlas Research Network 2015			Nulton 2017		mutated	mutated	not_mutated	not_mutated	not_mutated	not_mutated	38	2	21	10	0	0	0	0	14	12	0	0	0	0	0	0	0	0	0	0	1	36.2069	17.2414	0	0	0	0
TCGA-BA-5558	HNSCC	61-65yrs	65	M	HPV	negative	neg	1	0	0		The Cancer Genome Atlas Research Network 2015			Nulton 2017		mutated	mutated	not_mutated	not_mutated	not_mutated	not_mutated	130	4	40	82	36	0	0	0	0	50	0	0	0	0	0	0	0	0	0	0	3	18.9573	38.8626	17.0616	0	0	0
TCGA-BA-6868	HNSCC	51-55yrs	53	M	HPV	negative	neg	1	0	0		The Cancer Genome Atlas Research Network 2015			Nulton 2017		mutated	not_mutated	not_mutated	not_mutated	not_mutated	not_mutated	139	3	14	23	126	0	0	0	0	35	0	0	0	0	0	0	0	0	0	0	5	6.89655	11.33	62.069	0	0	0
TCGA-BA-6870	HNSCC	56-60yrs	60	F	HPV	negative	neg	1	0	0		The Cancer Genome Atlas Research Network 2015			Nulton 2017		mutated	not_mutated	not_mutated	not_mutated	not_mutated	not_mutated	83	2	7	15	80	0	0	0	0	5	0	0	0	0	0	0	0	3	0	0	10	5.83333	12.5	66.6667	0	0	0
TCGA-BA-6871	HNSCC	71-75yrs	75	M	HPV	negative	neg	1	0	0		The Cancer Genome Atlas Research Network 2015			Nulton 2017		not_mutated	not_mutated	not_mutated	not_mutated	not_mutated	not_mutated	125	2	13	20	66	0	0	0	23	45	0	0	0	0	0	0	0	0	0	0	4	7.60234	11.6959	38.5965	0	0	0
TCGA-BA-6872	HNSCC	46-50yrs	47	M	HPV	negative	neg	1	0	0		The Cancer Genome Atlas Research Network 2015			Nulton 2017		mutated	mutated	not_mutated	not_mutated	not_mutated	not_mutated	160	2	19	13	118	0	22	0	0	35	0	0	0	0	0	0	0	0	1	0	12	8.63636	5.90909	53.6364	0	10	0
TCGA-BA-6873	HNSCC	26-30yrs	28	M	HPV	negative	neg	1	0	0		The Cancer Genome Atlas Research Network 2015			Nulton 2017		mutated	mutated	not_mutated	not_mutated	not_mutated	not_mutated	59	5	27	0	49	0	0	0	0	0	0	0	0	0	0	0	0	0	0	0	7	32.5301	0	59.0361	0	0	0
TCGA-BA-7269	HNSCC	61-65yrs	61	M	HPV	negative	neg	1	0	0		The Cancer Genome Atlas Research Network 2015			Nulton 2017		mutated	mutated	not_mutated	not_mutated	not_mutated	not_mutated	81	4	19	5	72	0	0	0	0	13	0	0	0	0	0	0	0	0	2	0	6	16.2393	4.2735	61.5385	0	0	0
TCGA-BA-A4II	HNSCC	46-50yrs	46	M	HPV	negative	neg	1	0	0		The Cancer Genome Atlas Research Network 2015			Nulton 2017		mutated	not_mutated	not_mutated	not_mutated	not_mutated	not_mutated	93	1	23	0	106	0	0	0	0	0	0	0	0	0	0	0	0	0	0	0	4	17.2932	0	79.6992	0	0	0
TCGA-BA-A6D8	HNSCC	56-60yrs	59	M	HPV	negative	neg	1	0	0		The Cancer Genome Atlas Research Network 2015			Nulton 2017		mutated	not_mutated	not_mutated	not_mutated	not_mutated	not_mutated	107	3	15	0	105	29	0	0	0	0	0	0	0	0	0	0	0	1	0	0	7	9.55414	0	66.879	18.4713	0	0
TCGA-BA-A6DA	HNSCC	41-45yrs	41	F	HPV	negative	neg	1	0	0		The Cancer Genome Atlas Research Network 2015			Nulton 2017	TCGA-BA-A6DA	mutated	mutated	not_mutated	not_mutated	not_mutated	not_mutated	626	3	17	0	186	0	0	77	0	0	0	0	235	161	0	200	0	6	0	4	32	1.85185	0	20.2614	0	0	8.3878
TCGA-BA-A6DB	HNSCC	21-25yrs	24	F	HPV	negative	neg	1	0	0		The Cancer Genome Atlas Research Network 2015			Nulton 2017		mutated	not_mutated	not_mutated	not_mutated	not_mutated	not_mutated	18	1	2	0	10	12	0	0	0	0	0	0	0	0	0	0	0	0	0	0	0	8.33333	0	41.6667	50	0	0
TCGA-BA-A6DD	HNSCC	41-45yrs	44	M	HPV	negative	neg	1	0	0		The Cancer Genome Atlas Research Network 2015			Nulton 2017		mutated	mutated	not_mutated	not_mutated	not_mutated	not_mutated	53	2	21	0	51	0	0	0	0	0	0	0	0	0	0	0	0	0	0	0	0	29.1667	0	70.8333	0	0	0
TCGA-BA-A6DE	HNSCC	66-70yrs	70	F	HPV	negative	neg	1	0	0		The Cancer Genome Atlas Research Network 2015			Nulton 2017		mutated	not_mutated	not_mutated	not_mutated	not_mutated	not_mutated	107	3	16	24	91	0	0	0	0	21	0	0	0	0	0	0	0	0	0	0	8	10	15	56.875	0	0	0
TCGA-BA-A6DG	HNSCC	46-50yrs	49	M	HPV	negative	neg	1	0	0		The Cancer Genome Atlas Research Network 2015			Nulton 2017		mutated	mutated	not_mutated	not_mutated	not_mutated	not_mutated	22	3	13	0	26	0	0	0	0	0	0	0	0	0	0	0	0	0	0	0	0	33.3333	0	66.6667	0	0	0
TCGA-BA-A6DI	HNSCC	61-65yrs	62	M	HPV	negative	neg	1	0	0		The Cancer Genome Atlas Research Network 2015			Nulton 2017		mutated	not_mutated	not_mutated	not_mutated	not_mutated	not_mutated	94	4	7	9	70	23	0	0	0	0	0	0	0	16	0	0	0	0	0	0	3	5.46875	7.03125	54.6875	17.9688	0	0
TCGA-BA-A6DJ	HNSCC	61-65yrs	62	M	HPV	negative	neg	1	0	0		The Cancer Genome Atlas Research Network 2015			Nulton 2017		not_mutated	not_mutated	not_mutated	not_mutated	not_mutated	not_mutated	235	4	72	54	82	0	40	0	0	92	0	0	0	0	0	0	0	0	1	0	11	20.4545	15.3409	23.2955	0	11.3636	0
TCGA-BA-A6DL	HNSCC	56-60yrs	59	M	HPV	negative	neg	1	0	0		The Cancer Genome Atlas Research Network 2015			Nulton 2017		mutated	not_mutated	not_mutated	not_mutated	not_mutated	not_mutated	81	4	17	9	31	0	0	0	16	7	0	0	0	0	0	31	0	0	2	0	5	14.4068	7.62712	26.2712	0	0	0
TCGA-BA-A8YP	HNSCC	46-50yrs	50	M	HPV	negative	neg	1	0	0		The Cancer Genome Atlas Research Network 2015			Nulton 2017		mutated	not_mutated	not_mutated	not_mutated	not_mutated	not_mutated	134	3	26	21	95	0	0	32	0	25	0	0	0	0	0	0	0	0	2	0	4	12.6829	10.2439	46.3415	0	0	15.6098
TCGA-BB-4217	HNSCC	66-70yrs	68	M	HPV	negative	neg	1	0	0		The Cancer Genome Atlas Research Network 2015			Nulton 2017		not_mutated	not_mutated	not_mutated	not_mutated	not_mutated	not_mutated	27	0	2	0	38	0	0	0	0	0	0	0	0	0	0	0	0	0	0	0	2	4.7619	0	90.4762	0	0	0
TCGA-BB-4224	HNSCC	51-55yrs	52	M	HPV	negative	neg	1	0	0		The Cancer Genome Atlas Research Network 2015			Nulton 2017		mutated	not_mutated	not_mutated	not_mutated	not_mutated	not_mutated	74	2	30	23	27	0	0	0	0	23	0	0	0	0	0	0	0	0	0	1	4	27.7778	21.2963	25	0	0	0
TCGA-BB-4227	HNSCC	66-70yrs	66	M	HPV	negative	neg	1	0	0		The Cancer Genome Atlas Research Network 2015			Nulton 2017		mutated	not_mutated	not_mutated	not_mutated	not_mutated	not_mutated	204	1	24	89	46	0	0	0	0	176	0	0	0	0	0	0	0	0	1	0	6	7.01754	26.0234	13.4503	0	0	0
TCGA-BB-7870	HNSCC	56-60yrs	58	M	HPV	negative	neg	1	0	0		The Cancer Genome Atlas Research Network 2015			Nulton 2017		mutated	not_mutated	not_mutated	not_mutated	not_mutated	not_mutated	257	5	17	0	198	0	0	0	0	0	0	0	99	42	0	0	0	6	0	0	19	4.46194	0	51.9685	0	0	0
TCGA-BB-8596	HNSCC	66-70yrs	69	F	HPV	negative	neg	1	0	0		The Cancer Genome Atlas Research Network 2015			Nulton 2017		not_mutated	not_mutated	not_mutated	not_mutated	not_mutated	not_mutated	74	1	13	10	49	0	0	16	0	31	0	0	0	0	0	0	0	0	0	0	1	10.8333	8.33333	40.8333	0	0	13.3333
TCGA-BB-8601	HNSCC	81-85yrs	84	M	HPV	negative	neg	1	0	0		The Cancer Genome Atlas Research Network 2015			Nulton 2017		mutated	not_mutated	not_mutated	not_mutated	not_mutated	not_mutated	55	3	9	0	69	0	0	0	0	0	0	0	0	0	0	0	0	0	0	0	6	10.7143	0	82.1429	0	0	0
TCGA-BB-A5HU	HNSCC	46-50yrs	47	M	HPV	negative	neg	1	0	0		The Cancer Genome Atlas Research Network 2015			Nulton 2017		mutated	not_mutated	not_mutated	not_mutated	not_mutated	not_mutated	159	1	20	79	31	0	0	0	25	93	0	0	0	0	0	0	0	0	1	0	1	8	31.6	12.4	0	0	0
TCGA-BB-A5HY	HNSCC	61-65yrs	64	M	HPV	negative	neg	1	0	0		The Cancer Genome Atlas Research Network 2015			Nulton 2017		mutated	mutated	mutated	not_mutated	not_mutated	not_mutated	188	2	26	40	123	0	0	0	29	51	0	0	0	0	0	0	0	0	0	1	12	9.21986	14.1844	43.617	0	0	0
TCGA-BB-A5HZ	HNSCC	61-65yrs	65	M	HPV	negative	neg	1	0	0		The Cancer Genome Atlas Research Network 2015			Nulton 2017		mutated	not_mutated	not_mutated	not_mutated	not_mutated	not_mutated	62	4	3	0	34	41	12	0	0	0	0	0	0	0	0	0	0	0	0	0	9	3.0303	0	34.3434	41.4141	12.1212	0
TCGA-BB-A6UO	HNSCC	61-65yrs	61	F	HPV	negative	neg	1	0	0		The Cancer Genome Atlas Research Network 2015			Nulton 2017		mutated	not_mutated	not_mutated	not_mutated	not_mutated	not_mutated	102	3	25	0	96	0	0	0	21	0	0	0	0	0	0	0	0	0	0	1	10	16.3399	0	62.7451	0	0	0
TCGA-C9-A47Z	HNSCC	71-75yrs	72	F	HPV	negative	neg	1	0	0		The Cancer Genome Atlas Research Network 2015			Nulton 2017		mutated	not_mutated	not_mutated	not_mutated	not_mutated	not_mutated	92	2	50	0	67	0	18	0	0	0	0	0	0	0	0	0	0	0	0	1	5	35.461	0	47.5177	0	12.766	0
TCGA-C9-A480	HNSCC	41-45yrs	45	F	HPV	negative	neg	1	0	0		The Cancer Genome Atlas Research Network 2015			Nulton 2017		mutated	mutated	not_mutated	not_mutated	not_mutated	not_mutated	41	2	25	8	20	0	0	0	12	0	0	0	0	0	0	0	0	0	0	0	2	37.3134	11.9403	29.8507	0	0	0
TCGA-CN-4723	HNSCC	66-70yrs	67	M	HPV	negative	neg	1	0	0		The Cancer Genome Atlas Research Network 2015			Nulton 2017	TCGA-CN-4723	mutated	mutated	mutated	not_mutated	not_mutated	not_mutated	750	6	34	338	45	0	0	0	155	528	0	0	0	0	0	0	0	0	0	2	16	3.04114	30.2326	4.02504	0	0	0
TCGA-CN-4725	HNSCC	56-60yrs	60	M	HPV	negative	neg	1	0	0		The Cancer Genome Atlas Research Network 2015			Nulton 2017		mutated	not_mutated	not_mutated	not_mutated	not_mutated	not_mutated	49	2	25	0	5	0	0	0	16	0	20	0	0	0	0	0	0	0	0	0	5	35.2113	0	7.04225	0	0	0
TCGA-CN-4726	HNSCC	66-70yrs	68	M	HPV	negative	neg	1	0	0		The Cancer Genome Atlas Research Network 2015			Nulton 2017		mutated	not_mutated	not_mutated	not_mutated	not_mutated	not_mutated	54	1	15	0	53	0	0	0	0	0	19	0	0	0	0	0	0	0	0	0	4	16.4835	0	58.2418	0	0	0
TCGA-CN-4727	HNSCC	56-60yrs	56	M	HPV	negative	neg	1	0	0		The Cancer Genome Atlas Research Network 2015			Nulton 2017	TCGA-CN-4727	mutated	not_mutated	not_mutated	not_mutated	not_mutated	not_mutated	387	3	25	0	0	0	0	63	0	0	0	0	122	82	0	234	0	0	0	2	22	4.54545	0	0	0	0	11.4545
TCGA-CN-4728	HNSCC	56-60yrs	56	M	HPV	negative	neg	1	0	0		The Cancer Genome Atlas Research Network 2015			Nulton 2017		mutated	not_mutated	not_mutated	not_mutated	not_mutated	not_mutated	115	1	15	20	56	0	0	0	13	30	22	0	0	0	0	0	0	0	0	1	9	9.03614	12.0482	33.7349	0	0	0
TCGA-CN-4729	HNSCC	71-75yrs	73	M	HPV	negative	neg	1	0	0		The Cancer Genome Atlas Research Network 2015			Nulton 2017		mutated	not_mutated	not_mutated	not_mutated	not_mutated	not_mutated	120	5	28	9	83	0	25	0	0	40	0	0	0	0	0	0	4	0	0	0	10	14.0704	4.52261	41.7085	0	12.5628	0
TCGA-CN-4730	HNSCC	61-65yrs	62	M	HPV	negative	neg	1	0	0		The Cancer Genome Atlas Research Network 2015			Nulton 2017		not_mutated	not_mutated	not_mutated	not_mutated	not_mutated	not_mutated	144	2	16	9	71	0	39	0	18	55	0	0	0	0	0	0	0	0	2	0	6	7.40741	4.16667	32.8704	0	18.0556	0
TCGA-CN-4731	HNSCC	61-65yrs	63	F	HPV	negative	neg	1	0	0		The Cancer Genome Atlas Research Network 2015			Nulton 2017		mutated	mutated	not_mutated	not_mutated	not_mutated	not_mutated	97	6	34	7	62	0	18	0	0	20	0	0	0	0	0	0	0	0	0	0	11	22.3684	4.60526	40.7895	0	11.8421	0
TCGA-CN-4733	HNSCC	61-65yrs	61	M	HPV	negative	neg	1	0	0		The Cancer Genome Atlas Research Network 2015			Nulton 2017		mutated	not_mutated	not_mutated	not_mutated	not_mutated	not_mutated	23	1	13	0	15	0	0	0	5	0	0	0	0	0	0	0	0	0	0	0	1	38.2353	0	44.1176	0	0	0
TCGA-CN-4735	HNSCC	51-55yrs	52	M	HPV	negative	neg	1	0	0		The Cancer Genome Atlas Research Network 2015			Nulton 2017		mutated	not_mutated	not_mutated	not_mutated	not_mutated	not_mutated	123	2	21	40	76	0	28	0	0	19	0	0	0	0	0	0	0	1	3	0	2	11.0526	21.0526	40	0	14.7368	0
TCGA-CN-4736	HNSCC	66-70yrs	70	F	HPV	negative	neg	1	0	0		The Cancer Genome Atlas Research Network 2015			Nulton 2017		mutated	mutated	not_mutated	not_mutated	not_mutated	not_mutated	90	4	13	0	61	0	0	19	0	0	22	0	0	0	0	0	0	0	0	0	2	11.1111	0	52.1368	0	0	16.2393
TCGA-CN-4737	HNSCC	16-20yrs	19	M	HPV	negative	neg	1	0	0		The Cancer Genome Atlas Research Network 2015			Nulton 2017		mutated	not_mutated	not_mutated	not_mutated	not_mutated	not_mutated	35	2	4	0	0	35	0	17	0	0	0	0	0	0	0	0	0	0	0	0	3	6.77966	0	0	59.322	0	28.8136
TCGA-CN-4738	HNSCC	51-55yrs	53	M	HPV	negative	neg	1	0	0		The Cancer Genome Atlas Research Network 2015			Nulton 2017		mutated	mutated	not_mutated	not_mutated	not_mutated	not_mutated	83	3	14	16	82	0	0	0	0	16	0	0	0	0	0	0	0	0	0	1	2	10.687	12.2137	62.5954	0	0	0
TCGA-CN-4739	HNSCC	71-75yrs	71	M	HPV	negative	neg	1	0	0		The Cancer Genome Atlas Research Network 2015			Nulton 2017		mutated	not_mutated	not_mutated	not_mutated	not_mutated	not_mutated	186	3	41	0	99	0	0	0	0	0	0	0	58	0	0	80	0	3	0	0	9	14.1379	0	34.1379	0	0	0
TCGA-CN-4740	HNSCC	76-80yrs	79	F	HPV	negative	neg	1	0	0		The Cancer Genome Atlas Research Network 2015			Nulton 2017		mutated	not_mutated	not_mutated	not_mutated	not_mutated	not_mutated	131	2	29	35	59	0	0	0	22	35	0	0	0	0	0	0	0	0	0	0	3	15.847	19.1257	32.2404	0	0	0
TCGA-CN-4742	HNSCC	46-50yrs	48	F	HPV	negative	neg	1	0	0		The Cancer Genome Atlas Research Network 2015			Nulton 2017		mutated	not_mutated	not_mutated	not_mutated	mutated	not_mutated	65	2	23	0	71	0	0	0	0	0	0	0	0	0	0	0	0	0	0	0	2	23.9583	0	73.9583	0	0	0
TCGA-CN-5355	HNSCC	61-65yrs	64	M	HPV	negative	neg	1	0	0		The Cancer Genome Atlas Research Network 2015			Nulton 2017		mutated	not_mutated	not_mutated	not_mutated	not_mutated	not_mutated	97	2	21	0	94	0	0	0	0	0	0	0	0	17	0	0	0	0	0	0	6	15.2174	0	68.1159	0	0	0
TCGA-CN-5356	HNSCC	56-60yrs	56	M	HPV	negative	neg	1	0	0		The Cancer Genome Atlas Research Network 2015			Nulton 2017	TCGA-CN-5356	mutated	not_mutated	not_mutated	not_mutated	not_mutated	not_mutated	322	4	33	0	348	0	0	0	0	0	0	0	0	61	0	0	0	2	0	2	18	7.11207	0	75	0	0	0
TCGA-CN-5358	HNSCC	56-60yrs	60	M	HPV	negative	neg	1	0	0		The Cancer Genome Atlas Research Network 2015			Nulton 2017		mutated	not_mutated	not_mutated	not_mutated	not_mutated	not_mutated	35	1	2	0	26	0	9	0	0	12	0	0	0	0	0	0	0	0	0	0	1	4	0	52	0	18	0
TCGA-CN-5359	HNSCC	56-60yrs	59	M	HPV	negative	neg	1	0	0		The Cancer Genome Atlas Research Network 2015			Nulton 2017		mutated	mutated	not_mutated	not_mutated	not_mutated	not_mutated	136	2	31	0	126	0	0	0	0	0	0	0	0	33	0	0	0	0	2	0	6	15.6566	0	63.6364	0	0	0
TCGA-CN-5360	HNSCC	66-70yrs	68	M	HPV	negative	neg	1	0	0		The Cancer Genome Atlas Research Network 2015			Nulton 2017	TCGA-CN-5360	mutated	mutated	not_mutated	not_mutated	not_mutated	not_mutated	470	6	18	0	315	0	0	0	0	0	0	0	165	143	0	0	0	5	0	5	20	2.68256	0	46.9449	0	0	0
TCGA-CN-5363	HNSCC	46-50yrs	48	M	HPV	negative	neg	1	0	0		The Cancer Genome Atlas Research Network 2015			Nulton 2017		mutated	not_mutated	not_mutated	not_mutated	not_mutated	not_mutated	164	2	11	0	60	0	23	0	0	17	0	0	56	0	0	66	0	0	0	0	13	4.47154	0	24.3902	0	9.34959	0
TCGA-CN-5364	HNSCC	51-55yrs	55	M	HPV	negative	neg	1	0	0		The Cancer Genome Atlas Research Network 2015			Nulton 2017		mutated	not_mutated	not_mutated	not_mutated	not_mutated	not_mutated	132	1	10	26	114	0	0	0	0	15	0	0	0	0	0	0	0	0	0	0	9	5.74713	14.9425	65.5172	0	0	0
TCGA-CN-5365	HNSCC	36-40yrs	38	M	HPV	negative	neg	1	0	0		The Cancer Genome Atlas Research Network 2015			Nulton 2017		mutated	not_mutated	not_mutated	not_mutated	not_mutated	not_mutated	70	2	5	11	30	0	0	0	12	0	0	0	0	0	0	38	0	0	0	0	5	4.9505	10.8911	29.703	0	0	0
TCGA-CN-5366	HNSCC	51-55yrs	51	M	HPV	negative	neg	1	0	0		The Cancer Genome Atlas Research Network 2015			Nulton 2017		mutated	not_mutated	not_mutated	not_mutated	not_mutated	not_mutated	91	3	29	11	55	0	0	0	13	14	0	0	0	0	0	0	0	0	0	1	8	22.1374	8.39695	41.9847	0	0	0
TCGA-CN-5367	HNSCC	56-60yrs	60	F	HPV	negative	neg	1	0	0		The Cancer Genome Atlas Research Network 2015			Nulton 2017		mutated	not_mutated	not_mutated	not_mutated	not_mutated	not_mutated	91	2	24	0	103	0	0	0	0	0	0	0	0	0	0	0	0	0	0	0	3	18.4615	0	79.2308	0	0	0
TCGA-CN-5369	HNSCC	86-90yrs	90	F	HPV	negative	neg	1	0	0		The Cancer Genome Atlas Research Network 2015			Nulton 2017	TCGA-CN-5369	not_mutated	not_mutated	not_mutated	not_mutated	not_mutated	not_mutated	409	4	81	82	78	0	0	0	62	115	138	0	0	0	0	0	0	0	0	0	41	13.5678	13.7353	13.0653	0	0	0
TCGA-CN-5370	HNSCC	76-80yrs	78	M	HPV	negative	neg	1	0	0		The Cancer Genome Atlas Research Network 2015			Nulton 2017		mutated	mutated	not_mutated	not_mutated	not_mutated	not_mutated	100	6	31	18	57	0	0	0	0	20	0	0	0	0	0	0	0	1	0	0	10	22.6277	13.1387	41.6058	0	0	0
TCGA-CN-5373	HNSCC	51-55yrs	55	F	HPV	negative	neg	1	0	0		The Cancer Genome Atlas Research Network 2015			Nulton 2017		mutated	mutated	not_mutated	not_mutated	not_mutated	not_mutated	130	3	33	21	106	0	0	0	0	0	34	0	0	0	0	0	0	0	0	1	9	16.1765	10.2941	51.9608	0	0	0
TCGA-CN-6010	HNSCC	51-55yrs	53	M	HPV	negative	neg	1	0	0		The Cancer Genome Atlas Research Network 2015			Nulton 2017	TCGA-CN-6010	mutated	not_mutated	not_mutated	not_mutated	not_mutated	not_mutated	1678	1	0	0	0	0	0	0	0	0	0	0	0	1810	636	0	0	0	0	1	7	0	0	0	0	0	0
TCGA-CN-6011	HNSCC	56-60yrs	57	M	HPV	negative	neg	1	0	0		The Cancer Genome Atlas Research Network 2015			Nulton 2017	TCGA-CN-6011	mutated	not_mutated	not_mutated	not_mutated	not_mutated	not_mutated	325	4	24	144	78	0	0	0	43	174	0	0	0	0	0	0	2	0	0	0	4	5.11727	30.7036	16.6311	0	0	0
TCGA-CN-6012	HNSCC	66-70yrs	66	M	HPV	negative	neg	1	0	0		The Cancer Genome Atlas Research Network 2015			Nulton 2017		mutated	mutated	not_mutated	not_mutated	not_mutated	not_mutated	110	3	19	15	66	0	0	0	17	29	0	0	0	0	0	0	0	0	0	0	6	12.5	9.86842	43.4211	0	0	0
TCGA-CN-6013	HNSCC	56-60yrs	56	M	HPV	negative	neg	1	0	0		The Cancer Genome Atlas Research Network 2015			Nulton 2017		mutated	mutated	not_mutated	not_mutated	not_mutated	not_mutated	176	3	37	73	55	0	36	0	0	41	0	0	0	0	0	0	0	0	1	0	1	15.1639	29.918	22.541	0	14.7541	0
TCGA-CN-6016	HNSCC	61-65yrs	64	M	HPV	negative	neg	1	0	0		The Cancer Genome Atlas Research Network 2015			Nulton 2017		mutated	not_mutated	not_mutated	not_mutated	not_mutated	not_mutated	107	3	13	15	65	0	0	0	12	27	21	0	0	0	0	0	0	0	0	0	2	8.3871	9.67742	41.9355	0	0	0
TCGA-CN-6017	HNSCC	51-55yrs	55	M	HPV	negative	neg	1	0	0		The Cancer Genome Atlas Research Network 2015			Nulton 2017		not_mutated	not_mutated	not_mutated	not_mutated	not_mutated	not_mutated	2	0	0	0	1	0	0	0	2	1	0	0	0	0	0	0	0	0	0	0	0	0	0	25	0	0	0
TCGA-CN-6018	HNSCC	81-85yrs	85	F	HPV	negative	neg	1	0	0		The Cancer Genome Atlas Research Network 2015			Nulton 2017		mutated	not_mutated	not_mutated	not_mutated	not_mutated	not_mutated	99	2	24	18	25	30	0	0	18	19	0	0	0	0	0	0	0	1	0	0	7	16.9014	12.6761	17.6056	21.1268	0	0
TCGA-CN-6019	HNSCC	61-65yrs	61	M	HPV	negative	neg	1	0	0		The Cancer Genome Atlas Research Network 2015			Nulton 2017		mutated	not_mutated	not_mutated	not_mutated	not_mutated	not_mutated	125	3	23	0	48	0	19	0	0	0	0	0	37	0	0	35	0	2	0	0	6	13.5294	0	28.2353	0	11.1765	0
TCGA-CN-6020	HNSCC	56-60yrs	58	M	HPV	negative	neg	1	0	0		The Cancer Genome Atlas Research Network 2015			Nulton 2017		mutated	not_mutated	not_mutated	not_mutated	not_mutated	not_mutated	130	1	29	21	98	0	0	0	19	24	0	0	0	0	0	0	0	0	1	0	4	14.7959	10.7143	50	0	0	0
TCGA-CN-6021	HNSCC	61-65yrs	63	F	HPV	negative	neg	1	0	0		The Cancer Genome Atlas Research Network 2015			Nulton 2017		mutated	not_mutated	not_mutated	not_mutated	not_mutated	not_mutated	258	3	16	21	85	0	0	0	0	11	0	0	84	0	22	112	0	0	0	0	21	4.30108	5.64516	22.8495	0	0	0
TCGA-CN-6022	HNSCC	46-50yrs	49	M	HPV	negative	neg	1	0	0		The Cancer Genome Atlas Research Network 2015			Nulton 2017		mutated	not_mutated	not_mutated	not_mutated	not_mutated	not_mutated	65	3	10	18	34	18	0	0	0	15	0	0	0	0	0	0	0	0	0	0	1	10.4167	18.75	35.4167	18.75	0	0
TCGA-CN-6023	HNSCC	71-75yrs	73	M	HPV	negative	neg	1	0	0		The Cancer Genome Atlas Research Network 2015			Nulton 2017		mutated	not_mutated	not_mutated	not_mutated	not_mutated	not_mutated	102	2	12	23	79	0	0	0	0	22	0	0	0	0	0	0	0	0	1	0	4	8.51064	16.3121	56.0284	0	0	0
TCGA-CN-6024	HNSCC	66-70yrs	66	M	HPV	negative	neg	1	0	0		The Cancer Genome Atlas Research Network 2015			Nulton 2017		mutated	not_mutated	not_mutated	not_mutated	not_mutated	not_mutated	130	3	22	0	186	0	0	0	0	0	0	0	0	0	0	0	0	0	2	0	8	10.0917	0	85.3211	0	0	0
TCGA-CN-6988	HNSCC	46-50yrs	47	M	HPV	negative	neg	1	0	0		The Cancer Genome Atlas Research Network 2015			Nulton 2017		mutated	not_mutated	not_mutated	not_mutated	not_mutated	not_mutated	183	1	17	0	66	0	0	24	0	0	0	0	41	82	29	0	0	4	0	0	9	6.25	0	24.2647	0	0	8.82353
TCGA-CN-6989	HNSCC	61-65yrs	64	M	HPV	negative	neg	1	0	0		The Cancer Genome Atlas Research Network 2015			Nulton 2017		mutated	not_mutated	not_mutated	not_mutated	not_mutated	not_mutated	88	4	2	23	74	0	0	0	0	10	22	0	0	0	0	0	0	0	3	0	3	1.45985	16.7883	54.0146	0	0	0
TCGA-CN-6992	HNSCC	61-65yrs	61	M	HPV	negative	neg	1	0	0		The Cancer Genome Atlas Research Network 2015			Nulton 2017	TCGA-CN-6992	mutated	not_mutated	not_mutated	not_mutated	not_mutated	not_mutated	317	4	86	0	124	0	0	55	0	0	0	0	121	81	0	0	0	5	0	0	11	17.8054	0	25.6729	0	0	11.3872
TCGA-CN-6994	HNSCC	66-70yrs	67	M	HPV	negative	neg	1	0	0		The Cancer Genome Atlas Research Network 2015			Nulton 2017		mutated	not_mutated	not_mutated	not_mutated	not_mutated	not_mutated	109	4	14	21	38	0	0	19	0	38	25	0	0	0	0	0	0	0	0	0	3	8.86076	13.2911	24.0506	0	0	12.0253
TCGA-CN-6995	HNSCC	76-80yrs	78	M	HPV	negative	neg	1	0	0		The Cancer Genome Atlas Research Network 2015			Nulton 2017		mutated	not_mutated	not_mutated	not_mutated	not_mutated	not_mutated	211	2	26	0	180	0	0	0	0	0	0	0	54	0	19	0	0	0	1	0	8	9.02778	0	62.5	0	0	0
TCGA-CN-6996	HNSCC	56-60yrs	58	F	HPV	negative	neg	1	0	0		The Cancer Genome Atlas Research Network 2015			Nulton 2017		mutated	mutated	not_mutated	not_mutated	not_mutated	not_mutated	49	3	15	9	30	0	0	0	0	13	0	0	0	0	0	0	0	0	0	0	3	21.4286	12.8571	42.8571	0	0	0
TCGA-CN-6997	HNSCC	66-70yrs	66	M	HPV	negative	neg	1	0	0		The Cancer Genome Atlas Research Network 2015			Nulton 2017		mutated	mutated	not_mutated	not_mutated	not_mutated	not_mutated	199	4	18	0	129	0	0	0	0	0	0	0	0	75	50	0	0	0	2	0	8	6.38298	0	45.7447	0	0	0
TCGA-CN-6998	HNSCC	51-55yrs	53	M	HPV	negative	neg	1	0	0		The Cancer Genome Atlas Research Network 2015			Nulton 2017		mutated	mutated	not_mutated	not_mutated	not_mutated	not_mutated	68	4	36	9	38	0	12	0	0	19	0	0	0	0	0	0	0	0	1	0	3	30.5085	7.62712	32.2034	0	10.1695	0
TCGA-CN-A497	HNSCC	61-65yrs	63	M	HPV	negative	neg	1	0	0		The Cancer Genome Atlas Research Network 2015			Nulton 2017	TCGA-CN-A497	mutated	not_mutated	not_mutated	not_mutated	not_mutated	not_mutated	318	5	10	0	130	0	0	0	0	0	0	0	117	75	0	104	1	2	0	2	17	2.18341	0	28.3843	0	0	0
TCGA-CN-A498	HNSCC	61-65yrs	61	F	HPV	negative	neg	1	0	0		The Cancer Genome Atlas Research Network 2015			Nulton 2017		mutated	not_mutated	not_mutated	not_mutated	not_mutated	not_mutated	108	3	19	22	89	0	0	0	0	23	0	0	0	0	0	0	0	0	0	0	6	11.9497	13.8365	55.9748	0	0	0
TCGA-CN-A63T	HNSCC	56-60yrs	60	M	HPV	negative	neg	1	0	0		The Cancer Genome Atlas Research Network 2015			Nulton 2017		mutated	not_mutated	not_mutated	not_mutated	not_mutated	not_mutated	231	3	29	0	137	0	0	0	0	0	0	0	0	41	0	124	0	0	0	1	10	8.47953	0	40.0585	0	0	0
TCGA-CN-A63U	HNSCC	46-50yrs	50	M	HPV	negative	neg	1	0	0		The Cancer Genome Atlas Research Network 2015			Nulton 2017	TCGA-CN-A63U	mutated	not_mutated	not_mutated	not_mutated	not_mutated	not_mutated	484	2	30	0	365	0	0	0	0	0	0	0	149	128	0	0	0	7	0	0	29	4.23729	0	51.5537	0	0	0
TCGA-CN-A63V	HNSCC	56-60yrs	59	M	HPV	negative	neg	1	0	0		The Cancer Genome Atlas Research Network 2015			Nulton 2017		not_mutated	not_mutated	not_mutated	not_mutated	not_mutated	not_mutated	78	2	46	0	53	0	0	0	0	0	0	0	0	0	0	0	0	0	0	0	4	44.6602	0	51.4563	0	0	0
TCGA-CN-A63W	HNSCC	46-50yrs	48	F	HPV	negative	neg	1	0	0		The Cancer Genome Atlas Research Network 2015			Nulton 2017	TCGA-CN-A63W	mutated	not_mutated	not_mutated	not_mutated	not_mutated	not_mutated	352	3	21	16	113	0	0	0	0	37	0	0	103	67	0	146	0	7	0	0	15	4	3.04762	21.5238	0	0	0
TCGA-CN-A641	HNSCC	46-50yrs	47	M	HPV	negative	neg	1	0	0		The Cancer Genome Atlas Research Network 2015			Nulton 2017		mutated	not_mutated	not_mutated	not_mutated	not_mutated	not_mutated	186	3	21	0	182	0	0	0	0	0	0	0	0	59	0	0	0	0	0	0	8	7.77778	0	67.4074	0	0	0
TCGA-CN-A642	HNSCC	56-60yrs	57	M	HPV	negative	neg	1	0	0		The Cancer Genome Atlas Research Network 2015			Nulton 2017		not_mutated	not_mutated	not_mutated	not_mutated	not_mutated	not_mutated	75	2	42	8	23	0	12	0	0	11	0	0	0	0	0	0	1	0	0	0	3	42	8	23	0	12	0
TCGA-CN-A6V3	HNSCC	61-65yrs	61	M	HPV	negative	neg	1	0	0		The Cancer Genome Atlas Research Network 2015			Nulton 2017		mutated	mutated	mutated	not_mutated	not_mutated	not_mutated	207	5	16	0	163	0	0	0	0	0	0	0	73	41	0	0	0	3	1	0	8	5.2459	0	53.4426	0	0	0
TCGA-CQ-5324	HNSCC	56-60yrs	59	M	HPV	negative	neg	1	0	0		The Cancer Genome Atlas Research Network 2015			Nulton 2017		not_mutated	not_mutated	not_mutated	not_mutated	not_mutated	not_mutated	67	4	23	7	30	0	0	14	0	4	0	0	0	0	0	0	0	0	0	0	5	27.7108	8.43373	36.1446	0	0	16.8675
TCGA-CQ-5325	HNSCC	61-65yrs	65	M	HPV	negative	neg	1	0	0		The Cancer Genome Atlas Research Network 2015			Nulton 2017		not_mutated	not_mutated	not_mutated	not_mutated	not_mutated	not_mutated	53	0	0	0	58	0	0	0	10	0	0	0	0	0	0	0	0	0	0	0	3	0	0	81.6901	0	0	0
TCGA-CQ-5326	HNSCC	66-70yrs	67	M	HPV	negative	neg	1	0	0		The Cancer Genome Atlas Research Network 2015			Nulton 2017		mutated	mutated	not_mutated	not_mutated	not_mutated	not_mutated	191	3	32	60	63	0	0	0	34	98	0	0	0	0	0	0	0	0	0	0	5	10.9589	20.5479	21.5753	0	0	0
TCGA-CQ-5327	HNSCC	61-65yrs	61	F	HPV	negative	neg	1	0	0		The Cancer Genome Atlas Research Network 2015			Nulton 2017		not_mutated	not_mutated	not_mutated	not_mutated	not_mutated	not_mutated	207	7	52	88	26	0	0	0	37	86	0	0	0	0	0	0	0	0	0	0	13	17.2185	29.1391	8.60927	0	0	0
TCGA-CQ-5329	HNSCC	46-50yrs	46	F	HPV	negative	neg	1	0	0		The Cancer Genome Atlas Research Network 2015			Nulton 2017		mutated	not_mutated	not_mutated	not_mutated	not_mutated	not_mutated	29	2	14	0	12	0	0	0	0	0	9	0	0	0	0	0	0	0	0	0	1	38.8889	0	33.3333	0	0	0
TCGA-CQ-5330	HNSCC	66-70yrs	69	F	HPV	negative	neg	1	0	0		The Cancer Genome Atlas Research Network 2015			Nulton 2017		mutated	mutated	not_mutated	not_mutated	not_mutated	not_mutated	58	2	17	0	47	0	0	0	0	0	16	0	0	0	0	0	0	0	0	0	2	20.7317	0	57.3171	0	0	0
TCGA-CQ-5331	HNSCC	71-75yrs	73	F	HPV	negative	neg	1	0	0		The Cancer Genome Atlas Research Network 2015			Nulton 2017		mutated	mutated	not_mutated	not_mutated	not_mutated	not_mutated	129	5	20	57	12	0	0	0	20	80	0	0	0	0	0	0	0	0	0	0	1	10.5263	30	6.31579	0	0	0
TCGA-CQ-5332	HNSCC	86-90yrs	87	M	HPV	negative	neg	1	0	0		The Cancer Genome Atlas Research Network 2015			Nulton 2017		mutated	not_mutated	not_mutated	not_mutated	not_mutated	not_mutated	133	2	58	0	122	0	0	0	0	0	0	0	0	0	0	0	0	0	0	2	6	30.8511	0	64.8936	0	0	0
TCGA-CQ-5333	HNSCC	71-75yrs	74	M	HPV	negative	neg	1	0	0		The Cancer Genome Atlas Research Network 2015			Nulton 2017		mutated	not_mutated	not_mutated	not_mutated	not_mutated	not_mutated	185	5	53	64	80	0	0	0	0	65	0	0	0	0	0	0	0	2	0	0	5	19.7026	23.7918	29.7398	0	0	0
TCGA-CQ-5334	HNSCC	86-90yrs	87	M	HPV	negative	neg	1	0	0		The Cancer Genome Atlas Research Network 2015			Nulton 2017		mutated	not_mutated	not_mutated	not_mutated	not_mutated	not_mutated	168	5	51	35	77	0	0	0	0	57	0	0	0	0	0	0	1	0	2	0	12	21.7021	14.8936	32.766	0	0	0
TCGA-CQ-6218	HNSCC	51-55yrs	52	F	HPV	negative	neg	1	0	0		The Cancer Genome Atlas Research Network 2015			Nulton 2017		mutated	not_mutated	not_mutated	not_mutated	not_mutated	not_mutated	117	5	38	30	83	0	0	0	0	32	0	0	0	0	0	0	0	0	0	0	4	20.3209	16.0428	44.385	0	0	0
TCGA-CQ-6220	HNSCC	66-70yrs	69	M	HPV	negative	neg	1	0	0		The Cancer Genome Atlas Research Network 2015			Nulton 2017		mutated	mutated	not_mutated	not_mutated	not_mutated	not_mutated	100	3	21	8	37	0	16	0	0	38	22	0	0	0	0	0	1	0	0	0	0	14.6853	5.59441	25.8741	0	11.1888	0
TCGA-CQ-6223	HNSCC	66-70yrs	69	M	HPV	negative	neg	1	0	0		The Cancer Genome Atlas Research Network 2015			Nulton 2017		mutated	not_mutated	not_mutated	not_mutated	not_mutated	not_mutated	95	2	23	0	35	0	0	0	12	0	20	0	0	23	23	0	0	0	0	0	2	16.6667	0	25.3623	0	0	0
TCGA-CQ-6224	HNSCC	51-55yrs	52	M	HPV	negative	neg	1	0	0		The Cancer Genome Atlas Research Network 2015			Nulton 2017		mutated	mutated	not_mutated	not_mutated	not_mutated	not_mutated	53	2	38	0	0	0	0	25	0	0	21	0	0	0	0	0	0	0	0	0	1	44.7059	0	0	0	0	29.4118
TCGA-CQ-6225	HNSCC	61-65yrs	65	M	HPV	negative	neg	1	0	0		The Cancer Genome Atlas Research Network 2015			Nulton 2017		mutated	not_mutated	not_mutated	not_mutated	not_mutated	not_mutated	136	3	36	0	124	0	0	0	0	21	0	0	0	0	0	0	0	0	0	0	16	18.2741	0	62.9442	0	0	0
TCGA-CQ-6227	HNSCC	76-80yrs	77	M	HPV	negative	neg	1	0	0		The Cancer Genome Atlas Research Network 2015			Nulton 2017		not_mutated	not_mutated	not_mutated	not_mutated	not_mutated	not_mutated	52	0	5	0	0	27	12	0	0	0	0	0	0	17	10	0	0	0	0	0	1	6.94444	0	0	37.5	16.6667	0
TCGA-CQ-6228	HNSCC	71-75yrs	71	F	HPV	negative	neg	1	0	0		The Cancer Genome Atlas Research Network 2015			Nulton 2017		mutated	not_mutated	not_mutated	not_mutated	not_mutated	not_mutated	105	1	20	0	119	0	0	0	0	0	0	0	0	0	0	0	0	0	0	0	3	14.0845	0	83.8028	0	0	0
TCGA-CQ-6229	HNSCC	61-65yrs	61	M	HPV	negative	neg	1	0	0		The Cancer Genome Atlas Research Network 2015			Nulton 2017		mutated	mutated	not_mutated	not_mutated	not_mutated	not_mutated	26	2	20	0	8	0	0	10	0	0	0	0	0	0	0	0	0	0	0	0	2	50	0	20	0	0	25
TCGA-CQ-7063	HNSCC	56-60yrs	59	F	HPV	negative	neg	1	0	0		The Cancer Genome Atlas Research Network 2015			Nulton 2017		mutated	not_mutated	not_mutated	not_mutated	not_mutated	not_mutated	125	3	32	20	14	0	24	0	24	59	0	0	0	0	0	0	0	0	0	0	4	18.0791	11.2994	7.9096	0	13.5593	0
TCGA-CQ-7065	HNSCC	36-40yrs	40	M	HPV	negative	neg	1	0	0		The Cancer Genome Atlas Research Network 2015			Nulton 2017		mutated	not_mutated	not_mutated	not_mutated	not_mutated	not_mutated	34	1	13	0	22	0	0	0	9	0	0	0	0	0	0	0	0	0	0	0	3	27.6596	0	46.8085	0	0	0
TCGA-CQ-7068	HNSCC	76-80yrs	80	F	HPV	negative	neg	1	0	0		The Cancer Genome Atlas Research Network 2015			Nulton 2017		not_mutated	not_mutated	not_mutated	not_mutated	not_mutated	not_mutated	89	2	28	13	36	0	20	0	0	21	19	0	0	0	0	0	0	0	0	0	7	19.4444	9.02778	25	0	13.8889	0
TCGA-CQ-7069	HNSCC	76-80yrs	77	F	HPV	negative	neg	1	0	0		The Cancer Genome Atlas Research Network 2015			Nulton 2017		mutated	not_mutated	not_mutated	not_mutated	not_mutated	not_mutated	86	2	16	27	17	0	0	0	0	52	0	0	0	0	0	0	0	0	0	0	3	13.913	23.4783	14.7826	0	0	0
TCGA-CQ-7071	HNSCC	76-80yrs	76	F	HPV	negative	neg	1	0	0		The Cancer Genome Atlas Research Network 2015			Nulton 2017	TCGA-CQ-7071	not_mutated	not_mutated	not_mutated	not_mutated	not_mutated	not_mutated	429	9	35	170	40	0	0	0	56	262	0	0	0	0	0	0	0	0	0	0	12	6.08696	29.5652	6.95652	0	0	0
TCGA-CQ-7072	HNSCC	51-55yrs	51	M	HPV	negative	neg	1	0	0		The Cancer Genome Atlas Research Network 2015			Nulton 2017		mutated	not_mutated	not_mutated	not_mutated	not_mutated	not_mutated	117	3	7	0	95	0	0	21	0	0	23	0	0	0	0	0	0	0	0	0	5	4.63576	0	62.9139	0	0	13.9073
TCGA-CQ-A4C6	HNSCC	61-65yrs	63	M	HPV	negative	neg	1	0	0		The Cancer Genome Atlas Research Network 2015			Nulton 2017		mutated	mutated	not_mutated	not_mutated	not_mutated	not_mutated	96	5	26	13	30	0	33	0	0	39	0	0	0	0	0	0	0	0	0	0	0	18.4397	9.21986	21.2766	0	23.4043	0
TCGA-CQ-A4C9	HNSCC	56-60yrs	56	M	HPV	negative	neg	1	0	0		The Cancer Genome Atlas Research Network 2015			Nulton 2017		mutated	not_mutated	not_mutated	not_mutated	not_mutated	not_mutated	85	1	24	12	36	0	0	0	0	19	27	0	0	0	0	0	0	0	0	0	2	20	10	30	0	0	0
TCGA-CQ-A4CB	HNSCC	56-60yrs	59	M	HPV	negative	neg	1	0	0		The Cancer Genome Atlas Research Network 2015			Nulton 2017		mutated	not_mutated	not_mutated	not_mutated	not_mutated	not_mutated	90	1	20	9	51	0	0	0	14	15	0	0	0	0	0	0	0	0	0	0	5	17.5439	7.89474	44.7368	0	0	0
TCGA-CQ-A4CD	HNSCC	66-70yrs	69	M	HPV	negative	neg	1	0	0		The Cancer Genome Atlas Research Network 2015			Nulton 2017		mutated	mutated	not_mutated	not_mutated	not_mutated	not_mutated	143	4	28	29	57	0	0	0	0	73	0	0	0	0	0	0	0	1	1	2	7	14.1414	14.6465	28.7879	0	0	0
TCGA-CQ-A4CE	HNSCC	76-80yrs	76	F	HPV	negative	neg	1	0	0		The Cancer Genome Atlas Research Network 2015			Nulton 2017		mutated	not_mutated	not_mutated	not_mutated	not_mutated	not_mutated	61	3	33	0	36	0	0	0	0	0	19	0	0	0	0	0	0	0	0	0	4	35.8696	0	39.1304	0	0	0
TCGA-CQ-A4CG	HNSCC	76-80yrs	78	F	HPV	negative	neg	1	0	0		The Cancer Genome Atlas Research Network 2015			Nulton 2017		not_mutated	not_mutated	not_mutated	not_mutated	not_mutated	not_mutated	67	5	25	0	29	0	17	0	0	0	0	0	26	0	0	0	0	0	0	0	3	25	0	29	0	17	0
TCGA-CQ-A4CH	HNSCC	56-60yrs	58	M	HPV	negative	neg	1	0	0		The Cancer Genome Atlas Research Network 2015			Nulton 2017		mutated	not_mutated	not_mutated	not_mutated	not_mutated	not_mutated	22	1	11	0	14	0	0	0	0	0	6	0	0	0	0	0	0	0	0	0	1	34.375	0	43.75	0	0	0
TCGA-CQ-A4CI	HNSCC	71-75yrs	73	M	HPV	negative	neg	1	0	0		The Cancer Genome Atlas Research Network 2015			Nulton 2017		mutated	not_mutated	not_mutated	not_mutated	not_mutated	not_mutated	92	2	22	0	77	0	0	0	0	0	27	0	0	0	0	0	0	0	2	0	4	16.6667	0	58.3333	0	0	0
TCGA-CR-5247	HNSCC	46-50yrs	48	M	HPV	negative	neg	1	0	0		The Cancer Genome Atlas Research Network 2015			Nulton 2017		not_mutated	mutated	not_mutated	not_mutated	not_mutated	not_mutated	68	2	25	0	51	0	0	0	14	0	0	0	0	0	0	0	0	0	0	0	8	25.5102	0	52.0408	0	0	0
TCGA-CR-6474	HNSCC	51-55yrs	51	M	HPV	negative	neg	1	0	0		The Cancer Genome Atlas Research Network 2015			Nulton 2017		mutated	not_mutated	not_mutated	not_mutated	not_mutated	not_mutated	93	1	11	13	62	0	0	0	14	27	0	0	0	0	0	0	0	0	0	0	3	8.46154	10	47.6923	0	0	0
TCGA-CR-6477	HNSCC	56-60yrs	56	F	HPV	negative	neg	1	0	0		The Cancer Genome Atlas Research Network 2015			Nulton 2017		mutated	not_mutated	not_mutated	not_mutated	not_mutated	not_mutated	73	3	16	10	77	0	0	0	0	0	0	0	0	0	0	0	0	0	0	0	7	14.5455	9.09091	70	0	0	0
TCGA-CR-6478	HNSCC	66-70yrs	66	F	HPV	negative	neg	1	0	0		The Cancer Genome Atlas Research Network 2015			Nulton 2017		mutated	not_mutated	not_mutated	not_mutated	not_mutated	not_mutated	93	2	12	42	75	0	0	29	0	0	0	0	0	0	0	0	0	0	3	0	3	7.31707	25.6098	45.7317	0	0	17.6829
TCGA-CR-6484	HNSCC	66-70yrs	67	F	HPV	negative	neg	1	0	0		The Cancer Genome Atlas Research Network 2015			Nulton 2017		mutated	not_mutated	not_mutated	not_mutated	not_mutated	not_mutated	228	2	21	73	55	0	0	0	34	150	0	0	0	0	0	0	1	0	1	0	2	6.23145	21.6617	16.3205	0	0	0
TCGA-CR-6488	HNSCC	66-70yrs	68	F	HPV	negative	neg	1	0	0		The Cancer Genome Atlas Research Network 2015			Nulton 2017		not_mutated	not_mutated	not_mutated	not_mutated	not_mutated	not_mutated	36	0	20	0	18	0	0	0	0	0	0	0	13	0	0	0	0	0	0	0	1	38.4615	0	34.6154	0	0	0
TCGA-CR-6491	HNSCC	56-60yrs	60	M	HPV	negative	neg	1	0	0		The Cancer Genome Atlas Research Network 2015			Nulton 2017		mutated	mutated	not_mutated	not_mutated	not_mutated	not_mutated	118	3	27	0	142	0	0	0	0	0	0	0	0	0	0	0	0	0	4	0	8	14.9171	0	78.453	0	0	0
TCGA-CR-6492	HNSCC	76-80yrs	78	M	HPV	negative	neg	1	0	0		The Cancer Genome Atlas Research Network 2015			Nulton 2017		not_mutated	mutated	not_mutated	not_mutated	not_mutated	not_mutated	51	5	6	11	51	0	0	0	0	6	0	0	0	0	0	0	0	0	0	0	0	8.10811	14.8649	68.9189	0	0	0
TCGA-CR-6493	HNSCC	66-70yrs	69	M	HPV	negative	neg	1	0	0		The Cancer Genome Atlas Research Network 2015			Nulton 2017		mutated	not_mutated	not_mutated	not_mutated	not_mutated	not_mutated	37	3	9	0	21	0	0	0	0	0	0	0	13	0	0	0	0	0	0	1	4	18.75	0	43.75	0	0	0
TCGA-CR-7364	HNSCC	66-70yrs	66	M	HPV	negative	neg	1	0	0		The Cancer Genome Atlas Research Network 2015			Nulton 2017	TCGA-CR-7364	mutated	not_mutated	not_mutated	not_mutated	not_mutated	not_mutated	425	2	13	0	240	0	0	83	0	0	0	0	152	92	0	0	0	2	0	4	17	2.15589	0	39.801	0	0	13.7645
TCGA-CR-7365	HNSCC	56-60yrs	60	M	HPV	negative	neg	1	0	0		The Cancer Genome Atlas Research Network 2015			Nulton 2017		mutated	not_mutated	not_mutated	not_mutated	not_mutated	not_mutated	150	3	18	51	66	0	0	0	0	78	0	0	0	0	0	0	0	0	2	0	11	7.9646	22.5664	29.2035	0	0	0
TCGA-CR-7367	HNSCC	51-55yrs	52	M	HPV	negative	neg	1	0	0		The Cancer Genome Atlas Research Network 2015			Nulton 2017		not_mutated	not_mutated	not_mutated	not_mutated	not_mutated	not_mutated	157	1	36	0	148	0	0	0	0	0	0	0	0	31	0	0	0	2	0	0	5	16.2162	0	66.6667	0	0	0
TCGA-CR-7370	HNSCC	71-75yrs	72	F	HPV	negative	neg	1	0	0		The Cancer Genome Atlas Research Network 2015			Nulton 2017	TCGA-CR-7370	mutated	mutated	not_mutated	not_mutated	not_mutated	not_mutated	471	4	29	44	190	0	0	62	0	47	0	0	198	127	0	0	0	14	0	0	20	3.96717	6.01915	25.9918	0	0	8.48153
TCGA-CR-7371	HNSCC	41-45yrs	45	F	HPV	negative	neg	1	0	0		The Cancer Genome Atlas Research Network 2015			Nulton 2017		mutated	not_mutated	not_mutated	not_mutated	not_mutated	not_mutated	290	2	28	25	121	0	43	0	0	98	0	0	0	95	0	0	0	3	0	0	6	6.68258	5.96659	28.8783	0	10.2625	0
TCGA-CR-7372	HNSCC	41-45yrs	45	M	HPV	negative	neg	1	0	0		The Cancer Genome Atlas Research Network 2015			Nulton 2017		mutated	not_mutated	not_mutated	not_mutated	not_mutated	not_mutated	44	1	19	0	29	0	0	0	8	0	0	0	0	0	0	0	0	0	2	0	2	31.6667	0	48.3333	0	0	0
TCGA-CR-7373	HNSCC	66-70yrs	66	M	HPV	negative	neg	1	0	0		The Cancer Genome Atlas Research Network 2015			Nulton 2017		mutated	not_mutated	not_mutated	not_mutated	not_mutated	not_mutated	98	2	36	26	44	0	0	0	0	45	0	0	0	0	0	0	0	0	0	0	5	23.0769	16.6667	28.2051	0	0	0
TCGA-CR-7374	HNSCC	66-70yrs	67	F	HPV	negative	neg	1	0	0		The Cancer Genome Atlas Research Network 2015			Nulton 2017	TCGA-CR-7374	mutated	not_mutated	not_mutated	not_mutated	not_mutated	not_mutated	321	5	23	46	102	0	0	40	0	75	0	0	0	57	0	99	0	3	0	0	11	5.04386	10.0877	22.3684	0	0	8.77193
TCGA-CR-7376	HNSCC	81-85yrs	83	M	HPV	negative	neg	1	0	0		The Cancer Genome Atlas Research Network 2015			Nulton 2017		mutated	not_mutated	not_mutated	not_mutated	not_mutated	not_mutated	52	4	13	10	0	0	0	0	0	26	19	0	0	0	0	0	0	0	0	0	1	18.8406	14.4928	0	0	0	0
TCGA-CR-7377	HNSCC	56-60yrs	58	M	HPV	negative	neg	1	0	0		The Cancer Genome Atlas Research Network 2015			Nulton 2017		mutated	not_mutated	not_mutated	not_mutated	not_mutated	not_mutated	106	3	29	0	106	0	23	0	0	0	0	0	0	0	0	0	1	0	1	0	1	18.0124	0	65.8385	0	14.2857	0
TCGA-CR-7379	HNSCC	76-80yrs	78	F	HPV	negative	neg	1	0	0		The Cancer Genome Atlas Research Network 2015			Nulton 2017		mutated	mutated	not_mutated	not_mutated	not_mutated	not_mutated	123	9	50	0	55	0	0	23	0	0	0	0	0	31	0	40	0	0	0	0	4	24.6305	0	27.0936	0	0	11.33
TCGA-CR-7380	HNSCC	56-60yrs	58	M	HPV	negative	neg	1	0	0		The Cancer Genome Atlas Research Network 2015			Nulton 2017		mutated	mutated	not_mutated	not_mutated	not_mutated	not_mutated	86	3	23	0	29	32	0	0	21	0	0	0	0	0	0	0	0	0	0	0	11	19.8276	0	25	27.5862	0	0
TCGA-CR-7382	HNSCC	46-50yrs	49	M	HPV	negative	neg	1	0	0		The Cancer Genome Atlas Research Network 2015			Nulton 2017		not_mutated	not_mutated	not_mutated	not_mutated	not_mutated	not_mutated	78	3	21	7	13	28	15	0	0	18	0	0	0	0	0	0	0	0	1	0	1	20.1923	6.73077	12.5	26.9231	14.4231	0
TCGA-CR-7383	HNSCC	76-80yrs	79	F	HPV	negative	neg	1	0	0		The Cancer Genome Atlas Research Network 2015			Nulton 2017		mutated	not_mutated	not_mutated	not_mutated	not_mutated	not_mutated	106	2	30	0	104	0	18	0	0	0	0	0	0	0	0	0	0	0	0	0	6	18.9873	0	65.8228	0	11.3924	0
TCGA-CR-7386	HNSCC	66-70yrs	69	M	HPV	negative	neg	1	0	0		The Cancer Genome Atlas Research Network 2015			Nulton 2017		mutated	mutated	not_mutated	not_mutated	not_mutated	not_mutated	162	5	22	68	21	0	0	0	27	103	0	0	0	0	0	0	0	0	0	0	3	9.01639	27.8689	8.60656	0	0	0
TCGA-CR-7388	HNSCC	66-70yrs	70	F	HPV	negative	neg	1	0	0		The Cancer Genome Atlas Research Network 2015			Nulton 2017	TCGA-CR-7388	mutated	not_mutated	not_mutated	not_mutated	not_mutated	not_mutated	711	2	31	123	229	0	0	0	0	187	0	0	172	240	0	0	0	2	0	0	18	3.09381	12.2754	22.8543	0	0	0
TCGA-CR-7389	HNSCC	51-55yrs	55	M	HPV	negative	neg	1	0	0		The Cancer Genome Atlas Research Network 2015			Nulton 2017		not_mutated	not_mutated	not_mutated	not_mutated	not_mutated	not_mutated	111	2	16	0	96	0	0	0	0	0	0	0	0	42	0	0	0	0	0	0	6	10	0	60	0	0	0
TCGA-CR-7390	HNSCC	66-70yrs	67	M	HPV	negative	neg	1	0	0		The Cancer Genome Atlas Research Network 2015			Nulton 2017		mutated	not_mutated	not_mutated	not_mutated	mutated	not_mutated	145	3	28	21	56	0	0	26	0	27	0	0	0	69	0	0	0	0	0	1	9	11.8143	8.86076	23.6287	0	0	10.9705
TCGA-CR-7391	HNSCC	36-40yrs	36	F	HPV	negative	neg	1	0	0		The Cancer Genome Atlas Research Network 2015			Nulton 2017		not_mutated	not_mutated	not_mutated	not_mutated	not_mutated	not_mutated	28	0	0	0	4	0	0	0	0	0	0	0	0	24	18	0	0	0	0	0	0	0	0	8.69565	0	0	0
TCGA-CR-7392	HNSCC	66-70yrs	67	F	HPV	negative	neg	1	0	0		The Cancer Genome Atlas Research Network 2015			Nulton 2017		not_mutated	not_mutated	not_mutated	not_mutated	not_mutated	not_mutated	23	0	2	0	16	0	0	0	0	0	4	0	0	10	0	0	0	0	0	0	0	6.25	0	50	0	0	0
TCGA-CR-7394	HNSCC	66-70yrs	70	M	HPV	negative	neg	1	0	0		The Cancer Genome Atlas Research Network 2015			Nulton 2017		not_mutated	mutated	not_mutated	not_mutated	not_mutated	not_mutated	144	6	37	47	92	0	0	0	0	30	0	0	0	0	0	0	0	0	0	0	0	17.9612	22.8155	44.6602	0	0	0
TCGA-CR-7395	HNSCC	76-80yrs	80	F	HPV	negative	neg	1	0	0		The Cancer Genome Atlas Research Network 2015			Nulton 2017		not_mutated	not_mutated	not_mutated	not_mutated	not_mutated	not_mutated	143	6	14	60	40	22	0	32	0	25	0	0	0	26	0	0	0	0	1	0	7	6.1674	26.4317	17.6211	9.69163	0	14.0969
TCGA-CR-7397	HNSCC	41-45yrs	44	M	HPV	negative	neg	1	0	0		The Cancer Genome Atlas Research Network 2015			Nulton 2017		mutated	not_mutated	not_mutated	not_mutated	not_mutated	not_mutated	34	1	15	11	10	12	0	0	0	8	0	0	0	0	0	0	0	0	0	0	0	26.7857	19.6429	17.8571	21.4286	0	0
TCGA-CR-7398	HNSCC	51-55yrs	53	F	HPV	negative	neg	1	0	0		The Cancer Genome Atlas Research Network 2015			Nulton 2017	TCGA-CR-7398	mutated	not_mutated	not_mutated	not_mutated	not_mutated	not_mutated	348	5	32	31	69	0	0	0	0	0	0	0	129	113	0	123	0	0	0	1	17	6.21359	6.01942	13.3981	0	0	0
TCGA-CR-7399	HNSCC	56-60yrs	60	F	HPV	negative	neg	1	0	0		The Cancer Genome Atlas Research Network 2015			Nulton 2017		mutated	not_mutated	not_mutated	not_mutated	not_mutated	not_mutated	291	3	24	24	81	0	0	45	0	24	0	0	115	87	0	0	0	1	0	0	13	5.7971	5.7971	19.5652	0	0	10.8696
TCGA-CR-7401	HNSCC	61-65yrs	64	M	HPV	negative	neg	1	0	0		The Cancer Genome Atlas Research Network 2015			Nulton 2017		mutated	not_mutated	not_mutated	not_mutated	not_mutated	not_mutated	67	2	16	0	47	0	0	25	0	0	26	0	0	0	0	0	0	0	0	0	2	13.7931	0	40.5172	0	0	21.5517
TCGA-CR-7402	HNSCC	66-70yrs	68	M	HPV	negative	neg	1	0	0		The Cancer Genome Atlas Research Network 2015			Nulton 2017	TCGA-CR-7402	mutated	not_mutated	not_mutated	not_mutated	not_mutated	not_mutated	925	10	23	0	318	0	0	0	0	0	0	0	292	281	0	350	0	9	0	7	39	1.74375	0	24.1092	0	0	0
TCGA-CV-5430	HNSCC	61-65yrs	61	M	HPV	negative	neg	1	0	0		The Cancer Genome Atlas Research Network 2015			Nulton 2017		mutated	not_mutated	not_mutated	not_mutated	not_mutated	not_mutated	128	3	40	62	156	0	0	0	0	89	0	0	0	0	0	0	0	0	0	0	8	11.2676	17.4648	43.9437	0	0	0
TCGA-CV-5432	HNSCC	66-70yrs	68	M	HPV	negative	neg	1	0	0		The Cancer Genome Atlas Research Network 2015			Nulton 2017		mutated	mutated	not_mutated	not_mutated	not_mutated	not_mutated	240	3	43	0	506	0	0	0	0	0	0	0	0	155	0	0	0	0	0	1	4	6.06488	0	71.3681	0	0	0
TCGA-CV-5434	HNSCC	56-60yrs	60	M	HPV	negative	neg	1	0	0		The Cancer Genome Atlas Research Network 2015			Nulton 2017		mutated	not_mutated	not_mutated	not_mutated	not_mutated	not_mutated	132	4	77	0	242	0	0	0	0	0	0	0	0	0	0	0	0	1	0	2	6	23.4756	0	73.7805	0	0	0
TCGA-CV-5435	HNSCC	56-60yrs	57	M	HPV	negative	neg	1	0	0		The Cancer Genome Atlas Research Network 2015			Nulton 2017		mutated	not_mutated	not_mutated	not_mutated	not_mutated	not_mutated	103	4	35	16	167	0	0	0	0	0	0	0	58	0	0	0	0	2	0	0	8	12.2378	5.59441	58.3916	0	0	0
TCGA-CV-5436	HNSCC	61-65yrs	65	M	HPV	negative	neg	1	0	0		The Cancer Genome Atlas Research Network 2015			Nulton 2017		mutated	not_mutated	not_mutated	not_mutated	not_mutated	not_mutated	89	4	33	23	149	0	0	0	0	27	0	0	0	0	0	0	0	0	1	0	6	13.8075	9.62343	62.3431	0	0	0
TCGA-CV-5439	HNSCC	61-65yrs	62	M	HPV	negative	neg	1	0	0		The Cancer Genome Atlas Research Network 2015			Nulton 2017		mutated	not_mutated	not_mutated	not_mutated	not_mutated	not_mutated	98	2	6	0	74	0	0	0	0	0	20	0	43	0	0	0	0	0	0	1	7	3.97351	0	49.0066	0	0	0
TCGA-CV-5440	HNSCC	51-55yrs	52	M	HPV	negative	neg	1	0	0		The Cancer Genome Atlas Research Network 2015			Nulton 2017		mutated	mutated	not_mutated	not_mutated	not_mutated	not_mutated	103	4	17	25	81	0	0	0	0	33	0	0	0	0	0	0	2	0	0	0	8	10.241	15.0602	48.7952	0	0	0
TCGA-CV-5441	HNSCC	56-60yrs	58	M	HPV	negative	neg	1	0	0		The Cancer Genome Atlas Research Network 2015			Nulton 2017	TCGA-CV-5441	not_mutated	not_mutated	not_mutated	not_mutated	not_mutated	not_mutated	336	3	42	0	0	0	0	53	0	0	0	0	143	97	0	150	0	10	0	0	24	8.09249	0	0	0	0	10.2119
TCGA-CV-5444	HNSCC	61-65yrs	64	M	HPV	negative	neg	1	0	0		The Cancer Genome Atlas Research Network 2015			Nulton 2017		mutated	mutated	not_mutated	not_mutated	not_mutated	not_mutated	110	6	12	41	57	31	0	0	0	40	0	0	0	0	0	0	1	0	0	0	3	6.48649	22.1622	30.8108	16.7568	0	0
TCGA-CV-5966	HNSCC	61-65yrs	63	F	HPV	negative	neg	1	0	0		The Cancer Genome Atlas Research Network 2015			Nulton 2017		mutated	not_mutated	not_mutated	not_mutated	not_mutated	not_mutated	103	4	44	30	165	0	0	0	0	35	0	0	0	0	0	0	1	0	0	0	4	15.7706	10.7527	59.1398	0	0	0
TCGA-CV-5973	HNSCC	61-65yrs	62	F	HPV	negative	neg	1	0	0		The Cancer Genome Atlas Research Network 2015			Nulton 2017		mutated	mutated	not_mutated	not_mutated	not_mutated	not_mutated	48	3	29	0	46	0	0	0	0	0	0	0	0	0	0	0	0	0	0	0	5	36.25	0	57.5	0	0	0
TCGA-CV-5976	HNSCC	46-50yrs	50	M	HPV	negative	neg	1	0	0		The Cancer Genome Atlas Research Network 2015			Nulton 2017		mutated	mutated	not_mutated	not_mutated	not_mutated	not_mutated	65	5	13	13	55	0	0	0	10	6	0	0	0	0	0	0	0	0	0	0	2	13.1313	13.1313	55.5556	0	0	0
TCGA-CV-5977	HNSCC	66-70yrs	66	M	HPV	negative	neg	1	0	0		The Cancer Genome Atlas Research Network 2015			Nulton 2017		mutated	mutated	not_mutated	not_mutated	not_mutated	not_mutated	72	3	35	11	28	0	0	18	0	19	0	0	0	0	0	0	0	0	0	0	3	30.7018	9.64912	24.5614	0	0	15.7895
TCGA-CV-5978	HNSCC	51-55yrs	53	F	HPV	negative	neg	1	0	0		The Cancer Genome Atlas Research Network 2015			Nulton 2017		mutated	not_mutated	not_mutated	not_mutated	not_mutated	not_mutated	161	2	29	0	152	0	0	0	0	0	0	0	0	38	0	0	0	0	0	0	7	12.8319	0	67.2566	0	0	0
TCGA-CV-5979	HNSCC	26-30yrs	26	M	HPV	negative	neg	1	0	0		The Cancer Genome Atlas Research Network 2015			Nulton 2017		mutated	not_mutated	not_mutated	not_mutated	not_mutated	not_mutated	30	1	13	0	21	0	0	0	0	0	0	0	0	8	0	0	0	0	0	1	0	30.2326	0	48.8372	0	0	0
TCGA-CV-6003	HNSCC	46-50yrs	50	F	HPV	negative	neg	1	0	0		The Cancer Genome Atlas Research Network 2015			Nulton 2017		mutated	mutated	not_mutated	not_mutated	not_mutated	not_mutated	95	4	40	22	45	0	0	0	0	16	0	0	0	0	0	0	0	0	0	0	8	30.5344	16.7939	34.3511	0	0	0
TCGA-CV-6436	HNSCC	61-65yrs	62	M	HPV	negative	neg	1	0	0		The Cancer Genome Atlas Research Network 2015			Nulton 2017		mutated	mutated	not_mutated	not_mutated	not_mutated	not_mutated	67	6	40	0	33	0	21	0	0	6	0	0	0	0	0	0	0	0	0	0	3	38.835	0	32.0388	0	20.3883	0
TCGA-CV-6441	HNSCC	56-60yrs	60	M	HPV	negative	neg	1	0	0		The Cancer Genome Atlas Research Network 2015			Nulton 2017		not_mutated	not_mutated	not_mutated	not_mutated	not_mutated	not_mutated	202	3	25	58	122	0	0	0	0	95	0	0	0	0	0	0	0	0	5	0	12	7.88644	18.2965	38.4858	0	0	0
TCGA-CV-6933	HNSCC	51-55yrs	53	M	HPV	negative	neg	1	0	0		The Cancer Genome Atlas Research Network 2015			Nulton 2017		mutated	not_mutated	not_mutated	not_mutated	not_mutated	not_mutated	146	1	32	21	165	0	0	0	0	40	0	0	0	127	0	0	0	0	0	0	4	8.22622	5.39846	42.4165	0	0	0
TCGA-CV-6934	HNSCC	66-70yrs	66	F	HPV	negative	neg	1	0	0		The Cancer Genome Atlas Research Network 2015			Nulton 2017		mutated	not_mutated	not_mutated	not_mutated	not_mutated	not_mutated	83	1	40	0	176	0	0	0	0	0	0	0	0	0	0	0	1	0	0	0	5	18.018	0	79.2793	0	0	0
TCGA-CV-6935	HNSCC	66-70yrs	67	M	HPV	negative	neg	1	0	0		The Cancer Genome Atlas Research Network 2015			Nulton 2017		mutated	not_mutated	not_mutated	not_mutated	not_mutated	not_mutated	203	3	37	59	176	0	0	0	0	55	0	0	116	88	0	0	0	1	0	0	9	6.83919	10.9057	32.5323	0	0	0
TCGA-CV-6936	HNSCC	66-70yrs	68	M	HPV	negative	neg	1	0	0		The Cancer Genome Atlas Research Network 2015			Nulton 2017		mutated	not_mutated	not_mutated	not_mutated	not_mutated	not_mutated	269	3	88	181	183	0	0	0	0	173	0	0	0	93	0	0	1	1	1	0	10	12.0383	24.7606	25.0342	0	0	0
TCGA-CV-6937	HNSCC	71-75yrs	71	M	HPV	negative	neg	1	0	0		The Cancer Genome Atlas Research Network 2015			Nulton 2017		mutated	not_mutated	not_mutated	not_mutated	not_mutated	not_mutated	146	2	32	20	89	0	0	0	0	0	0	0	0	62	0	0	0	0	0	0	7	15.2381	9.52381	42.381	0	0	0
TCGA-CV-6938	HNSCC	86-90yrs	87	M	HPV	negative	neg	1	0	0		The Cancer Genome Atlas Research Network 2015			Nulton 2017		not_mutated	not_mutated	not_mutated	not_mutated	not_mutated	not_mutated	136	4	99	0	215	0	0	0	0	0	0	0	0	0	0	0	0	0	0	0	12	30.3681	0	65.9509	0	0	0
TCGA-CV-6940	HNSCC	76-80yrs	80	F	HPV	negative	neg	1	0	0		The Cancer Genome Atlas Research Network 2015			Nulton 2017		mutated	not_mutated	not_mutated	not_mutated	not_mutated	not_mutated	124	2	19	33	56	0	0	0	30	39	0	0	0	0	0	0	0	0	0	0	5	10.4396	18.1319	30.7692	0	0	0
TCGA-CV-6941	HNSCC	51-55yrs	51	M	HPV	negative	neg	1	0	0		The Cancer Genome Atlas Research Network 2015			Nulton 2017		mutated	mutated	not_mutated	not_mutated	not_mutated	not_mutated	150	3	23	0	123	0	0	43	0	0	0	0	0	0	36	0	0	0	0	1	7	9.87124	0	52.7897	0	0	18.4549
TCGA-CV-6942	HNSCC	71-75yrs	73	F	HPV	negative	neg	1	0	0		The Cancer Genome Atlas Research Network 2015			Nulton 2017		mutated	mutated	not_mutated	not_mutated	not_mutated	not_mutated	209	7	44	65	72	0	0	0	0	115	0	0	0	0	0	0	0	1	0	0	6	14.5215	21.4521	23.7624	0	0	0
TCGA-CV-6943	HNSCC	71-75yrs	74	M	HPV	negative	neg	1	0	0		The Cancer Genome Atlas Research Network 2015			Nulton 2017		mutated	mutated	not_mutated	not_mutated	not_mutated	not_mutated	73	6	11	29	40	0	0	0	0	37	0	0	0	36	33	0	1	0	0	0	2	5.82011	15.3439	21.164	0	0	0
TCGA-CV-6945	HNSCC	41-45yrs	41	M	HPV	negative	neg	1	0	0		The Cancer Genome Atlas Research Network 2015			Nulton 2017		mutated	not_mutated	not_mutated	not_mutated	not_mutated	not_mutated	126	2	23	0	62	0	12	16	0	0	0	0	42	30	0	0	0	0	0	0	10	11.7949	0	31.7949	0	6.15385	8.20513
TCGA-CV-6948	HNSCC	76-80yrs	79	F	HPV	negative	neg	1	0	0		The Cancer Genome Atlas Research Network 2015			Nulton 2017		mutated	not_mutated	not_mutated	not_mutated	not_mutated	not_mutated	176	4	33	28	62	0	0	32	0	38	0	0	0	0	0	58	0	0	0	0	12	12.5475	10.6464	23.5741	0	0	12.1673
TCGA-CV-6950	HNSCC	61-65yrs	64	M	HPV	negative	neg	1	0	0		The Cancer Genome Atlas Research Network 2015			Nulton 2017		mutated	not_mutated	not_mutated	not_mutated	not_mutated	not_mutated	60	3	4	0	46	0	0	0	11	0	0	0	0	21	0	0	0	0	0	0	5	4.5977	0	52.8736	0	0	0
TCGA-CV-6951	HNSCC	56-60yrs	57	M	HPV	negative	neg	1	0	0		The Cancer Genome Atlas Research Network 2015			Nulton 2017		mutated	mutated	not_mutated	not_mutated	not_mutated	not_mutated	129	4	45	36	174	0	0	0	0	59	0	0	0	0	46	0	0	0	0	0	5	12.3288	9.86301	47.6712	0	0	0
TCGA-CV-6952	HNSCC	61-65yrs	65	F	HPV	negative	neg	1	0	0		The Cancer Genome Atlas Research Network 2015			Nulton 2017		mutated	not_mutated	not_mutated	not_mutated	not_mutated	not_mutated	153	3	31	40	276	0	0	0	0	55	0	0	0	0	0	0	1	1	3	0	13	7.38095	9.52381	65.7143	0	0	0
TCGA-CV-6953	HNSCC	76-80yrs	80	F	HPV	negative	neg	1	0	0		The Cancer Genome Atlas Research Network 2015			Nulton 2017		mutated	mutated	not_mutated	not_mutated	not_mutated	not_mutated	152	3	39	36	50	65	0	0	0	28	0	0	0	77	88	0	0	0	0	1	3	10.0775	9.30233	12.9199	16.7959	0	0
TCGA-CV-6954	HNSCC	56-60yrs	59	M	HPV	negative	neg	1	0	0		The Cancer Genome Atlas Research Network 2015			Nulton 2017		not_mutated	not_mutated	not_mutated	not_mutated	not_mutated	not_mutated	126	1	36	0	111	0	0	0	33	0	0	0	0	0	0	148	0	2	0	0	5	10.7463	0	33.1343	0	0	0
TCGA-CV-6955	HNSCC	71-75yrs	74	F	HPV	negative	neg	1	0	0		The Cancer Genome Atlas Research Network 2015			Nulton 2017		not_mutated	not_mutated	not_mutated	not_mutated	not_mutated	not_mutated	99	9	7	16	23	48	24	0	53	49	0	0	0	0	0	0	0	0	0	0	6	3.09735	7.07965	10.177	21.2389	10.6195	0
TCGA-CV-6956	HNSCC	66-70yrs	67	M	HPV	negative	neg	1	0	0		The Cancer Genome Atlas Research Network 2015			Nulton 2017		mutated	not_mutated	not_mutated	not_mutated	not_mutated	not_mutated	156	4	54	0	240	0	74	48	0	59	0	0	0	0	0	0	3	0	2	0	8	11.0656	0	49.1803	0	15.1639	9.83607
TCGA-CV-6959	HNSCC	46-50yrs	48	M	HPV	negative	neg	1	0	0		The Cancer Genome Atlas Research Network 2015			Nulton 2017		mutated	mutated	not_mutated	not_mutated	not_mutated	not_mutated	55	4	36	0	35	0	0	0	21	0	0	0	48	0	0	0	0	0	0	0	4	25	0	24.3056	0	0	0
TCGA-CV-6960	HNSCC	46-50yrs	49	M	HPV	negative	neg	1	0	0		The Cancer Genome Atlas Research Network 2015			Nulton 2017		mutated	not_mutated	not_mutated	not_mutated	not_mutated	not_mutated	162	4	14	0	222	0	0	0	0	0	0	0	92	88	0	0	0	4	0	0	17	3.20366	0	50.8009	0	0	0
TCGA-CV-6962	HNSCC	61-65yrs	65	M	HPV	negative	neg	1	0	0		The Cancer Genome Atlas Research Network 2015			Nulton 2017		mutated	mutated	not_mutated	not_mutated	not_mutated	not_mutated	140	3	23	0	189	0	0	0	0	0	38	0	0	39	0	0	0	1	0	0	23	7.34824	0	60.3834	0	0	0
TCGA-CV-7089	HNSCC	71-75yrs	74	M	HPV	negative	neg	1	0	0		The Cancer Genome Atlas Research Network 2015			Nulton 2017		mutated	not_mutated	not_mutated	not_mutated	not_mutated	not_mutated	161	3	20	114	165	0	0	0	0	135	0	0	0	0	0	0	0	0	1	0	5	4.54545	25.9091	37.5	0	0	0
TCGA-CV-7090	HNSCC	36-40yrs	39	M	HPV	negative	neg	1	0	0		The Cancer Genome Atlas Research Network 2015			Nulton 2017		mutated	mutated	not_mutated	not_mutated	not_mutated	not_mutated	74	4	11	0	22	15	0	0	0	0	0	0	0	31	37	0	0	0	0	0	3	9.2437	0	18.4874	12.605	0	0
TCGA-CV-7091	HNSCC	51-55yrs	54	M	HPV	negative	neg	1	0	0		The Cancer Genome Atlas Research Network 2015			Nulton 2017		mutated	not_mutated	not_mutated	not_mutated	not_mutated	not_mutated	147	2	32	0	238	0	0	0	0	0	0	0	0	90	39	0	0	0	2	0	7	7.84314	0	58.3333	0	0	0
TCGA-CV-7095	HNSCC	86-90yrs	87	F	HPV	negative	neg	1	0	0		The Cancer Genome Atlas Research Network 2015			Nulton 2017		mutated	not_mutated	not_mutated	not_mutated	not_mutated	not_mutated	211	4	127	104	214	0	0	0	0	140	0	0	0	0	0	0	0	0	0	0	6	21.489	17.5973	36.2098	0	0	0
TCGA-CV-7097	HNSCC	51-55yrs	53	M	HPV	negative	neg	1	0	0		The Cancer Genome Atlas Research Network 2015			Nulton 2017		not_mutated	not_mutated	not_mutated	not_mutated	not_mutated	not_mutated	109	0	42	0	105	0	31	0	0	0	0	0	0	100	0	0	0	0	1	1	8	14.5833	0	36.4583	0	10.7639	0
TCGA-CV-7099	HNSCC	81-85yrs	85	F	HPV	negative	neg	1	0	0		The Cancer Genome Atlas Research Network 2015			Nulton 2017		mutated	mutated	not_mutated	not_mutated	not_mutated	not_mutated	270	8	39	104	61	0	0	0	51	131	0	0	0	0	0	0	0	2	0	0	9	9.82368	26.1965	15.3652	0	0	0
TCGA-CV-7101	HNSCC	76-80yrs	80	M	HPV	negative	neg	1	0	0		The Cancer Genome Atlas Research Network 2015			Nulton 2017		mutated	mutated	not_mutated	not_mutated	not_mutated	not_mutated	190	3	35	29	175	0	0	74	0	39	45	0	0	107	0	0	0	2	2	0	6	6.80934	5.64202	34.0467	0	0	14.3969
TCGA-CV-7102	HNSCC	76-80yrs	76	F	HPV	negative	neg	1	0	0		The Cancer Genome Atlas Research Network 2015			Nulton 2017		mutated	not_mutated	not_mutated	not_mutated	not_mutated	not_mutated	171	1	33	34	49	0	0	0	0	48	0	0	0	43	37	0	0	2	0	0	4	13.2	13.6	19.6	0	0	0
TCGA-CV-7103	HNSCC	46-50yrs	49	M	HPV	negative	neg	1	0	0		The Cancer Genome Atlas Research Network 2015			Nulton 2017		mutated	not_mutated	not_mutated	not_mutated	not_mutated	not_mutated	76	2	7	0	57	0	0	0	0	0	0	0	0	125	0	0	1	0	0	0	5	3.58974	0	29.2308	0	0	0
TCGA-CV-7104	HNSCC	61-65yrs	61	F	HPV	negative	neg	1	0	0		The Cancer Genome Atlas Research Network 2015			Nulton 2017		mutated	not_mutated	not_mutated	not_mutated	not_mutated	not_mutated	123	2	29	20	41	0	0	0	0	13	0	0	0	50	17	0	0	0	0	3	10	15.847	10.929	22.4044	0	0	0
TCGA-CV-7177	HNSCC	81-85yrs	82	F	HPV	negative	neg	1	0	0		The Cancer Genome Atlas Research Network 2015			Nulton 2017		mutated	not_mutated	not_mutated	not_mutated	not_mutated	not_mutated	99	4	30	0	93	0	45	0	26	41	0	0	0	0	0	0	0	0	0	0	9	12.2951	0	38.1148	0	18.4426	0
TCGA-CV-7178	HNSCC	61-65yrs	64	F	HPV	negative	neg	1	0	0		The Cancer Genome Atlas Research Network 2015			Nulton 2017		mutated	mutated	not_mutated	not_mutated	not_mutated	not_mutated	112	2	43	15	88	0	32	0	0	32	52	0	0	35	0	0	0	0	0	1	4	14.2384	4.96689	29.1391	0	10.596	0
TCGA-CV-7180	HNSCC	31-35yrs	34	M	HPV	negative	neg	1	0	0		The Cancer Genome Atlas Research Network 2015			Nulton 2017		mutated	mutated	not_mutated	not_mutated	not_mutated	not_mutated	49	2	18	0	44	0	0	0	10	0	0	0	0	0	0	0	0	0	0	0	1	24.6575	0	60.274	0	0	0
TCGA-CV-7183	HNSCC	51-55yrs	53	M	HPV	negative	neg	1	0	0		The Cancer Genome Atlas Research Network 2015			Nulton 2017		not_mutated	not_mutated	not_mutated	not_mutated	not_mutated	not_mutated	54	3	48	0	0	0	30	0	0	0	0	0	52	0	0	0	0	0	0	0	9	34.5324	0	0	0	21.5827	0
TCGA-CV-7235	HNSCC	66-70yrs	67	M	HPV	negative	neg	1	0	0		The Cancer Genome Atlas Research Network 2015			Nulton 2017		mutated	not_mutated	not_mutated	not_mutated	not_mutated	not_mutated	120	1	49	29	189	0	0	0	0	59	0	0	0	0	0	0	0	0	0	0	4	14.8485	8.78788	57.2727	0	0	0
TCGA-CV-7236	HNSCC	76-80yrs	77	F	HPV	negative	neg	1	0	0		The Cancer Genome Atlas Research Network 2015			Nulton 2017		mutated	not_mutated	not_mutated	not_mutated	not_mutated	not_mutated	39	2	25	0	0	22	0	12	0	0	0	0	0	0	0	0	0	0	0	0	5	39.0625	0	0	34.375	0	18.75
TCGA-CV-7238	HNSCC	66-70yrs	69	F	HPV	negative	neg	1	0	0		The Cancer Genome Atlas Research Network 2015			Nulton 2017		mutated	not_mutated	not_mutated	not_mutated	not_mutated	not_mutated	138	3	27	0	66	0	0	0	0	0	0	0	0	234	53	0	0	0	0	0	2	7.06806	0	17.2775	0	0	0
TCGA-CV-7242	HNSCC	56-60yrs	60	F	HPV	negative	neg	1	0	0		The Cancer Genome Atlas Research Network 2015			Nulton 2017	TCGA-CV-7242	mutated	not_mutated	not_mutated	not_mutated	not_mutated	not_mutated	304	3	41	0	206	0	0	0	0	0	0	0	145	122	0	245	0	5	0	0	12	5.28351	0	26.5464	0	0	0
TCGA-CV-7243	HNSCC	46-50yrs	50	M	HPV	negative	neg	1	0	0		The Cancer Genome Atlas Research Network 2015			Nulton 2017		mutated	mutated	not_mutated	not_mutated	not_mutated	not_mutated	95	3	19	14	15	27	0	0	0	0	0	0	0	43	21	0	0	0	0	0	5	13.1944	9.72222	10.4167	18.75	0	0
TCGA-CV-7245	HNSCC	61-65yrs	62	M	HPV	negative	neg	1	0	0		The Cancer Genome Atlas Research Network 2015			Nulton 2017	TCGA-CV-7245	mutated	mutated	not_mutated	not_mutated	not_mutated	not_mutated	471	4	51	0	688	0	0	0	0	0	0	0	361	209	0	0	0	1	0	2	13	3.84906	0	51.9245	0	0	0
TCGA-CV-7247	HNSCC	51-55yrs	55	M	HPV	negative	neg	1	0	0		The Cancer Genome Atlas Research Network 2015			Nulton 2017		mutated	not_mutated	not_mutated	not_mutated	not_mutated	not_mutated	81	1	25	26	47	0	0	0	0	13	0	0	0	89	0	0	0	0	0	1	6	12.0773	12.5604	22.7053	0	0	0
TCGA-CV-7248	HNSCC	61-65yrs	63	F	HPV	negative	neg	1	0	0		The Cancer Genome Atlas Research Network 2015			Nulton 2017		mutated	mutated	not_mutated	not_mutated	not_mutated	not_mutated	268	3	24	48	154	0	0	0	0	0	0	0	164	114	0	213	0	6	0	0	11	3.26975	6.53951	20.9809	0	0	0
TCGA-CV-7250	HNSCC	61-65yrs	64	M	HPV	negative	neg	1	0	0		The Cancer Genome Atlas Research Network 2015			Nulton 2017		not_mutated	not_mutated	not_mutated	not_mutated	not_mutated	not_mutated	247	4	28	0	200	75	0	102	0	0	0	0	0	182	96	0	0	0	1	0	13	4.01722	0	28.6944	10.7604	0	14.6341
TCGA-CV-7252	HNSCC	61-65yrs	62	F	HPV	negative	neg	1	0	0		The Cancer Genome Atlas Research Network 2015			Nulton 2017		mutated	not_mutated	not_mutated	not_mutated	not_mutated	not_mutated	235	8	27	57	94	101	76	110	0	84	0	0	0	101	0	0	0	0	0	0	12	4.07855	8.61027	14.1994	15.2568	11.4804	16.6163
TCGA-CV-7253	HNSCC	56-60yrs	58	M	HPV	negative	neg	1	0	0		The Cancer Genome Atlas Research Network 2015			Nulton 2017		mutated	not_mutated	not_mutated	not_mutated	not_mutated	not_mutated	172	2	23	0	53	0	0	35	0	0	0	0	52	0	0	57	0	1	0	0	14	9.78723	0	22.5532	0	0	14.8936
TCGA-CV-7254	HNSCC	51-55yrs	55	M	HPV	negative	neg	1	0	0		The Cancer Genome Atlas Research Network 2015			Nulton 2017		mutated	mutated	not_mutated	not_mutated	not_mutated	not_mutated	256	4	10	0	217	0	0	0	0	0	0	0	0	123	0	0	0	2	0	2	15	2.71003	0	58.8076	0	0	0
TCGA-CV-7255	HNSCC	31-35yrs	32	F	HPV	negative	neg	1	0	0		The Cancer Genome Atlas Research Network 2015			Nulton 2017		mutated	mutated	not_mutated	not_mutated	not_mutated	not_mutated	102	2	18	0	75	0	0	0	30	0	62	0	0	0	0	59	0	3	2	0	16	6.79245	0	28.3019	0	0	0
TCGA-CV-7261	HNSCC	56-60yrs	57	M	HPV	negative	neg	1	0	0		The Cancer Genome Atlas Research Network 2015			Nulton 2017		not_mutated	not_mutated	not_mutated	not_mutated	not_mutated	not_mutated	175	2	20	0	125	66	0	0	0	0	0	0	0	186	66	0	0	0	0	1	4	4.2735	0	26.7094	14.1026	0	0
TCGA-CV-7263	HNSCC	61-65yrs	64	M	HPV	negative	neg	1	0	0		The Cancer Genome Atlas Research Network 2015			Nulton 2017		mutated	not_mutated	not_mutated	not_mutated	not_mutated	not_mutated	117	3	54	0	159	0	0	45	0	0	0	0	0	50	0	0	0	0	1	0	5	17.1975	0	50.6369	0	0	14.3312
TCGA-CV-7407	HNSCC	66-70yrs	67	F	HPV	negative	neg	1	0	0		The Cancer Genome Atlas Research Network 2015			Nulton 2017		mutated	not_mutated	not_mutated	not_mutated	not_mutated	not_mutated	108	2	25	0	100	0	28	0	0	0	0	0	0	0	0	0	0	0	0	0	6	15.7233	0	62.8931	0	17.6101	0
TCGA-CV-7410	HNSCC	61-65yrs	61	M	HPV	negative	neg	1	0	0		The Cancer Genome Atlas Research Network 2015			Nulton 2017		not_mutated	not_mutated	not_mutated	not_mutated	not_mutated	not_mutated	37	1	0	17	3	13	0	0	0	18	0	0	0	0	0	0	0	0	0	0	1	0	32.6923	5.76923	25	0	0
TCGA-CV-7411	HNSCC	61-65yrs	64	F	HPV	negative	neg	1	0	0		The Cancer Genome Atlas Research Network 2015			Nulton 2017		not_mutated	not_mutated	not_mutated	not_mutated	not_mutated	not_mutated	106	3	10	0	67	0	30	0	0	20	20	0	0	0	0	0	0	1	0	0	7	6.45161	0	43.2258	0	19.3548	0
TCGA-CV-7413	HNSCC	71-75yrs	74	F	HPV	negative	neg	1	0	0		The Cancer Genome Atlas Research Network 2015			Nulton 2017		mutated	mutated	not_mutated	not_mutated	not_mutated	not_mutated	68	4	53	26	55	0	0	43	0	0	0	0	0	0	0	0	0	0	0	0	2	29.6089	14.5251	30.7263	0	0	24.0223
TCGA-CV-7414	HNSCC	76-80yrs	78	M	HPV	negative	neg	1	0	0		The Cancer Genome Atlas Research Network 2015			Nulton 2017		mutated	mutated	not_mutated	not_mutated	not_mutated	not_mutated	231	3	46	68	98	0	0	0	0	126	0	0	0	0	0	0	0	0	0	0	2	13.5294	20	28.8235	0	0	0
TCGA-CV-7415	HNSCC	56-60yrs	60	M	HPV	negative	neg	1	0	0		The Cancer Genome Atlas Research Network 2015			Nulton 2017		mutated	not_mutated	not_mutated	not_mutated	not_mutated	not_mutated	227	1	10	0	77	0	0	0	0	0	0	0	0	179	53	0	0	0	0	0	3	3.10559	0	23.913	0	0	0
TCGA-CV-7416	HNSCC	26-30yrs	29	F	HPV	negative	neg	1	0	0		The Cancer Genome Atlas Research Network 2015			Nulton 2017		mutated	not_mutated	not_mutated	not_mutated	not_mutated	not_mutated	64	1	49	22	42	0	0	25	0	8	0	0	35	0	0	0	0	0	0	0	7	26.0638	11.7021	22.3404	0	0	13.2979
TCGA-CV-7418	HNSCC	61-65yrs	62	M	HPV	negative	neg	1	0	0		The Cancer Genome Atlas Research Network 2015			Nulton 2017		mutated	not_mutated	not_mutated	not_mutated	not_mutated	not_mutated	147	3	23	0	254	0	0	0	0	51	73	0	0	0	0	0	0	1	2	0	7	5.59611	0	61.8005	0	0	0
TCGA-CV-7421	HNSCC	76-80yrs	76	M	HPV	negative	neg	1	0	0		The Cancer Genome Atlas Research Network 2015			Nulton 2017		mutated	not_mutated	not_mutated	not_mutated	not_mutated	not_mutated	161	1	9	0	66	0	0	0	0	0	0	0	0	171	0	0	1	0	0	0	3	3.6	0	26.4	0	0	0
TCGA-CV-7422	HNSCC	56-60yrs	60	F	HPV	negative	neg	1	0	0		The Cancer Genome Atlas Research Network 2015			Nulton 2017		mutated	not_mutated	not_mutated	not_mutated	not_mutated	not_mutated	127	4	23	0	52	0	0	0	17	0	0	0	40	0	0	43	0	0	0	1	4	12.7778	0	28.8889	0	0	0
TCGA-CV-7423	HNSCC	61-65yrs	65	M	HPV	negative	neg	1	0	0		The Cancer Genome Atlas Research Network 2015			Nulton 2017		mutated	not_mutated	not_mutated	not_mutated	not_mutated	not_mutated	64	1	24	11	43	40	0	0	19	22	0	0	0	0	0	0	0	0	0	0	7	14.4578	6.62651	25.9036	24.0964	0	0
TCGA-CV-7424	HNSCC	66-70yrs	67	M	HPV	negative	neg	1	0	0		The Cancer Genome Atlas Research Network 2015			Nulton 2017		mutated	mutated	not_mutated	not_mutated	not_mutated	not_mutated	171	5	27	47	170	90	0	0	50	68	0	0	0	0	0	0	0	2	1	0	6	5.85683	10.1952	36.8764	19.5228	0	0
TCGA-CV-7425	HNSCC	76-80yrs	77	F	HPV	negative	neg	1	0	0		The Cancer Genome Atlas Research Network 2015			Nulton 2017		not_mutated	not_mutated	not_mutated	not_mutated	not_mutated	not_mutated	103	2	42	24	43	0	0	0	0	21	43	0	37	0	0	0	0	0	0	0	4	19.6262	11.215	20.0935	0	0	0
TCGA-CV-7427	HNSCC	71-75yrs	73	F	HPV	negative	neg	1	0	0		The Cancer Genome Atlas Research Network 2015			Nulton 2017	TCGA-CV-7427	not_mutated	not_mutated	not_mutated	not_mutated	not_mutated	not_mutated	401	5	27	226	54	0	0	0	0	270	0	0	0	0	0	0	0	0	1	0	4	4.63918	38.8316	9.27835	0	0	0
TCGA-CV-7429	HNSCC	51-55yrs	55	M	HPV	negative	neg	1	0	0		The Cancer Genome Atlas Research Network 2015			Nulton 2017		not_mutated	not_mutated	not_mutated	not_mutated	not_mutated	not_mutated	50	1	18	0	28	0	13	0	0	0	0	0	0	10	0	0	0	0	0	0	3	25	0	38.8889	0	18.0556	0
TCGA-CV-7430	HNSCC	56-60yrs	56	M	HPV	negative	neg	1	0	0		The Cancer Genome Atlas Research Network 2015			Nulton 2017		mutated	not_mutated	not_mutated	not_mutated	not_mutated	not_mutated	97	2	4	0	194	70	0	0	0	0	0	0	0	0	0	0	0	0	0	2	4	1.45985	0	70.8029	25.5474	0	0
TCGA-CV-7432	HNSCC	76-80yrs	79	M	HPV	negative	neg	1	0	0		The Cancer Genome Atlas Research Network 2015			Nulton 2017		mutated	not_mutated	not_mutated	not_mutated	not_mutated	not_mutated	135	3	37	0	109	0	38	0	0	0	60	0	0	0	0	129	1	0	0	0	7	9.71129	0	28.6089	0	9.97375	0
TCGA-CV-7433	HNSCC	46-50yrs	49	M	HPV	negative	neg	1	0	0		The Cancer Genome Atlas Research Network 2015			Nulton 2017		mutated	not_mutated	not_mutated	not_mutated	not_mutated	not_mutated	108	2	22	22	75	0	0	0	0	33	0	0	0	0	0	0	0	0	1	0	4	14.0127	14.0127	47.7707	0	0	0
TCGA-CV-7434	HNSCC	61-65yrs	64	M	HPV	negative	neg	1	0	0		The Cancer Genome Atlas Research Network 2015			Nulton 2017		mutated	not_mutated	not_mutated	not_mutated	not_mutated	not_mutated	83	2	52	0	121	0	0	0	0	0	0	0	63	0	0	0	0	0	0	3	5	21.3115	0	49.5902	0	0	0
TCGA-CV-7435	HNSCC	56-60yrs	57	F	HPV	negative	neg	1	0	0		The Cancer Genome Atlas Research Network 2015			Nulton 2017		mutated	not_mutated	not_mutated	not_mutated	not_mutated	not_mutated	80	3	15	23	141	0	0	0	0	10	0	0	0	0	0	0	0	0	1	0	6	7.65306	11.7347	71.9388	0	0	0
TCGA-CV-7437	HNSCC	76-80yrs	77	M	HPV	negative	neg	1	0	0		The Cancer Genome Atlas Research Network 2015			Nulton 2017		mutated	not_mutated	not_mutated	not_mutated	not_mutated	not_mutated	119	4	85	35	106	0	0	52	0	32	0	0	0	0	0	0	0	0	0	0	10	26.5625	10.9375	33.125	0	0	16.25
TCGA-CV-7438	HNSCC	86-90yrs	87	F	HPV	negative	neg	1	0	0		The Cancer Genome Atlas Research Network 2015			Nulton 2017		mutated	not_mutated	not_mutated	not_mutated	not_mutated	not_mutated	89	2	36	20	89	0	0	0	0	29	0	0	0	0	0	0	0	0	1	0	8	19.6721	10.929	48.6339	0	0	0
TCGA-CV-7440	HNSCC	36-40yrs	38	M	HPV	negative	neg	1	0	0		The Cancer Genome Atlas Research Network 2015			Nulton 2017		not_mutated	not_mutated	not_mutated	not_mutated	not_mutated	not_mutated	203	2	45	0	135	0	0	0	0	0	0	0	137	0	0	163	0	0	0	2	18	9	0	27	0	0	0
TCGA-CV-A45O	HNSCC	56-60yrs	57	M	HPV	negative	neg	1	0	0		The Cancer Genome Atlas Research Network 2015			Nulton 2017		not_mutated	mutated	not_mutated	not_mutated	not_mutated	not_mutated	141	6	24	65	26	0	0	0	28	42	0	0	0	0	0	0	0	0	0	1	1	12.8342	34.7594	13.9037	0	0	0
TCGA-CV-A45P	HNSCC	81-85yrs	82	F	HPV	negative	neg	1	0	0		The Cancer Genome Atlas Research Network 2015			Nulton 2017		mutated	mutated	not_mutated	not_mutated	not_mutated	not_mutated	146	5	38	63	39	0	0	0	0	75	0	0	0	0	0	0	0	0	0	0	2	17.5115	29.0323	17.9724	0	0	0
TCGA-CV-A45Q	HNSCC	66-70yrs	69	F	HPV	negative	neg	1	0	0		The Cancer Genome Atlas Research Network 2015			Nulton 2017		mutated	not_mutated	not_mutated	not_mutated	not_mutated	not_mutated	255	5	66	86	117	0	0	0	0	108	0	0	0	0	0	0	0	0	0	1	7	17.1429	22.3377	30.3896	0	0	0
TCGA-CV-A45R	HNSCC	46-50yrs	46	M	HPV	negative	neg	1	0	0		The Cancer Genome Atlas Research Network 2015			Nulton 2017		mutated	mutated	not_mutated	not_mutated	not_mutated	not_mutated	80	5	42	0	68	0	0	0	0	0	0	0	0	0	0	0	0	0	0	0	3	37.1681	0	60.177	0	0	0
TCGA-CV-A45T	HNSCC	61-65yrs	64	F	HPV	negative	neg	1	0	0		The Cancer Genome Atlas Research Network 2015			Nulton 2017		not_mutated	not_mutated	not_mutated	not_mutated	not_mutated	not_mutated	11	0	1	0	7	6	0	0	0	3	0	0	0	0	0	0	0	0	0	0	0	5.88235	0	41.1765	35.2941	0	0
TCGA-CV-A45U	HNSCC	56-60yrs	59	M	HPV	negative	neg	1	0	0		The Cancer Genome Atlas Research Network 2015			Nulton 2017		mutated	not_mutated	not_mutated	not_mutated	not_mutated	not_mutated	176	1	13	70	111	0	0	0	26	53	0	0	0	0	0	0	0	1	0	0	5	4.6595	25.0896	39.7849	0	0	0
TCGA-CV-A45V	HNSCC	86-90yrs	87	F	HPV	negative	neg	1	0	0		The Cancer Genome Atlas Research Network 2015			Nulton 2017		not_mutated	not_mutated	not_mutated	not_mutated	not_mutated	not_mutated	94	8	23	23	12	0	0	22	0	20	35	0	0	0	0	0	0	0	0	1	9	15.8621	15.8621	8.27586	0	0	15.1724
TCGA-CV-A45W	HNSCC	71-75yrs	75	M	HPV	negative	neg	1	0	0		The Cancer Genome Atlas Research Network 2015			Nulton 2017	TCGA-CV-A45W	mutated	not_mutated	not_mutated	not_mutated	not_mutated	not_mutated	565	5	35	0	138	0	0	65	0	0	0	0	169	109	0	244	0	12	0	0	23	4.40252	0	17.3585	0	0	8.1761
TCGA-CV-A45X	HNSCC	46-50yrs	47	M	HPV	negative	neg	1	0	0		The Cancer Genome Atlas Research Network 2015			Nulton 2017		mutated	not_mutated	not_mutated	not_mutated	not_mutated	not_mutated	92	1	25	9	96	0	0	0	0	16	0	0	0	0	0	0	0	0	1	0	3	16.6667	6	64	0	0	0
TCGA-CV-A45Y	HNSCC	61-65yrs	61	M	HPV	negative	neg	1	0	0		The Cancer Genome Atlas Research Network 2015			Nulton 2017		mutated	not_mutated	not_mutated	not_mutated	not_mutated	not_mutated	64	1	17	0	33	0	9	0	0	31	0	0	0	0	0	0	0	0	0	0	2	18.4783	0	35.8696	0	9.78261	0
TCGA-CV-A45Z	HNSCC	71-75yrs	75	M	HPV	negative	neg	1	0	0		The Cancer Genome Atlas Research Network 2015			Nulton 2017	TCGA-CV-A45Z	mutated	mutated	not_mutated	not_mutated	not_mutated	not_mutated	640	6	13	0	203	0	0	0	0	0	0	0	283	112	0	269	0	11	0	0	19	1.42857	0	22.3077	0	0	0
TCGA-CV-A460	HNSCC	71-75yrs	72	M	HPV	negative	neg	1	0	0		The Cancer Genome Atlas Research Network 2015			Nulton 2017		mutated	not_mutated	not_mutated	not_mutated	not_mutated	not_mutated	65	3	12	0	71	0	0	0	0	0	0	0	0	0	0	0	0	0	0	0	4	13.7931	0	81.6092	0	0	0
TCGA-CV-A461	HNSCC	61-65yrs	65	M	HPV	negative	neg	1	0	0		The Cancer Genome Atlas Research Network 2015			Nulton 2017	TCGA-CV-A461	mutated	not_mutated	not_mutated	not_mutated	not_mutated	mutated	533	6	25	0	142	0	38	49	0	0	0	0	160	143	0	187	0	10	0	0	33	3.17662	0	18.0432	0	4.82846	6.22618
TCGA-CV-A463	HNSCC	81-85yrs	82	F	HPV	negative	neg	1	0	0		The Cancer Genome Atlas Research Network 2015			Nulton 2017		mutated	not_mutated	not_mutated	not_mutated	not_mutated	not_mutated	186	9	34	48	21	51	46	0	33	48	0	0	0	0	0	0	0	0	1	0	3	11.9298	16.8421	7.36842	17.8947	16.1404	0
TCGA-CV-A464	HNSCC	46-50yrs	48	M	HPV	negative	neg	1	0	0		The Cancer Genome Atlas Research Network 2015			Nulton 2017		mutated	not_mutated	not_mutated	not_mutated	not_mutated	not_mutated	19	2	1	4	10	0	0	0	0	0	21	0	0	0	0	0	0	0	0	0	2	2.63158	10.5263	26.3158	0	0	0
TCGA-CV-A465	HNSCC	21-25yrs	24	M	HPV	negative	neg	1	0	0		The Cancer Genome Atlas Research Network 2015			Nulton 2017		mutated	mutated	not_mutated	not_mutated	not_mutated	not_mutated	33	2	16	0	20	0	0	0	7	0	0	0	0	0	0	0	0	0	0	0	2	35.5556	0	44.4444	0	0	0
TCGA-CV-A468	HNSCC	41-45yrs	42	M	HPV	negative	neg	1	0	0		The Cancer Genome Atlas Research Network 2015			Nulton 2017	TCGA-CV-A468	mutated	not_mutated	not_mutated	not_mutated	not_mutated	not_mutated	341	3	10	0	12	0	147	368	0	0	0	0	0	0	0	0	29	0	0	0	0	1.76678	0	2.12014	0	25.9717	65.0177
TCGA-CV-A6JD	HNSCC	81-85yrs	82	F	HPV	negative	neg	1	0	0		The Cancer Genome Atlas Research Network 2015			Nulton 2017		mutated	mutated	not_mutated	not_mutated	not_mutated	not_mutated	82	6	20	0	34	39	0	0	13	0	0	0	0	0	0	0	0	0	0	0	6	17.8571	0	30.3571	34.8214	0	0
TCGA-CV-A6JE	HNSCC	76-80yrs	78	M	HPV	negative	neg	1	0	0		The Cancer Genome Atlas Research Network 2015			Nulton 2017		mutated	mutated	not_mutated	not_mutated	not_mutated	not_mutated	121	4	12	13	86	0	21	0	0	41	0	0	0	0	0	0	0	0	1	0	9	6.55738	7.10383	46.9945	0	11.4754	0
TCGA-CV-A6JM	HNSCC	81-85yrs	85	M	HPV	negative	neg	1	0	0		The Cancer Genome Atlas Research Network 2015			Nulton 2017		mutated	mutated	not_mutated	not_mutated	not_mutated	not_mutated	234	9	17	99	83	0	72	0	36	76	0	0	0	0	0	0	0	0	1	1	7	4.33673	25.2551	21.1735	0	18.3673	0
TCGA-CV-A6JN	HNSCC	51-55yrs	53	M	HPV	negative	neg	1	0	0		The Cancer Genome Atlas Research Network 2015			Nulton 2017		mutated	not_mutated	not_mutated	not_mutated	not_mutated	not_mutated	70	1	18	0	83	0	0	0	0	0	0	0	0	0	0	0	0	0	0	1	1	17.4757	0	80.5825	0	0	0
TCGA-CV-A6JO	HNSCC	66-70yrs	69	M	HPV	negative	neg	1	0	0		The Cancer Genome Atlas Research Network 2015			Nulton 2017		not_mutated	not_mutated	not_mutated	not_mutated	not_mutated	not_mutated	68	3	39	0	34	0	0	0	11	0	0	0	0	0	0	0	0	1	0	0	7	42.3913	0	36.9565	0	0	0
TCGA-CV-A6JT	HNSCC	61-65yrs	65	M	HPV	negative	neg	1	0	0		The Cancer Genome Atlas Research Network 2015			Nulton 2017		mutated	not_mutated	not_mutated	not_mutated	not_mutated	not_mutated	49	2	22	7	17	0	0	0	0	5	14	0	0	0	0	0	0	0	0	0	0	33.8462	10.7692	26.1538	0	0	0
TCGA-CV-A6JU	HNSCC	61-65yrs	61	F	HPV	negative	neg	1	0	0		The Cancer Genome Atlas Research Network 2015			Nulton 2017		mutated	not_mutated	not_mutated	not_mutated	not_mutated	not_mutated	120	3	21	0	139	0	0	0	0	0	0	0	0	0	0	0	0	0	0	0	14	12.069	0	79.8851	0	0	0
TCGA-CV-A6JY	HNSCC	66-70yrs	69	M	HPV	negative	neg	1	0	0		The Cancer Genome Atlas Research Network 2015			Nulton 2017		mutated	not_mutated	not_mutated	not_mutated	not_mutated	not_mutated	85	3	34	0	27	0	14	0	14	0	22	0	0	0	0	0	0	1	0	0	2	29.8246	0	23.6842	0	12.2807	0
TCGA-CV-A6JZ	HNSCC	66-70yrs	68	M	HPV	negative	neg	1	0	0		The Cancer Genome Atlas Research Network 2015			Nulton 2017		mutated	not_mutated	not_mutated	not_mutated	not_mutated	not_mutated	96	2	19	0	113	0	0	0	0	0	0	0	0	0	0	0	0	1	0	0	6	13.6691	0	81.295	0	0	0
TCGA-CV-A6K0	HNSCC	56-60yrs	58	M	HPV	negative	neg	1	0	0		The Cancer Genome Atlas Research Network 2015			Nulton 2017		not_mutated	not_mutated	not_mutated	not_mutated	not_mutated	not_mutated	15	0	11	0	6	0	3	0	0	3	0	0	0	0	0	0	0	0	0	0	0	47.8261	0	26.087	0	13.0435	0
TCGA-CV-A6K1	HNSCC	61-65yrs	65	M	HPV	negative	neg	1	0	0		The Cancer Genome Atlas Research Network 2015			Nulton 2017	TCGA-CV-A6K1	mutated	not_mutated	not_mutated	not_mutated	not_mutated	not_mutated	460	5	90	52	198	0	0	0	0	32	202	0	0	0	0	0	2	0	0	0	96	13.3929	7.7381	29.4643	0	0	0
TCGA-CV-A6K2	HNSCC	76-80yrs	79	M	HPV	negative	neg	1	0	0		The Cancer Genome Atlas Research Network 2015			Nulton 2017	TCGA-CV-A6K2	mutated	not_mutated	not_mutated	not_mutated	not_mutated	not_mutated	595	11	32	340	50	0	0	0	105	352	0	0	0	0	0	0	1	0	0	0	6	3.61174	38.3747	5.64334	0	0	0
TCGA-CX-7085	HNSCC	76-80yrs	77	F	HPV	negative	neg	1	0	0		The Cancer Genome Atlas Research Network 2015			Nulton 2017		not_mutated	not_mutated	not_mutated	not_mutated	not_mutated	not_mutated	129	5	14	41	24	0	0	0	20	70	0	0	0	0	29	0	0	0	0	0	1	7.03518	20.603	12.0603	0	0	0
TCGA-CX-7086	HNSCC	51-55yrs	53	M	HPV	negative	neg	1	0	0		The Cancer Genome Atlas Research Network 2015			Nulton 2017		mutated	not_mutated	not_mutated	not_mutated	not_mutated	not_mutated	211	2	25	34	130	0	0	48	0	58	0	0	0	0	0	0	1	0	4	0	10	8.06452	10.9677	41.9355	0	0	15.4839
TCGA-CX-7219	HNSCC	46-50yrs	47	M	HPV	negative	neg	1	0	0		The Cancer Genome Atlas Research Network 2015			Nulton 2017		mutated	not_mutated	not_mutated	not_mutated	not_mutated	not_mutated	122	1	20	22	47	0	0	23	0	25	0	0	0	35	0	0	0	0	0	0	6	11.236	12.3596	26.4045	0	0	12.9213
TCGA-CX-A4AQ	HNSCC	56-60yrs	56	M	HPV	negative	neg	1	0	0		The Cancer Genome Atlas Research Network 2015			Nulton 2017		mutated	not_mutated	not_mutated	not_mutated	not_mutated	not_mutated	93	1	24	15	79	0	0	0	0	12	0	0	0	0	0	0	0	0	0	0	6	17.6471	11.0294	58.0882	0	0	0
TCGA-D6-6515	HNSCC	81-85yrs	82	F	HPV	negative	neg	1	0	0		The Cancer Genome Atlas Research Network 2015			Nulton 2017		mutated	not_mutated	not_mutated	not_mutated	not_mutated	not_mutated	42	2	23	0	29	0	8	0	0	0	0	0	0	0	0	0	0	0	0	0	2	37.0968	0	46.7742	0	12.9032	0
TCGA-D6-6516	HNSCC	66-70yrs	69	M	HPV	negative	neg	1	0	0		The Cancer Genome Atlas Research Network 2015			Nulton 2017	TCGA-D6-6516	mutated	mutated	not_mutated	not_mutated	mutated	not_mutated	1554	2	76	0	0	0	386	2147	0	0	0	0	0	0	0	0	160	0	0	0	9	2.73578	0	0	0	13.8949	77.2858
TCGA-D6-6517	HNSCC	56-60yrs	59	M	HPV	negative	neg	1	0	0		The Cancer Genome Atlas Research Network 2015			Nulton 2017		mutated	not_mutated	not_mutated	not_mutated	not_mutated	not_mutated	66	3	17	0	74	0	0	0	0	0	0	0	0	0	0	0	0	0	0	0	6	17.5258	0	76.2887	0	0	0
TCGA-D6-6823	HNSCC	46-50yrs	50	M	HPV	negative	neg	1	0	0		The Cancer Genome Atlas Research Network 2015			Nulton 2017		mutated	not_mutated	not_mutated	not_mutated	not_mutated	not_mutated	155	1	10	0	106	0	0	0	0	0	0	0	0	56	29	0	0	0	0	0	6	4.83092	0	51.2077	0	0	0
TCGA-D6-6824	HNSCC	61-65yrs	61	M	HPV	negative	neg	1	0	0		The Cancer Genome Atlas Research Network 2015			Nulton 2017		not_mutated	not_mutated	not_mutated	not_mutated	not_mutated	not_mutated	48	1	0	6	23	0	0	9	0	0	0	0	0	0	0	26	0	0	0	0	1	0	9.23077	35.3846	0	0	13.8462
TCGA-D6-6825	HNSCC	71-75yrs	73	M	HPV	negative	neg	1	0	0		The Cancer Genome Atlas Research Network 2015			Nulton 2017		mutated	mutated	not_mutated	not_mutated	not_mutated	not_mutated	65	2	31	0	67	0	0	0	0	0	0	0	0	0	0	0	0	0	0	1	3	30.3922	0	65.6863	0	0	0
TCGA-D6-6826	HNSCC	61-65yrs	64	F	HPV	negative	neg	1	0	0		The Cancer Genome Atlas Research Network 2015			Nulton 2017		mutated	not_mutated	not_mutated	not_mutated	not_mutated	not_mutated	90	1	20	0	33	0	21	0	0	23	28	0	0	0	0	0	0	0	0	0	4	15.5039	0	25.5814	0	16.2791	0
TCGA-D6-6827	HNSCC	51-55yrs	55	F	HPV	negative	neg	1	0	0		The Cancer Genome Atlas Research Network 2015			Nulton 2017		not_mutated	not_mutated	not_mutated	not_mutated	not_mutated	not_mutated	16	0	0	0	1	0	0	0	0	0	17	0	0	0	0	0	0	0	0	0	3	0	0	4.7619	0	0	0
TCGA-D6-8568	HNSCC	61-65yrs	62	M	HPV	negative	neg	1	0	0		The Cancer Genome Atlas Research Network 2015			Nulton 2017		mutated	not_mutated	not_mutated	not_mutated	not_mutated	not_mutated	101	2	0	8	53	18	0	0	0	0	0	0	0	0	0	49	0	0	1	0	9	0	5.7971	38.4058	13.0435	0	0
TCGA-D6-8569	HNSCC	51-55yrs	52	M	HPV	negative	neg	1	0	0		The Cancer Genome Atlas Research Network 2015			Nulton 2017		mutated	not_mutated	not_mutated	not_mutated	not_mutated	not_mutated	115	3	27	0	136	0	0	0	0	0	0	0	0	0	0	0	1	0	0	0	5	15.9763	0	80.4734	0	0	0
TCGA-D6-A4Z9	HNSCC	56-60yrs	59	M	HPV	negative	neg	1	0	0		The Cancer Genome Atlas Research Network 2015			Nulton 2017		mutated	not_mutated	not_mutated	not_mutated	not_mutated	not_mutated	78	2	22	0	94	0	0	0	0	0	0	0	0	0	0	0	0	0	1	0	3	18.3333	0	78.3333	0	0	0
TCGA-D6-A4ZB	HNSCC	61-65yrs	61	M	HPV	negative	neg	1	0	0		The Cancer Genome Atlas Research Network 2015			Nulton 2017		mutated	not_mutated	not_mutated	not_mutated	not_mutated	not_mutated	164	2	27	35	83	0	0	0	0	83	0	0	0	0	0	0	0	0	0	0	1	11.7904	15.2838	36.2445	0	0	0
TCGA-D6-A6EK	HNSCC	66-70yrs	67	M	HPV	negative	neg	1	0	0		The Cancer Genome Atlas Research Network 2015			Nulton 2017		not_mutated	not_mutated	not_mutated	not_mutated	not_mutated	not_mutated	157	5	8	0	134	40	25	0	0	0	0	0	0	0	0	0	0	0	0	0	14	3.61991	0	60.6335	18.0995	11.3122	0
TCGA-D6-A6EM	HNSCC	61-65yrs	65	F	HPV	negative	neg	1	0	0		The Cancer Genome Atlas Research Network 2015			Nulton 2017		mutated	mutated	not_mutated	not_mutated	not_mutated	not_mutated	93	2	26	0	69	0	20	0	0	0	0	0	0	0	0	0	0	0	0	0	6	21.4876	0	57.0248	0	16.5289	0
TCGA-D6-A6EN	HNSCC	71-75yrs	71	M	HPV	negative	neg	1	0	0		The Cancer Genome Atlas Research Network 2015			Nulton 2017		not_mutated	mutated	not_mutated	not_mutated	not_mutated	not_mutated	90	7	33	11	54	0	0	0	13	9	0	0	0	0	0	0	0	0	0	1	8	25.5814	8.52713	41.8605	0	0	0
TCGA-D6-A6EO	HNSCC	41-45yrs	44	M	HPV	negative	neg	1	0	0		The Cancer Genome Atlas Research Network 2015			Nulton 2017		mutated	not_mutated	not_mutated	not_mutated	not_mutated	not_mutated	80	2	7	0	29	0	0	18	0	0	14	0	0	0	0	40	0	0	0	0	3	6.30631	0	26.1261	0	0	16.2162
TCGA-D6-A6EP	HNSCC	61-65yrs	62	M	HPV	negative	neg	1	0	0		The Cancer Genome Atlas Research Network 2015			Nulton 2017		mutated	not_mutated	not_mutated	not_mutated	not_mutated	not_mutated	107	2	13	9	100	0	0	0	0	15	0	0	0	21	0	0	0	1	0	2	2	7.97546	5.52147	61.3497	0	0	0
TCGA-D6-A6EQ	HNSCC	56-60yrs	57	M	HPV	negative	neg	1	0	0		The Cancer Genome Atlas Research Network 2015			Nulton 2017		mutated	not_mutated	not_mutated	not_mutated	not_mutated	not_mutated	81	1	9	15	37	0	0	14	0	12	26	0	0	0	0	0	1	0	0	1	4	7.56303	12.605	31.0924	0	0	11.7647
TCGA-D6-A6ES	HNSCC	46-50yrs	50	M	HPV	negative	neg	1	0	0		The Cancer Genome Atlas Research Network 2015			Nulton 2017		not_mutated	not_mutated	not_mutated	not_mutated	not_mutated	not_mutated	177	2	28	54	53	0	0	0	24	95	0	0	0	0	0	0	0	0	0	0	5	10.8108	20.8494	20.4633	0	0	0
TCGA-D6-A74Q	HNSCC	66-70yrs	67	M	HPV	negative	neg	1	0	0		The Cancer Genome Atlas Research Network 2015			Nulton 2017	TCGA-D6-A74Q	mutated	mutated	not_mutated	not_mutated	not_mutated	not_mutated	377	4	22	57	127	0	0	44	34	86	0	0	108	71	0	0	0	9	0	0	12	3.85965	10	22.2807	0	0	7.7193
TCGA-DQ-5624	HNSCC	41-45yrs	43	F	HPV	negative	neg	1	0	0		The Cancer Genome Atlas Research Network 2015			Nulton 2017		not_mutated	not_mutated	not_mutated	not_mutated	not_mutated	not_mutated	85	0	9	31	18	0	0	0	15	26	22	0	0	0	0	0	0	0	0	0	1	7.37705	25.4098	14.7541	0	0	0
TCGA-DQ-5625	HNSCC	51-55yrs	52	F	HPV	negative	neg	1	0	0		The Cancer Genome Atlas Research Network 2015			Nulton 2017		not_mutated	not_mutated	not_mutated	not_mutated	not_mutated	not_mutated	175	2	24	38	83	0	0	0	24	71	0	0	0	0	0	0	1	0	0	0	11	9.52381	15.0794	32.9365	0	0	0
TCGA-DQ-5629	HNSCC	61-65yrs	64	M	HPV	negative	neg	1	0	0		The Cancer Genome Atlas Research Network 2015			Nulton 2017		mutated	mutated	not_mutated	not_mutated	not_mutated	not_mutated	293	4	34	0	0	0	0	52	0	0	0	0	118	0	0	216	0	3	0	0	8	7.88863	0	0	0	0	12.065
TCGA-DQ-5630	HNSCC	71-75yrs	73	M	HPV	negative	neg	1	0	0		The Cancer Genome Atlas Research Network 2015			Nulton 2017		mutated	not_mutated	not_mutated	not_mutated	not_mutated	not_mutated	62	2	15	0	40	0	0	12	0	18	0	0	0	0	0	0	0	0	0	0	6	16.4835	0	43.956	0	0	13.1868
TCGA-DQ-5631	HNSCC	51-55yrs	52	M	HPV	negative	neg	1	0	0		The Cancer Genome Atlas Research Network 2015			Nulton 2017		mutated	not_mutated	not_mutated	mutated	not_mutated	not_mutated	76	4	32	0	46	0	13	0	27	0	0	0	0	0	0	0	0	0	0	0	3	26.4463	0	38.0165	0	10.7438	0
TCGA-DQ-7588	HNSCC	66-70yrs	66	M	HPV	negative	neg	1	0	0		The Cancer Genome Atlas Research Network 2015			Nulton 2017		mutated	not_mutated	not_mutated	not_mutated	not_mutated	not_mutated	92	2	12	17	80	0	0	0	0	19	0	0	0	0	0	0	0	0	0	0	6	8.95522	12.6866	59.7015	0	0	0
TCGA-DQ-7592	HNSCC	56-60yrs	57	M	HPV	negative	neg	1	0	0		The Cancer Genome Atlas Research Network 2015			Nulton 2017		mutated	not_mutated	not_mutated	not_mutated	not_mutated	not_mutated	67	2	13	0	38	0	0	16	0	8	24	0	0	0	0	0	0	0	0	0	5	12.5	0	36.5385	0	0	15.3846
TCGA-F7-7848	HNSCC	46-50yrs	47	M	HPV	negative	neg	1	0	0		The Cancer Genome Atlas Research Network 2015			Nulton 2017		mutated	not_mutated	not_mutated	not_mutated	not_mutated	not_mutated	284	3	15	0	237	0	0	0	0	0	0	0	91	71	0	0	0	3	0	0	15	3.47222	0	54.8611	0	0	0
TCGA-F7-8298	HNSCC	56-60yrs	58	M	HPV	negative	neg	1	0	0		The Cancer Genome Atlas Research Network 2015			Nulton 2017		mutated	not_mutated	not_mutated	not_mutated	not_mutated	not_mutated	90	1	14	17	57	0	0	0	0	32	0	0	0	0	0	0	0	0	0	0	3	11.3821	13.8211	46.3415	0	0	0
TCGA-F7-8489	HNSCC	46-50yrs	48	M	HPV	negative	neg	1	0	0		The Cancer Genome Atlas Research Network 2015			Nulton 2017		mutated	not_mutated	not_mutated	not_mutated	not_mutated	not_mutated	126	4	24	25	107	0	0	0	0	19	0	0	0	0	0	0	0	0	3	0	5	13.1148	13.6612	58.4699	0	0	0
TCGA-F7-A50G	HNSCC	66-70yrs	66	M	HPV	negative	neg	1	0	0		The Cancer Genome Atlas Research Network 2015			Nulton 2017		mutated	not_mutated	not_mutated	not_mutated	not_mutated	not_mutated	89	1	43	8	20	0	0	0	27	30	0	0	0	0	0	0	0	0	0	0	2	33.0769	6.15385	15.3846	0	0	0
TCGA-F7-A50I	HNSCC	71-75yrs	72	M	HPV	negative	neg	1	0	0		The Cancer Genome Atlas Research Network 2015			Nulton 2017		mutated	mutated	not_mutated	not_mutated	not_mutated	not_mutated	130	4	14	0	150	19	0	0	0	0	0	0	0	0	0	0	0	0	0	1	8	7.29167	0	78.125	9.89583	0	0
TCGA-F7-A50J	HNSCC	66-70yrs	67	F	HPV	negative	neg	1	0	0		The Cancer Genome Atlas Research Network 2015			Nulton 2017		not_mutated	not_mutated	not_mutated	not_mutated	not_mutated	not_mutated	148	2	55	37	67	0	0	0	0	60	0	0	0	0	0	0	0	1	0	0	7	24.2291	16.2996	29.5154	0	0	0
TCGA-F7-A61S	HNSCC	61-65yrs	62	M	HPV	negative	neg	1	0	0		The Cancer Genome Atlas Research Network 2015			Nulton 2017		mutated	mutated	not_mutated	not_mutated	not_mutated	not_mutated	90	4	25	0	71	38	0	0	0	0	0	0	0	0	0	0	0	0	0	0	8	17.6056	0	50	26.7606	0	0
TCGA-F7-A61V	HNSCC	51-55yrs	54	M	HPV	negative	neg	1	0	0		The Cancer Genome Atlas Research Network 2015			Nulton 2017		mutated	not_mutated	not_mutated	not_mutated	not_mutated	not_mutated	95	1	11	20	64	0	0	0	14	15	0	0	0	0	0	0	0	0	0	0	6	8.46154	15.3846	49.2308	0	0	0
TCGA-F7-A61W	HNSCC	51-55yrs	51	M	HPV	negative	neg	1	0	0		The Cancer Genome Atlas Research Network 2015			Nulton 2017		mutated	not_mutated	not_mutated	not_mutated	not_mutated	not_mutated	58	1	3	0	86	0	0	0	0	0	0	0	0	0	0	0	0	0	0	0	3	3.26087	0	93.4783	0	0	0
TCGA-F7-A620	HNSCC	46-50yrs	47	M	HPV	negative	neg	1	0	0		The Cancer Genome Atlas Research Network 2015			Nulton 2017		mutated	not_mutated	not_mutated	not_mutated	not_mutated	not_mutated	47	1	17	8	53	0	0	0	0	0	0	0	0	0	0	0	0	0	0	0	5	20.4819	9.63855	63.8554	0	0	0
TCGA-F7-A622	HNSCC	71-75yrs	75	M	HPV	negative	neg	1	0	0		The Cancer Genome Atlas Research Network 2015			Nulton 2017		not_mutated	not_mutated	not_mutated	not_mutated	not_mutated	not_mutated	54	5	19	0	54	0	0	0	0	0	0	0	0	0	0	0	0	0	0	0	8	23.4568	0	66.6667	0	0	0
TCGA-F7-A623	HNSCC	66-70yrs	70	M	HPV	negative	neg	1	0	0		The Cancer Genome Atlas Research Network 2015			Nulton 2017		mutated	not_mutated	not_mutated	not_mutated	not_mutated	not_mutated	165	2	38	33	153	0	0	0	0	27	0	0	0	0	0	0	0	0	3	0	8	14.5038	12.5954	58.3969	0	0	0
TCGA-F7-A624	HNSCC	71-75yrs	73	M	HPV	negative	neg	1	0	0		The Cancer Genome Atlas Research Network 2015			Nulton 2017	TCGA-F7-A624	mutated	not_mutated	not_mutated	not_mutated	mutated	not_mutated	2774	8	452	0	1262	0	0	0	0	0	771	1291	0	0	0	0	0	0	0	1	353	10.9443	0	30.5569	0	0	0
TCGA-H7-7774	HNSCC	71-75yrs	75	F	HPV	negative	neg	1	0	0		The Cancer Genome Atlas Research Network 2015			Nulton 2017		not_mutated	not_mutated	not_mutated	not_mutated	not_mutated	not_mutated	137	5	31	0	48	36	25	0	20	17	0	0	0	0	0	0	0	0	0	0	8	16.7568	0	25.9459	19.4595	13.5135	0
TCGA-H7-8501	HNSCC	51-55yrs	54	M	HPV	negative	neg	1	0	0		The Cancer Genome Atlas Research Network 2015			Nulton 2017		mutated	mutated	not_mutated	not_mutated	not_mutated	not_mutated	136	8	30	59	45	0	0	0	0	60	0	0	0	0	0	0	1	0	0	0	1	15.3061	30.102	22.9592	0	0	0
TCGA-H7-A6C4	HNSCC	31-35yrs	35	F	HPV	negative	neg	1	0	0		The Cancer Genome Atlas Research Network 2015			Nulton 2017		mutated	mutated	not_mutated	not_mutated	not_mutated	not_mutated	33	2	11	0	13	22	0	0	0	0	0	0	0	0	0	0	0	0	0	0	2	22.9167	0	27.0833	45.8333	0	0
TCGA-HD-7229	HNSCC	56-60yrs	60	M	HPV	negative	neg	1	0	0		The Cancer Genome Atlas Research Network 2015			Nulton 2017		mutated	not_mutated	not_mutated	not_mutated	not_mutated	not_mutated	153	1	57	0	99	0	21	0	0	26	0	0	0	0	0	0	0	0	0	0	8	27.0142	0	46.9194	0	9.95261	0
TCGA-HD-7753	HNSCC	61-65yrs	62	M	HPV	negative	neg	1	0	0		The Cancer Genome Atlas Research Network 2015			Nulton 2017		mutated	not_mutated	not_mutated	not_mutated	not_mutated	not_mutated	95	2	5	0	110	0	0	0	0	0	0	0	0	0	0	0	0	2	0	0	12	3.87597	0	85.2713	0	0	0
TCGA-HD-7831	HNSCC	71-75yrs	74	M	HPV	negative	neg	1	0	0		The Cancer Genome Atlas Research Network 2015			Nulton 2017		mutated	not_mutated	not_mutated	not_mutated	not_mutated	not_mutated	34	1	22	0	23	0	0	0	0	0	0	0	0	0	0	0	0	0	0	0	5	44	0	46	0	0	0
TCGA-HD-8224	HNSCC	61-65yrs	63	M	HPV	negative	neg	1	0	0		The Cancer Genome Atlas Research Network 2015			Nulton 2017		mutated	not_mutated	not_mutated	not_mutated	not_mutated	not_mutated	75	1	26	0	28	0	12	0	0	0	0	0	0	0	0	29	0	1	0	0	5	25.7426	0	27.7228	0	11.8812	0
TCGA-HD-8634	HNSCC	51-55yrs	51	F	HPV	negative	neg	1	0	0		The Cancer Genome Atlas Research Network 2015			Nulton 2017		mutated	not_mutated	not_mutated	not_mutated	not_mutated	not_mutated	62	2	13	7	16	0	0	0	23	13	15	0	0	0	0	0	0	0	0	0	4	14.2857	7.69231	17.5824	0	0	0
TCGA-HD-8635	HNSCC	61-65yrs	61	F	HPV	negative	neg	1	0	0		The Cancer Genome Atlas Research Network 2015			Nulton 2017		mutated	not_mutated	not_mutated	not_mutated	not_mutated	not_mutated	182	3	53	81	238	0	0	0	0	154	0	0	0	0	0	0	0	0	2	0	7	9.90654	15.1402	44.486	0	0	0
TCGA-HD-A4C1	HNSCC	41-45yrs	41	F	HPV	negative	neg	1	0	0		The Cancer Genome Atlas Research Network 2015			Nulton 2017		not_mutated	not_mutated	not_mutated	not_mutated	not_mutated	not_mutated	176	7	38	62	71	0	0	0	32	53	0	0	0	0	0	0	0	0	0	0	6	14.5038	23.6641	27.0992	0	0	0
TCGA-HD-A6HZ	HNSCC	76-80yrs	79	F	HPV	negative	neg	1	0	0		The Cancer Genome Atlas Research Network 2015			Nulton 2017		mutated	not_mutated	not_mutated	not_mutated	not_mutated	not_mutated	71	3	17	12	28	0	0	0	0	18	30	0	0	0	0	0	0	0	1	0	4	15.4545	10.9091	25.4545	0	0	0
TCGA-HD-A6I0	HNSCC	56-60yrs	56	M	HPV	negative	neg	1	0	0		The Cancer Genome Atlas Research Network 2015			Nulton 2017		not_mutated	not_mutated	not_mutated	not_mutated	not_mutated	not_mutated	67	3	23	10	36	28	0	0	0	0	0	0	0	0	0	0	0	0	1	0	4	22.549	9.80392	35.2941	27.451	0	0
TCGA-IQ-7630	HNSCC	46-50yrs	49	M	HPV	negative	neg	1	0	0		The Cancer Genome Atlas Research Network 2015			Nulton 2017		mutated	not_mutated	not_mutated	not_mutated	not_mutated	not_mutated	112	3	69	15	65	0	0	0	0	21	0	0	0	0	0	0	0	0	0	1	3	39.6552	8.62069	37.3563	0	0	0
TCGA-IQ-7632	HNSCC	66-70yrs	68	F	HPV	negative	neg	1	0	0		The Cancer Genome Atlas Research Network 2015			Nulton 2017		not_mutated	not_mutated	not_mutated	not_mutated	not_mutated	not_mutated	56	1	16	0	36	0	0	0	0	0	0	0	21	0	0	0	0	0	0	0	3	21.0526	0	47.3684	0	0	0
TCGA-IQ-A61E	HNSCC	51-55yrs	55	F	HPV	negative	neg	1	0	0		The Cancer Genome Atlas Research Network 2015			Nulton 2017		mutated	not_mutated	not_mutated	not_mutated	not_mutated	not_mutated	161	5	38	63	33	0	0	0	22	82	0	0	0	0	0	0	0	0	0	0	2	15.8333	26.25	13.75	0	0	0
TCGA-IQ-A61G	HNSCC	56-60yrs	57	M	HPV	negative	neg	1	0	0		The Cancer Genome Atlas Research Network 2015			Nulton 2017		mutated	not_mutated	not_mutated	not_mutated	not_mutated	not_mutated	121	1	18	0	124	0	0	0	0	0	26	0	0	0	0	0	1	0	1	0	5	10.2857	0	70.8571	0	0	0
TCGA-IQ-A61H	HNSCC	76-80yrs	76	M	HPV	negative	neg	1	0	0		The Cancer Genome Atlas Research Network 2015			Nulton 2017		mutated	not_mutated	not_mutated	not_mutated	not_mutated	not_mutated	130	3	32	12	74	0	37	0	0	34	0	0	0	0	0	0	1	0	0	0	5	16.4103	6.15385	37.9487	0	18.9744	0
TCGA-IQ-A61J	HNSCC	51-55yrs	54	M	HPV	negative	neg	1	0	0		The Cancer Genome Atlas Research Network 2015			Nulton 2017		mutated	not_mutated	not_mutated	not_mutated	not_mutated	not_mutated	35	2	26	0	16	0	0	9	0	0	0	0	0	0	0	0	0	0	0	0	2	49.0566	0	30.1887	0	0	16.9811
TCGA-IQ-A61O	HNSCC	41-45yrs	43	M	HPV	negative	neg	1	0	0		The Cancer Genome Atlas Research Network 2015			Nulton 2017		mutated	not_mutated	not_mutated	not_mutated	not_mutated	not_mutated	34	1	12	0	18	16	0	0	7	0	0	0	0	0	0	0	0	0	0	0	3	21.4286	0	32.1429	28.5714	0	0
TCGA-IQ-A6SG	HNSCC	61-65yrs	61	F	HPV	negative	neg	1	0	0		The Cancer Genome Atlas Research Network 2015			Nulton 2017		mutated	not_mutated	not_mutated	not_mutated	not_mutated	not_mutated	90	2	21	0	90	0	0	0	0	0	0	0	0	14	0	0	0	0	2	0	6	15.7895	0	67.6692	0	0	0
TCGA-IQ-A6SH	HNSCC	51-55yrs	55	M	HPV	negative	neg	1	0	0		The Cancer Genome Atlas Research Network 2015			Nulton 2017		mutated	mutated	not_mutated	not_mutated	not_mutated	not_mutated	64	2	27	0	53	0	11	13	0	0	0	0	0	0	0	0	1	0	0	0	6	24.3243	0	47.7477	0	9.90991	11.7117
TCGA-KU-A66S	HNSCC	66-70yrs	69	F	HPV	negative	neg	1	0	0		The Cancer Genome Atlas Research Network 2015			Nulton 2017	TCGA-KU-A66S	not_mutated	not_mutated	not_mutated	not_mutated	not_mutated	not_mutated	482	2	52	0	159	0	0	0	0	0	0	0	0	0	0	424	2	0	0	0	21	7.90274	0	24.1641	0	0	0
TCGA-KU-A66T	HNSCC	51-55yrs	53	F	HPV	negative	neg	1	0	0		The Cancer Genome Atlas Research Network 2015			Nulton 2017		mutated	not_mutated	not_mutated	not_mutated	not_mutated	not_mutated	97	1	30	10	30	0	0	0	0	0	33	0	0	0	0	38	0	0	0	0	1	21.1268	7.04225	21.1268	0	0	0
TCGA-KU-A6H8	HNSCC	41-45yrs	41	M	HPV	negative	neg	1	0	0		The Cancer Genome Atlas Research Network 2015			Nulton 2017		not_mutated	not_mutated	not_mutated	not_mutated	not_mutated	not_mutated	22	0	7	0	20	0	0	0	0	0	0	0	0	0	0	0	0	0	1	0	1	24.1379	0	68.9655	0	0	0
TCGA-MT-A51W	HNSCC	51-55yrs	52	F	HPV	negative	neg	1	0	0		The Cancer Genome Atlas Research Network 2015			Nulton 2017		mutated	not_mutated	not_mutated	not_mutated	not_mutated	not_mutated	63	1	5	11	47	0	0	0	0	28	0	0	0	0	0	0	0	0	0	0	3	5.31915	11.7021	50	0	0	0
TCGA-MT-A51X	HNSCC	26-30yrs	30	M	HPV	negative	neg	1	0	0		The Cancer Genome Atlas Research Network 2015			Nulton 2017		not_mutated	not_mutated	not_mutated	not_mutated	not_mutated	not_mutated	47	0	32	0	24	0	0	0	0	0	16	0	0	0	0	0	0	0	0	0	2	43.2432	0	32.4324	0	0	0
TCGA-MT-A67A	HNSCC	81-85yrs	85	F	HPV	negative	neg	1	0	0		The Cancer Genome Atlas Research Network 2015			Nulton 2017		not_mutated	mutated	not_mutated	not_mutated	not_mutated	not_mutated	104	7	60	0	72	0	0	0	0	0	0	0	0	0	0	0	0	0	0	0	11	41.958	0	50.3497	0	0	0
TCGA-MT-A67D	HNSCC	51-55yrs	55	M	HPV	negative	neg	1	0	0		The Cancer Genome Atlas Research Network 2015			Nulton 2017		not_mutated	not_mutated	not_mutated	not_mutated	not_mutated	not_mutated	88	3	9	0	60	20	0	38	0	0	0	0	0	0	0	0	0	0	1	0	6	6.71642	0	44.7761	14.9254	0	28.3582
TCGA-MT-A67F	HNSCC	56-60yrs	60	F	HPV	negative	neg	1	0	0		The Cancer Genome Atlas Research Network 2015			Nulton 2017		not_mutated	not_mutated	not_mutated	not_mutated	not_mutated	not_mutated	283	3	24	163	35	0	0	0	40	134	0	0	0	0	0	0	2	0	0	0	1	6.01504	40.8521	8.77193	0	0	0
TCGA-MT-A7BN	HNSCC	71-75yrs	74	M	HPV	negative	neg	1	0	0		The Cancer Genome Atlas Research Network 2015			Nulton 2017		mutated	not_mutated	not_mutated	not_mutated	not_mutated	not_mutated	56	2	23	0	53	0	0	0	0	0	0	0	0	0	0	0	0	0	0	0	4	28.75	0	66.25	0	0	0
TCGA-MZ-A7D7	HNSCC	51-55yrs	51	M	HPV	negative	neg	1	0	0		The Cancer Genome Atlas Research Network 2015			Nulton 2017		mutated	not_mutated	not_mutated	not_mutated	not_mutated	not_mutated	130	2	14	40	93	0	0	0	0	56	0	0	0	0	0	0	0	1	2	0	6	6.60377	18.8679	43.8679	0	0	0
TCGA-P3-A5Q6	HNSCC	46-50yrs	49	M	HPV	negative	neg	1	0	0		The Cancer Genome Atlas Research Network 2015			Nulton 2017		mutated	not_mutated	not_mutated	not_mutated	not_mutated	not_mutated	109	1	32	12	110	0	0	0	0	10	0	0	0	0	0	0	0	0	1	0	4	18.9349	7.10059	65.0888	0	0	0
TCGA-P3-A5QA	HNSCC	41-45yrs	41	M	HPV	negative	neg	1	0	0		The Cancer Genome Atlas Research Network 2015			Nulton 2017		mutated	mutated	not_mutated	not_mutated	not_mutated	not_mutated	65	3	47	0	39	0	0	0	0	0	0	0	0	0	0	0	0	0	0	0	4	52.2222	0	43.3333	0	0	0
TCGA-P3-A6SX	HNSCC	66-70yrs	67	M	HPV	negative	neg	1	0	0		The Cancer Genome Atlas Research Network 2015			Nulton 2017		mutated	not_mutated	not_mutated	not_mutated	not_mutated	not_mutated	152	1	8	0	139	33	0	0	0	41	0	0	0	0	0	0	0	0	0	3	3	3.52423	0	61.2335	14.5374	0	0
TCGA-P3-A6T0	HNSCC	46-50yrs	47	F	HPV	negative	neg	1	0	0		The Cancer Genome Atlas Research Network 2015			Nulton 2017		mutated	not_mutated	not_mutated	not_mutated	not_mutated	not_mutated	78	4	46	0	49	0	13	0	0	0	0	0	0	0	0	0	0	0	0	0	4	41.0714	0	43.75	0	11.6071	0
TCGA-P3-A6T2	HNSCC	41-45yrs	45	M	HPV	negative	neg	1	0	0		The Cancer Genome Atlas Research Network 2015			Nulton 2017		mutated	not_mutated	not_mutated	not_mutated	not_mutated	not_mutated	47	5	18	20	43	0	0	0	0	5	0	0	0	0	0	0	0	1	0	0	1	20.4545	22.7273	48.8636	0	0	0
TCGA-P3-A6T3	HNSCC	46-50yrs	49	M	HPV	negative	neg	1	0	0		The Cancer Genome Atlas Research Network 2015			Nulton 2017		mutated	mutated	not_mutated	not_mutated	not_mutated	not_mutated	96	3	27	35	0	0	0	0	28	48	0	0	0	0	0	0	0	0	0	0	1	19.4245	25.1799	0	0	0	0
TCGA-P3-A6T4	HNSCC	51-55yrs	54	M	HPV	negative	neg	1	0	0		The Cancer Genome Atlas Research Network 2015			Nulton 2017		mutated	not_mutated	not_mutated	not_mutated	not_mutated	not_mutated	124	3	10	34	83	0	0	0	0	60	0	0	0	0	0	0	0	0	2	0	6	5.12821	17.4359	42.5641	0	0	0
TCGA-P3-A6T5	HNSCC	76-80yrs	79	F	HPV	negative	neg	1	0	0		The Cancer Genome Atlas Research Network 2015			Nulton 2017		mutated	not_mutated	not_mutated	not_mutated	not_mutated	not_mutated	201	1	62	65	117	0	0	0	0	55	0	0	0	0	0	0	1	0	0	0	6	20.2614	21.2418	38.2353	0	0	0
TCGA-P3-A6T7	HNSCC	51-55yrs	55	M	HPV	negative	neg	1	0	0		The Cancer Genome Atlas Research Network 2015			Nulton 2017		mutated	not_mutated	not_mutated	not_mutated	not_mutated	not_mutated	128	2	35	16	91	0	0	0	0	33	0	0	0	0	0	0	0	0	0	0	12	18.7166	8.55615	48.6631	0	0	0
TCGA-P3-A6T8	HNSCC	51-55yrs	54	M	HPV	negative	neg	1	0	0		The Cancer Genome Atlas Research Network 2015			Nulton 2017		mutated	not_mutated	not_mutated	not_mutated	not_mutated	not_mutated	86	3	14	0	61	0	0	29	0	0	0	0	0	0	0	0	2	0	1	1	9	11.9658	0	52.1368	0	0	24.7863
TCGA-QK-A64Z	HNSCC	76-80yrs	79	F	HPV	negative	neg	1	0	0		The Cancer Genome Atlas Research Network 2015			Nulton 2017		mutated	mutated	not_mutated	not_mutated	not_mutated	not_mutated	68	5	11	9	16	17	26	0	0	27	0	0	0	0	0	0	1	0	0	0	3	10	8.18182	14.5455	15.4545	23.6364	0
TCGA-QK-A652	HNSCC	56-60yrs	60	M	HPV	negative	neg	1	0	0		The Cancer Genome Atlas Research Network 2015			Nulton 2017		mutated	mutated	not_mutated	not_mutated	not_mutated	not_mutated	45	4	14	0	25	18	0	0	0	0	0	0	0	0	0	0	0	0	0	0	1	24.1379	0	43.1034	31.0345	0	0
TCGA-QK-A6IG	HNSCC	66-70yrs	69	M	HPV	negative	neg	1	0	0		The Cancer Genome Atlas Research Network 2015			Nulton 2017		mutated	mutated	not_mutated	not_mutated	not_mutated	not_mutated	110	3	42	16	36	0	24	0	0	37	0	0	0	0	0	0	0	0	0	0	2	26.7516	10.1911	22.9299	0	15.2866	0
TCGA-QK-A6IH	HNSCC	61-65yrs	65	F	HPV	negative	neg	1	0	0		The Cancer Genome Atlas Research Network 2015			Nulton 2017		mutated	not_mutated	mutated	not_mutated	not_mutated	not_mutated	65	1	6	0	11	29	12	0	10	15	0	0	0	0	0	0	0	0	0	0	1	7.14286	0	13.0952	34.5238	14.2857	0
TCGA-QK-A6II	HNSCC	51-55yrs	52	M	HPV	negative	neg	1	0	0		The Cancer Genome Atlas Research Network 2015			Nulton 2017		mutated	mutated	not_mutated	not_mutated	not_mutated	not_mutated	156	7	14	35	68	0	0	0	27	77	0	0	0	0	0	0	0	0	0	1	7	6.11354	15.2838	29.6943	0	0	0
TCGA-QK-A6IJ	HNSCC	71-75yrs	71	M	HPV	negative	neg	1	0	0		The Cancer Genome Atlas Research Network 2015			Nulton 2017		mutated	mutated	not_mutated	not_mutated	not_mutated	not_mutated	59	2	41	0	41	0	0	0	0	0	0	0	0	0	0	0	0	0	0	0	3	48.2353	0	48.2353	0	0	0
TCGA-QK-A6VB	HNSCC	66-70yrs	66	M	HPV	negative	neg	1	0	0		The Cancer Genome Atlas Research Network 2015			Nulton 2017	TCGA-QK-A6VB	mutated	not_mutated	not_mutated	not_mutated	not_mutated	not_mutated	425	7	0	0	150	278	0	0	0	0	0	0	0	86	0	0	0	0	0	0	109	0	0	24.077	44.6228	0	0
TCGA-QK-A6VC	HNSCC	61-65yrs	62	F	HPV	negative	neg	1	0	0		The Cancer Genome Atlas Research Network 2015			Nulton 2017		mutated	not_mutated	not_mutated	not_mutated	not_mutated	not_mutated	180	1	19	79	73	0	0	0	0	78	0	0	0	0	0	0	0	0	0	0	1	7.6	31.6	29.2	0	0	0
TCGA-QK-A8Z7	HNSCC	56-60yrs	59	M	HPV	negative	neg	1	0	0		The Cancer Genome Atlas Research Network 2015			Nulton 2017		mutated	not_mutated	not_mutated	not_mutated	not_mutated	not_mutated	136	3	38	0	58	0	0	26	0	0	0	0	52	0	0	0	0	0	1	0	8	20.765	0	31.694	0	0	14.2077
TCGA-QK-A8Z8	HNSCC	56-60yrs	60	F	HPV	negative	neg	1	0	0		The Cancer Genome Atlas Research Network 2015			Nulton 2017	TCGA-QK-A8Z8	mutated	not_mutated	not_mutated	not_mutated	not_mutated	not_mutated	350	4	28	0	255	0	0	0	0	0	0	0	124	85	0	0	0	4	0	0	27	5.35373	0	48.7572	0	0	0
TCGA-QK-A8Z9	HNSCC	56-60yrs	56	M	HPV	negative	neg	1	0	0		The Cancer Genome Atlas Research Network 2015			Nulton 2017		mutated	not_mutated	not_mutated	not_mutated	not_mutated	not_mutated	102	2	20	0	107	0	23	0	0	16	0	0	0	0	0	0	0	0	1	0	4	11.6959	0	62.5731	0	13.4503	0
TCGA-QK-A8ZA	HNSCC	56-60yrs	60	M	HPV	negative	neg	1	0	0		The Cancer Genome Atlas Research Network 2015			Nulton 2017		mutated	not_mutated	not_mutated	not_mutated	not_mutated	not_mutated	106	3	26	19	55	0	0	0	0	19	0	0	35	0	0	0	0	0	0	0	3	16.5605	12.1019	35.0318	0	0	0
TCGA-QK-A8ZB	HNSCC	66-70yrs	68	M	HPV	negative	neg	1	0	0		The Cancer Genome Atlas Research Network 2015			Nulton 2017		mutated	mutated	not_mutated	not_mutated	not_mutated	not_mutated	91	3	22	7	42	0	0	14	13	30	0	0	0	0	0	0	0	0	0	0	2	16.9231	5.38462	32.3077	0	0	10.7692
TCGA-QK-AA3J	HNSCC	66-70yrs	69	M	HPV	negative	neg	1	0	0		The Cancer Genome Atlas Research Network 2015			Nulton 2017		mutated	not_mutated	not_mutated	not_mutated	not_mutated	not_mutated	101	2	10	24	101	0	0	0	0	23	0	0	0	0	0	0	0	0	0	1	5	6.09756	14.6341	61.5854	0	0	0
TCGA-QK-AA3K	HNSCC	56-60yrs	60	M	HPV	negative	neg	1	0	0		The Cancer Genome Atlas Research Network 2015			Nulton 2017		mutated	not_mutated	not_mutated	not_mutated	not_mutated	not_mutated	87	4	23	0	98	0	0	0	0	0	0	0	0	0	0	0	0	0	3	0	7	17.5573	0	74.8092	0	0	0
TCGA-RS-A6TO	HNSCC	81-85yrs	82	F	HPV	negative	neg	1	0	0		The Cancer Genome Atlas Research Network 2015			Nulton 2017		mutated	mutated	not_mutated	not_mutated	not_mutated	not_mutated	144	5	44	40	60	0	0	0	27	41	0	0	0	0	0	0	0	0	0	0	7	20.0913	18.2648	27.3973	0	0	0
TCGA-T2-A6WX	HNSCC	71-75yrs	73	F	HPV	negative	neg	1	0	0		The Cancer Genome Atlas Research Network 2015			Nulton 2017		not_mutated	not_mutated	not_mutated	not_mutated	not_mutated	not_mutated	177	2	37	72	35	0	0	0	24	81	0	0	0	0	0	0	0	0	0	0	2	14.741	28.6853	13.9442	0	0	0
TCGA-T2-A6WZ	HNSCC	51-55yrs	53	M	HPV	negative	neg	1	0	0		The Cancer Genome Atlas Research Network 2015			Nulton 2017		mutated	not_mutated	not_mutated	not_mutated	not_mutated	not_mutated	85	4	28	7	75	0	0	0	0	19	0	0	0	0	0	0	0	0	2	0	5	20.5882	5.14706	55.1471	0	0	0
TCGA-T2-A6X2	HNSCC	81-85yrs	82	M	HPV	negative	neg	1	0	0		The Cancer Genome Atlas Research Network 2015			Nulton 2017	TCGA-T2-A6X2	not_mutated	not_mutated	not_mutated	not_mutated	not_mutated	not_mutated	322	3	33	156	80	0	0	0	0	198	0	0	0	0	0	0	0	0	0	0	8	6.94737	32.8421	16.8421	0	0	0
TCGA-T3-A92M	HNSCC	51-55yrs	52	M	HPV	negative	neg	1	0	0		The Cancer Genome Atlas Research Network 2015			Nulton 2017	TCGA-T3-A92M	mutated	not_mutated	not_mutated	not_mutated	not_mutated	not_mutated	319	3	34	108	92	0	0	0	35	184	0	0	0	0	0	0	0	0	0	0	6	7.40741	23.5294	20.0436	0	0	0
TCGA-T3-A92N	HNSCC	76-80yrs	79	M	HPV	negative	neg	1	0	0		The Cancer Genome Atlas Research Network 2015			Nulton 2017		not_mutated	not_mutated	not_mutated	not_mutated	not_mutated	not_mutated	146	2	20	50	82	33	0	0	0	19	0	0	0	0	0	0	0	0	0	2	11	9.21659	23.0415	37.788	15.2074	0	0
TCGA-TN-A7HJ	HNSCC	51-55yrs	51	M	HPV	negative	neg	1	0	0		The Cancer Genome Atlas Research Network 2015			Nulton 2017		mutated	not_mutated	not_mutated	not_mutated	not_mutated	not_mutated	107	1	17	42	45	0	0	0	0	41	0	0	0	0	0	0	0	0	0	0	7	11.1842	27.6316	29.6053	0	0	0
TCGA-UF-A718	HNSCC	61-65yrs	62	M	HPV	negative	neg	1	0	0		The Cancer Genome Atlas Research Network 2015			Nulton 2017		mutated	not_mutated	not_mutated	not_mutated	not_mutated	not_mutated	54	1	23	0	53	0	0	0	0	0	0	0	0	0	0	0	0	0	0	1	4	28.3951	0	65.4321	0	0	0
TCGA-UF-A719	HNSCC	51-55yrs	54	M	HPV	negative	neg	1	0	0		The Cancer Genome Atlas Research Network 2015			Nulton 2017		mutated	not_mutated	not_mutated	not_mutated	not_mutated	not_mutated	105	2	12	0	87	31	0	0	14	0	0	0	0	0	0	0	0	0	1	0	5	8	0	58	20.6667	0	0
TCGA-UF-A71A	HNSCC	66-70yrs	67	M	HPV	negative	neg	1	0	0		The Cancer Genome Atlas Research Network 2015			Nulton 2017		mutated	not_mutated	not_mutated	not_mutated	not_mutated	not_mutated	170	2	28	0	184	0	16	29	0	0	0	0	0	0	0	0	1	0	2	0	7	10.4869	0	68.9139	0	5.99251	10.8614
TCGA-UF-A71B	HNSCC	46-50yrs	50	M	HPV	negative	neg	1	0	0		The Cancer Genome Atlas Research Network 2015			Nulton 2017		mutated	not_mutated	not_mutated	not_mutated	not_mutated	not_mutated	128	5	10	14	110	38	0	0	0	14	0	0	0	0	0	0	0	0	0	0	5	5.2356	7.32984	57.5916	19.8953	0	0
TCGA-UF-A71D	HNSCC	51-55yrs	54	F	HPV	negative	neg	1	0	0		The Cancer Genome Atlas Research Network 2015			Nulton 2017	TCGA-UF-A71D	mutated	not_mutated	not_mutated	not_mutated	not_mutated	not_mutated	390	5	0	0	155	105	0	80	0	0	0	0	0	0	37	190	0	7	0	0	25	0	0	25.8765	17.5292	0	13.3556
TCGA-UF-A71E	HNSCC	61-65yrs	63	M	HPV	negative	neg	1	0	0		The Cancer Genome Atlas Research Network 2015			Nulton 2017		mutated	not_mutated	not_mutated	not_mutated	not_mutated	not_mutated	136	1	60	0	136	0	24	0	0	0	0	0	0	0	0	0	2	0	2	0	4	26.3158	0	59.6491	0	10.5263	0
TCGA-UF-A7J9	HNSCC	71-75yrs	75	M	HPV	negative	neg	1	0	0		The Cancer Genome Atlas Research Network 2015			Nulton 2017		mutated	mutated	not_mutated	not_mutated	not_mutated	not_mutated	227	6	27	33	57	0	0	42	0	56	0	0	0	0	0	98	0	5	0	0	11	8.20669	10.0304	17.3252	0	0	12.766
TCGA-UF-A7JA	HNSCC	66-70yrs	66	F	HPV	negative	neg	1	0	0		The Cancer Genome Atlas Research Network 2015			Nulton 2017		mutated	not_mutated	not_mutated	not_mutated	mutated	not_mutated	193	2	27	40	96	0	0	0	26	78	0	0	0	0	0	0	0	1	1	0	1	10	14.8148	35.5556	0	0	0
TCGA-UF-A7JC	HNSCC	41-45yrs	42	M	HPV	negative	neg	1	0	0		The Cancer Genome Atlas Research Network 2015			Nulton 2017		not_mutated	not_mutated	not_mutated	not_mutated	not_mutated	not_mutated	53	0	2	0	50	0	0	0	0	0	13	0	0	0	0	0	0	0	0	2	5	2.77778	0	69.4444	0	0	0
TCGA-UF-A7JD	HNSCC	71-75yrs	71	M	HPV	negative	neg	1	0	0		The Cancer Genome Atlas Research Network 2015			Nulton 2017		mutated	not_mutated	not_mutated	not_mutated	not_mutated	not_mutated	100	1	20	0	88	0	0	0	27	0	0	0	0	0	0	0	0	1	0	0	4	14.2857	0	62.8571	0	0	0
TCGA-UF-A7JF	HNSCC	76-80yrs	80	M	HPV	negative	neg	1	0	0		The Cancer Genome Atlas Research Network 2015			Nulton 2017		mutated	not_mutated	not_mutated	not_mutated	not_mutated	not_mutated	92	6	24	12	100	0	0	0	0	12	0	0	0	0	0	0	0	0	1	0	7	15.3846	7.69231	64.1026	0	0	0
TCGA-UF-A7JH	HNSCC	56-60yrs	59	M	HPV	negative	neg	1	0	0		The Cancer Genome Atlas Research Network 2015			Nulton 2017		mutated	not_mutated	not_mutated	not_mutated	not_mutated	not_mutated	65	2	27	0	69	0	0	0	0	0	0	0	0	0	0	0	0	0	0	1	4	26.7327	0	68.3168	0	0	0
TCGA-UF-A7JJ	HNSCC	66-70yrs	68	M	HPV	negative	neg	1	0	0		The Cancer Genome Atlas Research Network 2015			Nulton 2017		mutated	not_mutated	not_mutated	not_mutated	not_mutated	not_mutated	80	3	7	0	48	0	0	0	0	0	0	0	41	0	0	0	0	0	0	0	3	7.07071	0	48.4848	0	0	0
TCGA-UF-A7JK	HNSCC	56-60yrs	59	M	HPV	negative	neg	1	0	0		The Cancer Genome Atlas Research Network 2015			Nulton 2017		mutated	not_mutated	not_mutated	not_mutated	not_mutated	not_mutated	91	1	38	0	102	0	0	0	0	0	0	0	0	0	0	0	0	1	0	0	3	26.3889	0	70.8333	0	0	0
TCGA-UF-A7JO	HNSCC	76-80yrs	79	F	HPV	negative	neg	1	0	0		The Cancer Genome Atlas Research Network 2015			Nulton 2017		mutated	mutated	not_mutated	not_mutated	not_mutated	not_mutated	155	9	66	39	62	0	0	0	0	51	0	0	0	0	0	0	0	0	0	0	5	29.5964	17.4888	27.8027	0	0	0
TCGA-UF-A7JS	HNSCC	56-60yrs	59	M	HPV	negative	neg	1	0	0		The Cancer Genome Atlas Research Network 2015			Nulton 2017		mutated	not_mutated	not_mutated	not_mutated	not_mutated	not_mutated	60	2	21	0	47	0	0	0	0	15	0	0	0	0	0	0	0	0	2	0	6	23.0769	0	51.6484	0	0	0
TCGA-UF-A7JT	HNSCC	71-75yrs	72	F	HPV	negative	neg	1	0	0		The Cancer Genome Atlas Research Network 2015			Nulton 2017		mutated	not_mutated	not_mutated	not_mutated	not_mutated	not_mutated	174	6	7	44	35	54	0	0	32	68	0	0	0	0	0	0	0	0	0	1	7	2.82258	17.7419	14.1129	21.7742	0	0
TCGA-UF-A7JV	HNSCC	61-65yrs	62	F	HPV	negative	neg	1	0	0		The Cancer Genome Atlas Research Network 2015			Nulton 2017		not_mutated	not_mutated	not_mutated	not_mutated	not_mutated	not_mutated	68	1	8	31	36	0	0	0	0	24	0	0	0	0	0	0	0	0	0	0	3	7.84314	30.3922	35.2941	0	0	0
TCGA-WA-A7GZ	HNSCC	56-60yrs	58	M	HPV	negative	neg	1	0	0		The Cancer Genome Atlas Research Network 2015			Nulton 2017		mutated	not_mutated	not_mutated	not_mutated	not_mutated	not_mutated	186	2	47	47	116	0	0	0	0	52	0	0	0	0	0	0	0	1	0	0	11	17.1533	17.1533	42.3358	0	0	0
TCGA-WA-A7H4	HNSCC	66-70yrs	69	M	HPV	negative	neg	1	0	0		The Cancer Genome Atlas Research Network 2015			Nulton 2017		not_mutated	not_mutated	not_mutated	not_mutated	not_mutated	not_mutated	62	0	18	9	40	0	0	0	0	19	0	0	0	0	0	0	0	0	2	0	1	20.2247	10.1124	44.9438	0	0	0
TCGA-BA-5153	HNSCC	51-55yrs	51	M	HPV	HPV16	pos	1	0	0		The Cancer Genome Atlas Research Network 2015			Nulton 2017		not_mutated	not_mutated	not_mutated	not_mutated	not_mutated	not_mutated	38	0	7	0	30	0	0	0	0	0	13	0	0	0	0	0	0	1	0	0	2	13.2075	0	56.6038	0	0	0
TCGA-BA-5559	HNSCC	71-75yrs	71	M	HPV	HPV16	pos	1	0	0		The Cancer Genome Atlas Research Network 2015			Nulton 2017		not_mutated	not_mutated	not_mutated	not_mutated	not_mutated	not_mutated	65	0	31	0	64	0	0	0	0	0	0	0	0	0	0	0	0	0	0	0	2	31.9588	0	65.9794	0	0	0
TCGA-BA-6869	HNSCC	61-65yrs	62	M	HPV		pos	1	0	0		The Cancer Genome Atlas Research Network 2015			Nulton 2017	TCGA-BA-6869	mutated	not_mutated	not_mutated	not_mutated	not_mutated	not_mutated	432	4	26	0	125	0	45	0	0	0	0	0	130	89	0	190	0	7	0	0	18	4.12698	0	19.8413	0	7.14286	0
TCGA-BA-A4IF	HNSCC	56-60yrs	59	M	HPV		pos	1	0	0		The Cancer Genome Atlas Research Network 2015			Nulton 2017		mutated	mutated	not_mutated	not_mutated	not_mutated	not_mutated	92	6	25	11	37	0	0	0	0	15	0	0	0	0	0	27	0	0	0	1	5	20.6612	9.09091	30.5785	0	0	0
TCGA-BA-A4IG	HNSCC	76-80yrs	77	M	HPV	HPV16	pos	1	0	0		The Cancer Genome Atlas Research Network 2015			Nulton 2017		not_mutated	not_mutated	not_mutated	not_mutated	not_mutated	not_mutated	109	0	16	20	102	0	0	0	0	32	0	0	0	0	0	0	1	0	0	0	7	8.98876	11.236	57.3034	0	0	0
TCGA-BA-A4IH	HNSCC	56-60yrs	57	M	HPV	HPV16	pos	1	0	0		The Cancer Genome Atlas Research Network 2015			Nulton 2017		not_mutated	not_mutated	not_mutated	not_mutated	not_mutated	not_mutated	44	0	12	0	45	0	0	0	0	0	0	0	0	0	0	0	0	0	0	0	1	20.6897	0	77.5862	0	0	0
TCGA-BB-4223	HNSCC	46-50yrs	48	M	HPV	HPV16	pos	1	0	0		The Cancer Genome Atlas Research Network 2015			Nulton 2017		not_mutated	not_mutated	not_mutated	not_mutated	not_mutated	not_mutated	181	1	32	106	12	0	0	0	0	126	0	0	0	0	0	0	0	0	0	0	3	11.4695	37.9928	4.30108	0	0	0
TCGA-BB-4225	HNSCC	71-75yrs	73	M	HPV	HPV33	pos	1	0	0		The Cancer Genome Atlas Research Network 2015			Nulton 2017		not_mutated	not_mutated	not_mutated	not_mutated	not_mutated	not_mutated	57	1	32	19	18	0	0	0	22	0	0	0	0	0	0	0	0	0	0	0	1	34.7826	20.6522	19.5652	0	0	0
TCGA-BB-4228	HNSCC	46-50yrs	50	M	HPV	HPV16	pos	1	0	0		The Cancer Genome Atlas Research Network 2015			Nulton 2017		not_mutated	not_mutated	not_mutated	not_mutated	not_mutated	not_mutated	37	2	25	9	15	0	0	0	0	7	0	0	0	0	0	0	0	0	0	0	2	43.1034	15.5172	25.8621	0	0	0
TCGA-BB-A6UM	HNSCC	51-55yrs	52	M	HPV	HPV16	pos	1	0	0		The Cancer Genome Atlas Research Network 2015			Nulton 2017		not_mutated	not_mutated	not_mutated	not_mutated	not_mutated	not_mutated	56	1	41	0	48	0	0	0	0	0	0	0	0	0	0	0	0	0	0	0	0	46.0674	0	53.9326	0	0	0
TCGA-CN-4741	HNSCC	71-75yrs	75	M	HPV	HPV16	pos	1	0	0		The Cancer Genome Atlas Research Network 2015			Nulton 2017		not_mutated	not_mutated	not_mutated	not_mutated	not_mutated	not_mutated	113	2	37	40	77	0	0	0	0	20	0	0	0	0	0	0	0	0	0	0	2	21.0227	22.7273	43.75	0	0	0
TCGA-CN-5374	HNSCC	56-60yrs	56	F	HPV	HPV16	pos	1	0	0		The Cancer Genome Atlas Research Network 2015			Nulton 2017		not_mutated	not_mutated	not_mutated	not_mutated	not_mutated	not_mutated	139	0	41	64	64	0	0	0	0	49	0	0	0	0	0	0	0	0	0	0	0	18.8073	29.3578	29.3578	0	0	0
TCGA-CN-A499	HNSCC	56-60yrs	60	F	HPV	HPV16	pos	1	0	0		The Cancer Genome Atlas Research Network 2015			Nulton 2017		not_mutated	not_mutated	not_mutated	not_mutated	not_mutated	not_mutated	39	1	19	6	15	0	0	0	0	0	13	0	0	0	0	0	0	0	0	0	3	33.9286	10.7143	26.7857	0	0	0
TCGA-CN-A49A	HNSCC	56-60yrs	60	M	HPV		pos	1	0	0		The Cancer Genome Atlas Research Network 2015			Nulton 2017		mutated	not_mutated	not_mutated	not_mutated	not_mutated	not_mutated	106	4	30	20	49	0	21	0	0	35	0	0	0	0	0	0	0	0	1	0	4	18.75	12.5	30.625	0	13.125	0
TCGA-CN-A49B	HNSCC	71-75yrs	71	M	HPV		pos	1	0	0		The Cancer Genome Atlas Research Network 2015			Nulton 2017		mutated	not_mutated	not_mutated	not_mutated	not_mutated	not_mutated	91	1	27	16	37	0	0	16	15	27	0	0	0	0	0	0	0	0	0	0	2	19.2857	11.4286	26.4286	0	0	11.4286
TCGA-CN-A49C	HNSCC	66-70yrs	67	M	HPV	HPV16	pos	1	0	0		The Cancer Genome Atlas Research Network 2015			Nulton 2017		not_mutated	not_mutated	not_mutated	mutated	not_mutated	not_mutated	47	1	14	0	34	26	0	0	0	0	0	0	0	0	0	0	0	0	0	0	5	17.7215	0	43.038	32.9114	0	0
TCGA-CN-A6UY	HNSCC	56-60yrs	57	M	HPV	HPV16	pos	1	0	0		The Cancer Genome Atlas Research Network 2015			Nulton 2017		not_mutated	not_mutated	not_mutated	mutated	not_mutated	not_mutated	31	0	3	0	0	0	0	11	12	0	24	0	0	0	0	0	0	0	0	0	1	5.88235	0	0	0	0	21.5686
TCGA-CN-A6V1	HNSCC	56-60yrs	59	M	HPV		pos	1	0	0		The Cancer Genome Atlas Research Network 2015			Nulton 2017		not_mutated	not_mutated	not_mutated	not_mutated	not_mutated	not_mutated	229	1	7	190	21	0	0	0	47	104	0	0	0	0	0	0	0	0	0	0	2	1.88679	51.2129	5.66038	0	0	0
TCGA-CN-A6V6	HNSCC	56-60yrs	59	M	HPV	HPV16	pos	1	0	0		The Cancer Genome Atlas Research Network 2015			Nulton 2017		not_mutated	not_mutated	not_mutated	not_mutated	not_mutated	not_mutated	62	1	25	16	54	0	0	0	0	0	0	0	0	0	0	0	0	0	0	1	5	24.7525	15.8416	53.4653	0	0	0
TCGA-CN-A6V7	HNSCC	36-40yrs	40	M	HPV	HPV16	pos	1	0	0		The Cancer Genome Atlas Research Network 2015			Nulton 2017		not_mutated	not_mutated	not_mutated	not_mutated	not_mutated	not_mutated	43	1	27	13	18	0	0	0	0	6	0	0	0	0	0	0	0	0	0	0	1	41.5385	20	27.6923	0	0	0
TCGA-CQ-5323	HNSCC	81-85yrs	82	M	HPV	HPV16	pos	1	0	0		The Cancer Genome Atlas Research Network 2015			Nulton 2017		not_mutated	not_mutated	not_mutated	not_mutated	not_mutated	not_mutated	57	1	26	10	40	0	0	0	0	0	0	0	0	0	0	0	0	0	0	0	7	31.3253	12.0482	48.1928	0	0	0
TCGA-CR-5243	HNSCC	51-55yrs	51	M	HPV	HPV16	pos	1	0	0		The Cancer Genome Atlas Research Network 2015			Nulton 2017		not_mutated	not_mutated	not_mutated	not_mutated	not_mutated	not_mutated	55	4	28	8	15	0	0	0	0	10	0	0	18	0	0	0	0	0	0	0	3	34.1463	9.7561	18.2927	0	0	0
TCGA-CR-5248	HNSCC	51-55yrs	53	M	HPV	HPV16	pos	1	0	0		The Cancer Genome Atlas Research Network 2015			Nulton 2017	TCGA-CR-5248	not_mutated	not_mutated	not_mutated	not_mutated	not_mutated	not_mutated	326	1	17	107	48	53	0	0	69	154	0	0	0	0	0	0	0	0	0	0	23	3.60934	22.7176	10.1911	11.2527	0	0
TCGA-CR-5249	HNSCC	31-35yrs	35	F	HPV	HPV16	pos	1	0	0		The Cancer Genome Atlas Research Network 2015			Nulton 2017		not_mutated	not_mutated	not_mutated	not_mutated	not_mutated	not_mutated	25	1	12	0	12	0	5	0	0	0	13	0	0	0	0	0	0	0	0	0	3	26.6667	0	26.6667	0	11.1111	0
TCGA-CR-5250	HNSCC	71-75yrs	71	M	HPV	HPV16	pos	1	0	0		The Cancer Genome Atlas Research Network 2015			Nulton 2017		not_mutated	not_mutated	not_mutated	not_mutated	not_mutated	not_mutated	32	1	1	0	29	9	7	0	0	0	0	0	0	0	0	0	0	0	0	0	3	2.04082	0	59.1837	18.3673	14.2857	0
TCGA-CR-6467	HNSCC	56-60yrs	59	M	HPV	HPV33	pos	1	0	0		The Cancer Genome Atlas Research Network 2015			Nulton 2017		not_mutated	not_mutated	not_mutated	not_mutated	not_mutated	not_mutated	34	1	12	0	8	0	0	18	0	0	19	0	0	0	0	0	0	0	0	0	2	20.339	0	13.5593	0	0	30.5085
TCGA-CR-6470	HNSCC	36-40yrs	38	M	HPV	HPV16	pos	1	0	0		The Cancer Genome Atlas Research Network 2015			Nulton 2017		not_mutated	not_mutated	not_mutated	not_mutated	not_mutated	not_mutated	36	0	14	4	16	0	0	7	0	3	0	0	0	0	0	0	0	0	0	0	2	30.4348	8.69565	34.7826	0	0	15.2174
TCGA-CR-6471	HNSCC	56-60yrs	58	M	HPV	HPV33	pos	1	0	0		The Cancer Genome Atlas Research Network 2015			Nulton 2017		not_mutated	not_mutated	not_mutated	not_mutated	not_mutated	not_mutated	112	2	17	0	66	38	0	21	20	0	0	0	0	0	0	0	1	0	1	0	7	9.94152	0	38.5965	22.2222	0	12.2807
TCGA-CR-6472	HNSCC	56-60yrs	59	M	HPV	HPV16	pos	1	0	0		The Cancer Genome Atlas Research Network 2015			Nulton 2017	TCGA-CR-6472	not_mutated	not_mutated	not_mutated	not_mutated	not_mutated	mutated	423	1	30	198	87	0	0	0	0	278	0	0	0	0	0	0	0	0	1	0	11	4.95868	32.7273	14.3802	0	0	0
TCGA-CR-6473	HNSCC	66-70yrs	68	M	HPV	HPV16	pos	1	0	0		The Cancer Genome Atlas Research Network 2015			Nulton 2017		not_mutated	not_mutated	not_mutated	not_mutated	not_mutated	not_mutated	88	1	15	19	32	17	0	0	20	16	0	0	0	0	0	0	0	0	0	0	3	12.2951	15.5738	26.2295	13.9344	0	0
TCGA-CR-6480	HNSCC	51-55yrs	53	M	HPV	HPV16	pos	1	0	0		The Cancer Genome Atlas Research Network 2015			Nulton 2017		not_mutated	not_mutated	not_mutated	not_mutated	not_mutated	not_mutated	88	0	16	55	34	0	0	0	0	32	0	0	0	0	0	0	0	2	0	0	3	11.2676	38.7324	23.9437	0	0	0
TCGA-CR-6481	HNSCC	46-50yrs	47	M	HPV	HPV16	pos	1	0	0		The Cancer Genome Atlas Research Network 2015			Nulton 2017	TCGA-CR-6481	not_mutated	not_mutated	mutated	not_mutated	mutated	not_mutated	437	2	59	297	68	0	0	0	0	205	0	0	0	0	0	0	0	0	0	0	1	9.36508	47.1429	10.7937	0	0	0
TCGA-CR-6482	HNSCC	61-65yrs	62	M	HPV	HPV16	pos	1	0	0		The Cancer Genome Atlas Research Network 2015			Nulton 2017		not_mutated	not_mutated	not_mutated	not_mutated	not_mutated	not_mutated	35	0	7	4	13	12	0	0	6	10	0	0	0	0	0	0	0	0	0	0	1	13.2075	7.54717	24.5283	22.6415	0	0
TCGA-CR-6487	HNSCC	46-50yrs	50	M	HPV	HPV16	pos	1	0	0		The Cancer Genome Atlas Research Network 2015			Nulton 2017		not_mutated	not_mutated	not_mutated	not_mutated	not_mutated	not_mutated	122	4	54	33	44	0	0	0	0	29	0	0	0	0	0	0	0	0	0	0	3	33.1288	20.2454	26.9939	0	0	0
TCGA-CR-7368	HNSCC	51-55yrs	54	M	HPV	HPV16	pos	1	0	0		The Cancer Genome Atlas Research Network 2015			Nulton 2017		mutated	not_mutated	not_mutated	not_mutated	not_mutated	not_mutated	191	1	25	57	75	0	0	32	0	78	0	0	0	0	0	0	0	0	1	0	9	9.02527	20.5776	27.0758	0	0	11.5523
TCGA-CR-7369	HNSCC	56-60yrs	59	M	HPV	HPV16	pos	1	0	0		The Cancer Genome Atlas Research Network 2015			Nulton 2017		not_mutated	not_mutated	not_mutated	not_mutated	not_mutated	not_mutated	66	1	13	10	62	0	0	0	0	4	0	0	0	0	0	0	0	0	0	0	4	13.9785	10.7527	66.6667	0	0	0
TCGA-CR-7385	HNSCC	41-45yrs	42	M	HPV	HPV16	pos	1	0	0		The Cancer Genome Atlas Research Network 2015			Nulton 2017		not_mutated	not_mutated	not_mutated	not_mutated	not_mutated	not_mutated	118	0	4	0	28	0	0	0	0	0	0	0	0	103	40	0	0	0	0	0	2	2.25989	0	15.8192	0	0	0
TCGA-CR-7404	HNSCC	51-55yrs	53	M	HPV	HPV16	pos	1	0	0		The Cancer Genome Atlas Research Network 2015			Nulton 2017		not_mutated	not_mutated	not_mutated	not_mutated	not_mutated	not_mutated	110	2	24	46	19	0	0	0	34	39	0	0	0	0	0	0	0	0	2	0	4	14.2857	27.381	11.3095	0	0	0
TCGA-CV-5442	HNSCC	76-80yrs	76	F	HPV	HPV16	pos	1	0	0		The Cancer Genome Atlas Research Network 2015			Nulton 2017		not_mutated	not_mutated	not_mutated	not_mutated	not_mutated	not_mutated	226	1	70	102	17	0	63	0	0	73	0	0	0	0	0	0	0	0	0	0	5	21.2121	30.9091	5.15152	0	19.0909	0
TCGA-CV-5443	HNSCC	61-65yrs	63	M	HPV	HPV16	pos	1	0	0		The Cancer Genome Atlas Research Network 2015			Nulton 2017		not_mutated	not_mutated	not_mutated	not_mutated	not_mutated	not_mutated	50	0	21	6	32	0	0	0	0	0	17	0	0	0	0	0	0	0	0	0	3	26.5823	7.59494	40.5063	0	0	0
TCGA-CV-5970	HNSCC	56-60yrs	59	M	HPV		pos	1	0	0		The Cancer Genome Atlas Research Network 2015			Nulton 2017		mutated	not_mutated	not_mutated	not_mutated	not_mutated	not_mutated	167	1	183	119	106	0	0	0	0	91	0	0	0	0	0	0	0	0	0	0	3	36.4542	23.7052	21.1155	0	0	0
TCGA-CV-5971	HNSCC	56-60yrs	60	M	HPV	HPV16	pos	1	0	0		The Cancer Genome Atlas Research Network 2015			Nulton 2017		not_mutated	not_mutated	not_mutated	not_mutated	not_mutated	not_mutated	15	1	13	4	10	0	0	0	0	3	0	0	0	0	0	0	0	0	0	0	0	43.3333	13.3333	33.3333	0	0	0
TCGA-CV-6433	HNSCC	56-60yrs	57	M	HPV	HPV16	pos	1	0	0		The Cancer Genome Atlas Research Network 2015			Nulton 2017		not_mutated	not_mutated	not_mutated	not_mutated	not_mutated	not_mutated	46	0	2	0	36	22	0	0	0	0	0	0	0	0	0	0	1	0	0	0	5	3.0303	0	54.5455	33.3333	0	0
TCGA-CV-6939	HNSCC	56-60yrs	60	M	HPV	HPV33	pos	1	0	0		The Cancer Genome Atlas Research Network 2015			Nulton 2017		not_mutated	not_mutated	not_mutated	not_mutated	not_mutated	not_mutated	38	2	9	0	34	0	0	0	16	0	0	0	27	0	0	0	1	0	0	0	5	9.78261	0	36.9565	0	0	0
TCGA-CV-6961	HNSCC	61-65yrs	61	M	HPV	HPV16	pos	1	0	0		The Cancer Genome Atlas Research Network 2015			Nulton 2017	TCGA-CV-6961	not_mutated	not_mutated	not_mutated	not_mutated	not_mutated	not_mutated	511	2	88	601	181	0	0	0	0	602	0	0	0	0	0	0	6	0	0	0	4	5.93792	40.5533	12.2132	0	0	0
TCGA-CV-7100	HNSCC	66-70yrs	66	M	HPV	HPV33	pos	1	0	0		The Cancer Genome Atlas Research Network 2015			Nulton 2017		not_mutated	not_mutated	not_mutated	not_mutated	not_mutated	not_mutated	33	0	2	0	10	0	0	0	0	0	0	0	0	22	10	0	0	0	0	0	7	3.92157	0	19.6078	0	0	0
TCGA-CV-7406	HNSCC	46-50yrs	49	M	HPV	HPV16	pos	1	0	0		The Cancer Genome Atlas Research Network 2015			Nulton 2017		not_mutated	not_mutated	not_mutated	not_mutated	not_mutated	not_mutated	174	1	9	170	51	65	0	0	92	81	0	0	0	0	0	0	3	0	0	0	10	1.8711	35.343	10.6029	13.5135	0	0
TCGA-DQ-7591	HNSCC	61-65yrs	62	M	HPV	HPV35	pos	1	0	0		The Cancer Genome Atlas Research Network 2015			Nulton 2017		not_mutated	not_mutated	not_mutated	not_mutated	not_mutated	not_mutated	34	0	8	7	13	0	0	0	0	4	16	0	0	0	0	0	0	0	0	0	2	16	14	26	0	0	0
TCGA-DQ-7593	HNSCC	56-60yrs	58	M	HPV	HPV16	pos	1	0	0		The Cancer Genome Atlas Research Network 2015			Nulton 2017		not_mutated	not_mutated	not_mutated	not_mutated	not_mutated	not_mutated	23	1	15	0	17	0	0	0	0	0	0	0	0	0	0	0	0	0	0	1	3	41.6667	0	47.2222	0	0	0
TCGA-DQ-7596	HNSCC	46-50yrs	48	M	HPV	HPV16	pos	1	0	0		The Cancer Genome Atlas Research Network 2015			Nulton 2017		not_mutated	not_mutated	not_mutated	not_mutated	not_mutated	not_mutated	30	2	4	0	2	9	7	0	5	11	0	0	0	0	0	0	0	0	0	0	1	10.2564	0	5.12821	23.0769	17.9487	0
TCGA-H7-A76A	HNSCC	56-60yrs	57	M	HPV	HPV16	pos	1	0	0		The Cancer Genome Atlas Research Network 2015			Nulton 2017		not_mutated	not_mutated	not_mutated	not_mutated	not_mutated	not_mutated	63	0	17	33	18	0	0	0	0	34	0	0	0	0	0	0	0	0	0	0	1	16.5049	32.0388	17.4757	0	0	0
TCGA-HD-7754	HNSCC	66-70yrs	69	M	HPV	HPV16	pos	1	0	0		The Cancer Genome Atlas Research Network 2015			Nulton 2017		not_mutated	not_mutated	not_mutated	not_mutated	not_mutated	not_mutated	51	1	34	0	16	0	11	0	17	0	0	0	0	0	0	0	0	0	0	0	3	41.9753	0	19.7531	0	13.5802	0
TCGA-HD-7832	HNSCC	51-55yrs	52	M	HPV	HPV33	pos	1	0	0		The Cancer Genome Atlas Research Network 2015			Nulton 2017		not_mutated	not_mutated	not_mutated	not_mutated	not_mutated	not_mutated	83	1	21	0	70	0	34	0	0	0	0	0	0	0	0	0	0	0	0	0	4	16.2791	0	54.2636	0	26.3566	0
TCGA-HD-8314	HNSCC	56-60yrs	58	M	HPV	HPV35	pos	1	0	0		The Cancer Genome Atlas Research Network 2015			Nulton 2017		not_mutated	not_mutated	not_mutated	mutated	not_mutated	not_mutated	62	0	12	35	25	0	0	0	0	20	0	0	0	0	0	0	0	0	0	0	1	12.9032	37.6344	26.8817	0	0	0
TCGA-HD-A633	HNSCC	71-75yrs	74	M	HPV		pos	1	0	0		The Cancer Genome Atlas Research Network 2015			Nulton 2017		mutated	mutated	not_mutated	not_mutated	not_mutated	not_mutated	124	5	23	33	21	0	0	0	22	35	0	0	31	0	0	0	0	0	0	0	13	12.9213	18.5393	11.7978	0	0	0
TCGA-HD-A634	HNSCC	56-60yrs	56	M	HPV	HPV16	pos	1	0	0		The Cancer Genome Atlas Research Network 2015			Nulton 2017		not_mutated	not_mutated	not_mutated	not_mutated	not_mutated	not_mutated	37	0	21	0	21	0	0	0	0	0	0	0	13	0	0	0	0	0	0	0	6	34.4262	0	34.4262	0	0	0
TCGA-IQ-A61I	HNSCC	61-65yrs	63	M	HPV	HPV35	pos	1	0	0		The Cancer Genome Atlas Research Network 2015			Nulton 2017		not_mutated	not_mutated	not_mutated	mutated	not_mutated	not_mutated	115	0	27	76	17	0	0	0	31	35	0	0	0	0	0	0	0	0	0	0	0	14.5161	40.8602	9.13978	0	0	0
TCGA-KU-A6H7	HNSCC	51-55yrs	55	F	HPV	HPV16	pos	1	0	0		The Cancer Genome Atlas Research Network 2015			Nulton 2017		not_mutated	not_mutated	not_mutated	not_mutated	not_mutated	not_mutated	137	1	15	74	3	0	0	0	29	73	0	0	0	0	0	0	0	0	0	0	4	7.57576	37.3737	1.51515	0	0	0
TCGA-MZ-A5BI	HNSCC	51-55yrs	53	M	HPV	HPV33	pos	1	0	0		The Cancer Genome Atlas Research Network 2015			Nulton 2017		not_mutated	not_mutated	not_mutated	not_mutated	not_mutated	not_mutated	33	0	9	0	24	13	0	0	0	0	0	0	0	0	0	0	0	0	0	0	3	18.3673	0	48.9796	26.5306	0	0
TCGA-MZ-A6I9	HNSCC	66-70yrs	68	M	HPV	HPV16	pos	1	0	0		The Cancer Genome Atlas Research Network 2015			Nulton 2017		not_mutated	not_mutated	not_mutated	not_mutated	not_mutated	not_mutated	32	1	17	0	33	0	0	0	0	0	0	0	0	0	0	0	0	0	0	0	3	32.0755	0	62.2642	0	0	0
TCGA-P3-A5Q5	HNSCC	51-55yrs	54	M	HPV	HPV16	pos	1	0	0		The Cancer Genome Atlas Research Network 2015			Nulton 2017		not_mutated	not_mutated	mutated	not_mutated	not_mutated	not_mutated	251	2	34	101	16	0	0	0	65	139	0	0	0	0	0	0	0	0	0	0	4	9.47075	28.1337	4.45682	0	0	0
TCGA-P3-A5QE	HNSCC	46-50yrs	49	M	HPV	HPV16	pos	1	0	0		The Cancer Genome Atlas Research Network 2015			Nulton 2017		not_mutated	not_mutated	not_mutated	not_mutated	not_mutated	not_mutated	35	0	26	3	8	0	0	7	0	6	0	0	0	0	0	0	0	0	0	0	1	50.9804	5.88235	15.6863	0	0	13.7255
TCGA-P3-A5QF	HNSCC	46-50yrs	49	M	HPV	HPV16	pos	1	0	0		The Cancer Genome Atlas Research Network 2015			Nulton 2017	TCGA-P3-A5QF	not_mutated	not_mutated	not_mutated	not_mutated	not_mutated	not_mutated	334	7	45	255	0	0	0	0	0	231	0	0	0	0	0	0	1	0	0	0	4	8.39552	47.5746	0	0	0	0
TCGA-P3-A6SW	HNSCC	46-50yrs	50	M	HPV	HPV16	pos	1	0	0		The Cancer Genome Atlas Research Network 2015			Nulton 2017		not_mutated	not_mutated	mutated	not_mutated	not_mutated	not_mutated	86	0	28	22	23	0	0	0	20	19	0	0	0	0	0	0	0	0	0	0	3	24.3478	19.1304	20	0	0	0
TCGA-P3-A6T6	HNSCC	51-55yrs	53	M	HPV	HPV16	pos	1	0	0		The Cancer Genome Atlas Research Network 2015			Nulton 2017		not_mutated	not_mutated	not_mutated	not_mutated	not_mutated	not_mutated	108	1	25	33	15	0	0	0	0	32	0	0	0	0	0	55	1	0	0	0	3	15.2439	20.122	9.14634	0	0	0
TCGA-QK-A6IF	HNSCC	61-65yrs	61	M	HPV	HPV16	pos	1	0	0		The Cancer Genome Atlas Research Network 2015			Nulton 2017		not_mutated	not_mutated	not_mutated	not_mutated	not_mutated	not_mutated	23	1	11	5	7	14	0	0	0	0	0	0	0	0	0	0	0	0	0	0	1	28.9474	13.1579	18.4211	36.8421	0	0
TCGA-QK-A6V9	HNSCC	56-60yrs	56	M	HPV	HPV16	pos	1	0	0		The Cancer Genome Atlas Research Network 2015			Nulton 2017		not_mutated	not_mutated	not_mutated	not_mutated	not_mutated	not_mutated	61	1	44	0	28	0	26	0	0	0	0	0	0	0	0	0	0	0	0	0	2	44	0	28	0	26	0
TCGA-RS-A6TP	HNSCC	56-60yrs	58	M	HPV	HPV16	pos	1	0	0		The Cancer Genome Atlas Research Network 2015			Nulton 2017		not_mutated	not_mutated	mutated	not_mutated	not_mutated	not_mutated	109	1	22	38	23	0	30	0	0	56	0	0	0	0	0	0	0	0	0	0	1	12.9412	22.3529	13.5294	0	17.6471	0
TCGA-T2-A6X0	HNSCC	46-50yrs	49	M	HPV	HPV16	pos	1	0	0		The Cancer Genome Atlas Research Network 2015			Nulton 2017		not_mutated	not_mutated	not_mutated	not_mutated	not_mutated	not_mutated	52	1	48	8	22	0	0	0	0	0	0	0	0	0	0	0	0	0	0	0	1	60.7595	10.1266	27.8481	0	0	0
TCGA-TN-A7HI	HNSCC	56-60yrs	56	M	HPV	HPV33	pos	1	0	0		The Cancer Genome Atlas Research Network 2015			Nulton 2017		not_mutated	not_mutated	not_mutated	not_mutated	not_mutated	not_mutated	52	1	28	0	11	0	16	0	0	0	18	0	0	0	0	0	0	0	0	0	2	37.3333	0	14.6667	0	21.3333	0
TCGA-TN-A7HL	HNSCC	56-60yrs	59	M	HPV	HPV16	pos	1	0	0		The Cancer Genome Atlas Research Network 2015			Nulton 2017	TCGA-TN-A7HL	not_mutated	not_mutated	mutated	not_mutated	not_mutated	not_mutated	555	4	49	338	30	0	0	0	116	302	0	0	0	0	0	0	0	0	2	0	3	5.83333	40.2381	3.57143	0	0	0
TCGA-UP-A6WW	HNSCC	56-60yrs	58	M	HPV	HPV16	pos	1	0	0		The Cancer Genome Atlas Research Network 2015			Nulton 2017		not_mutated	not_mutated	not_mutated	not_mutated	not_mutated	not_mutated	36	0	13	0	12	15	0	0	8	0	0	0	0	0	0	0	0	0	1	0	3	25	0	23.0769	28.8462	0	0
KSS1	Kaposi				HHV8		pos	1	0	0		Present study	classic Kaposi's sarcoma				not_mutated	not_mutated	not_mutated	not_mutated	not_mutated	not_mutated	5
KSS10	Kaposi				HHV8		pos	1	0	0		Present study	classic Kaposi's sarcoma				not_mutated	not_mutated	not_mutated	not_mutated	not_mutated	not_mutated
KSS2	Kaposi				HHV8		pos	1	0	0		Present study	classic Kaposi's sarcoma				not_mutated	not_mutated	not_mutated	not_mutated	not_mutated	not_mutated	3
KSS3	Kaposi				HHV8		pos	1	0	0		Present study	classic Kaposi's sarcoma				not_mutated	not_mutated	not_mutated	not_mutated	not_mutated	not_mutated	15
KSS4	Kaposi				HHV8		pos	1	0	0		Present study	classic Kaposi's sarcoma				not_mutated	not_mutated	not_mutated	not_mutated	not_mutated	not_mutated	4
KSS5	Kaposi				HHV8		pos	1	0	0		Present study	classic Kaposi's sarcoma				not_mutated	not_mutated	not_mutated	not_mutated	not_mutated	not_mutated
KSS6	Kaposi				HHV8		pos	1	0	0		Present study	classic Kaposi's sarcoma				not_mutated	not_mutated	not_mutated	not_mutated	not_mutated	not_mutated	2
KSS7	Kaposi				HHV8		pos	1	0	0		Present study	classic Kaposi's sarcoma				not_mutated	not_mutated	not_mutated	not_mutated	not_mutated	not_mutated
KSS8	Kaposi				HHV8		pos	1	0	0		Present study	classic Kaposi's sarcoma				not_mutated	not_mutated	not_mutated	not_mutated	not_mutated	not_mutated	4
KSS9	Kaposi				HHV8		pos	1	0	0		Present study	classic Kaposi's sarcoma				not_mutated	not_mutated	not_mutated	not_mutated	not_mutated	not_mutated
TCGA-BC-4072	liver	71-75yrs	74	F	HBV/HCV	negative	neg	1	0	0		The Cancer Genome Atlas Research Network 2017					not_mutated	not_mutated		not_mutated			0	0	0		0								0									0		0
TCGA-BC-4073	liver	71-75yrs	73	M	HBV/HCV	negative	neg	1	0	0		The Cancer Genome Atlas Research Network 2017					not_mutated	not_mutated		not_mutated			125	1	8		143								49									3.92157		70.098
TCGA-BC-A10R	liver	66-70yrs	66	F	HBV/HCV	negative	neg	1	0	0		The Cancer Genome Atlas Research Network 2017					mutated	not_mutated		not_mutated			109	2	16		124								0									11.1111		86.1111
TCGA-BC-A10S	liver	81-85yrs	81	M	HBV/HCV	negative	neg	1	0	0	no_snv	The Cancer Genome Atlas Research Network 2017
TCGA-BC-A10T	liver	76-80yrs	76	M	HBV/HCV	negative	neg	1	0	0		The Cancer Genome Atlas Research Network 2017					not_mutated	not_mutated		not_mutated			66	0	15		98								0									13.0435		85.2174
TCGA-BC-A10U	liver	66-70yrs	69	M	HBV/HCV	negative	neg	1	0	0		The Cancer Genome Atlas Research Network 2017					mutated	not_mutated		not_mutated			128	1	6		121								45									3.2967		66.4835
TCGA-BC-A10X	liver	51-55yrs	52	F	HBV/HCV	negative	neg	1	0	0		The Cancer Genome Atlas Research Network 2017					not_mutated	not_mutated		not_mutated			1	0	0		4								0									0		80
TCGA-BC-A10Y	liver	76-80yrs	76	M	HBV/HCV	negative	neg	1	0	0		The Cancer Genome Atlas Research Network 2017					not_mutated	not_mutated		not_mutated			55	0	8		79								0									8.98876		88.764
TCGA-BC-A10Z	liver	61-65yrs	62	F	HBV/HCV	negative	neg	1	0	0		The Cancer Genome Atlas Research Network 2017					not_mutated	not_mutated		not_mutated			170	1	6		141								84									2.4		56.4
TCGA-BC-A110	liver	51-55yrs	51	F	HBV/HCV	negative	neg	1	0	0	no_snv	The Cancer Genome Atlas Research Network 2017
TCGA-BC-A112	liver	76-80yrs	80	M	HBV/HCV	negative	neg	1	0	0		The Cancer Genome Atlas Research Network 2017					not_mutated	not_mutated		not_mutated			0	0	0		0								0									0		0
TCGA-BC-A216	liver	61-65yrs	62	F	HBV/HCV	negative	neg	1	0	0		The Cancer Genome Atlas Research Network 2017					mutated	not_mutated		not_mutated			64	1	17		74								0									17.7083		77.0833
TCGA-BC-A217	liver	71-75yrs	75	F	HBV/HCV	negative	neg	1	0	0		The Cancer Genome Atlas Research Network 2017					mutated	not_mutated		not_mutated			96	2	13		142								0									8.1761		89.3082
TCGA-BC-A3KF	liver	66-70yrs	66	F	HBV/HCV	negative	neg	1	0	0		The Cancer Genome Atlas Research Network 2017					not_mutated	not_mutated		mutated			85	0	8		127								0									5.7554		91.3669
TCGA-BC-A3KG	liver	66-70yrs	68	F	HBV/HCV	negative	neg	1	0	0		The Cancer Genome Atlas Research Network 2017					not_mutated	not_mutated		not_mutated			0	0	0		0								0									0		0
TCGA-BC-A5W4	liver	66-70yrs	69	M	HBV/HCV	negative	neg	1	0	0		The Cancer Genome Atlas Research Network 2017					mutated	not_mutated		not_mutated			66	2	16		78								0									16.3265		79.5918
[truncated: 571 more rows]
[truncated: 107 more columns]

## Sheet: Supplementary Data 4
Gene	CHL	Burkitt	PCNSL	PBL	gastric	cervical	HNSCC	MCC	liver
RFX7		Burkitt
MACF1					gastric
CD80			PCNSL
[truncated: 163 more rows]

## Sheet: Supplementary Data 5
Cancer	Sequencing Type	Virus-negative Mut count Median	Virus-negative lower quatile	Virus-negative upper quatile	Virus-positive Mut count Median	Virus-positive lower quatile	Virus-positive upper quatile	Note
[truncated: 22 more rows]

[truncated: 15 more sheets: Supplementary Data 6, Supplementary Data 7, Supplementary Data 8, Supplementary Data 9, Supplementary Data 10, Supplementary Data 11, Supplementary Data 12, Supplementary Data 13, Supplementary Data 14, Supplementary Data 15, Supplementary Data 16, Supplementary Data 17, Supplementary Data 18, Supplementary Data 19, Supplementary Data 20]
