# Supplementary material for: Genomic landscape of virus-associated cancers
Source: Nat Commun. 2025 Jul 1;16:5887. doi: 10.1038/s41467-025-60836-9 (PMC12219571; doi:10.1038/s41467-025-60836-9)
Supplement: Supplementary file 6 — Source Data [file 41467_2025_60836_MOESM6_ESM.xlsx]

## Sheet: Fig. 1A
Cancer	Virus Status	M/F Incidence Ratio	Link to Study			Total M Cases	Total F Cases
ANKL	Combined	1.917	https://ashpublications.org/blood/article/138/Supplement%201/4537/481899			92	48
GC	Combined	2.13	https://acsjournals.onlinelibrary.wiley.com/doi/10.3322/caac.21834			659302	309048
HCC	Combined	4.293	https://jamanetwork.com/journals/jama/article-abstract/193365	https://onlinelibrary.wiley.com/doi/10.1111/liv.12818	https://pmc.ncbi.nlm.nih.gov/articles/PMC10230112/	16091	3744
HL	Combined	1.515	https://jhoonline.biomedcentral.com/articles/10.1186/s13045-019-0799-1			60913.5	40218.5
HNSCC	Combined	1.73	https://journals.sagepub.com/doi/full/10.1177/154405910708600202			266342	154358
MCC	Combined	1.5	https://www.sciencedirect.com/science/article/pii/S0190962200970579			521	352
NKTCL	Combined	2.11	https://onlinelibrary.wiley.com/doi/full/10.1002/hon.2202	https://www.sciencedirect.com/science/article/pii/S1877782116300121#tbl0010		787.1	369.68
NPC	Combined	2.314	https://www.ncbi.nlm.nih.gov/pmc/articles/PMC4135367/	https://www.ncbi.nlm.nih.gov/pmc/articles/PMC3777476/		29768.9	12855.1
PBL	Combined	3	https://ashpublications.org/blood/article/125/15/2323/33825/The-biology-and-treatment-of-plasmablastic			442.5	147.5
PCNSL	Combined	1.41	https://pmc.ncbi.nlm.nih.gov/articles/PMC3241537/			1813.83	1286.17
ALL	Non-Virus-Associated	1.361	https://onlinelibrary.wiley.com/doi/abs/10.1002/mpo.10161			3239.19	2379.81
BCC	Non-Virus-Associated	1.46	https://www.ncbi.nlm.nih.gov/pmc/articles/PMC3775544/#:~:text=Age%2Dadjusted%20BCC%20incidence%20rates,during%20the%20follow%2Dup%20period.			121701	51529
Bladder	Non-Virus-Associated	3.88	https://acsjournals.onlinelibrary.wiley.com/doi/10.3322/caac.21834			487885	125906
CLL	Non-Virus-Associated	1.89	https://www.tandfonline.com/doi/full/10.1080/10428190600555819			9907.88	5249.12
Colorectum	Non-Virus-Associated	1.79	https://www.ncbi.nlm.nih.gov/pmc/articles/PMC8457848/			622	348
Esophagus	Non-Virus-Associated	2.23	https://www.ncbi.nlm.nih.gov/pmc/articles/PMC3547988/			13067.5	5856.52
Gallbladder	Non-Virus-Associated	0.643	https://acsjournals.onlinelibrary.wiley.com/doi/10.3322/caac.21834			47919.9	74542.1
Glioblastoma	Non-Virus-Associated	1.57	https://www.ncbi.nlm.nih.gov/books/NBK470003/#:~:text=Overall%2C%20the%20incidence%20of%20GBM,the%20posterior%20fossa%20(18).			31071.1	19800.9
Kidney	Non-Virus-Associated	1.967	https://acsjournals.onlinelibrary.wiley.com/doi/10.3322/caac.21834			287986	146433
Lung	Non-Virus-Associated	2	https://www.ncbi.nlm.nih.gov/pmc/articles/PMC8262188/			2861.12	1416.48
Melanoma	Non-Virus-Associated	1.18	https://www.ncbi.nlm.nih.gov/pmc/articles/PMC8927870/			21468.6	18141.4
Pancreas	Non-Virus-Associated	1.91	https://jgo.amegroups.com/article/view/4475/html			105	55
Thyroid	Non-Virus-Associated	0.338	https://acsjournals.onlinelibrary.wiley.com/doi/10.3322/caac.21834			207549	613624

## Sheet: Fig. 1B
Cancer	Virus Status	M/F Incidence Ratio	Notes	Link to Study
BL(-)	Negative	2.5		https://www.ncbi.nlm.nih.gov/books/NBK47424/
BL(-)	Negative	3.2	US	https://onlinelibrary.wiley.com/doi/full/10.1002/ijc.24934
BL(-)	Negative	3.55	all ages	https://www.sciencedirect.com/science/article/pii/S1040842800000469
GC(-)	Negative	1.03	Portugal	https://link.springer.com/article/10.1186/s13027-017-0151-8
GC(-)	Negative	0.816017	Shibata	https://onlinelibrary.wiley.com/doi/10.1111/j.1440-1746.2009.05775.x
GC(-)	Negative	0.935834	Tokunaga	https://onlinelibrary.wiley.com/doi/10.1111/j.1440-1746.2009.05775.x
GC(-)	Negative	0.985337	Rowlands	https://onlinelibrary.wiley.com/doi/10.1111/j.1440-1746.2009.05775.x
GC(-)	Negative	0.925714	Harn	https://onlinelibrary.wiley.com/doi/10.1111/j.1440-1746.2009.05775.x
GC(-)	Negative	1.03448	Moritani	https://onlinelibrary.wiley.com/doi/10.1111/j.1440-1746.2009.05775.x
GC(-)	Negative	0.94162	Shin	https://onlinelibrary.wiley.com/doi/10.1111/j.1440-1746.2009.05775.x
GC(-)	Negative	0.967442	Selves	https://onlinelibrary.wiley.com/doi/10.1111/j.1440-1746.2009.05775.x
GC(-)	Negative	0.908146	Ojima	https://onlinelibrary.wiley.com/doi/10.1111/j.1440-1746.2009.05775.x
GC(-)	Negative	0.898819	Gulley	https://onlinelibrary.wiley.com/doi/10.1111/j.1440-1746.2009.05775.x
GC(-)	Negative	0.988793	Qiu	https://onlinelibrary.wiley.com/doi/10.1111/j.1440-1746.2009.05775.x
GC(-)	Negative	0.872509	Galetksky	https://onlinelibrary.wiley.com/doi/10.1111/j.1440-1746.2009.05775.x
GC(-)	Negative	0.9309	Yanai	https://onlinelibrary.wiley.com/doi/10.1111/j.1440-1746.2009.05775.x
GC(-)	Negative	0.875332	Chong	https://onlinelibrary.wiley.com/doi/10.1111/j.1440-1746.2009.05775.x
GC(-)	Negative	0.956461	Takano	https://onlinelibrary.wiley.com/doi/10.1111/j.1440-1746.2009.05775.x
GC(-)	Negative	0.722222	Kume	https://onlinelibrary.wiley.com/doi/10.1111/j.1440-1746.2009.05775.x
GC(-)	Negative	0.970378	Wu	https://onlinelibrary.wiley.com/doi/10.1111/j.1440-1746.2009.05775.x
GC(-)	Negative	0.932593	Chang	https://onlinelibrary.wiley.com/doi/10.1111/j.1440-1746.2009.05775.x
GC(-)	Negative	0.969186	Koriyama	https://onlinelibrary.wiley.com/doi/10.1111/j.1440-1746.2009.05775.x
GC(-)	Negative	0.941176	Corvalan	https://onlinelibrary.wiley.com/doi/10.1111/j.1440-1746.2009.05775.x
GC(-)	Negative	0.944209	Hao	https://onlinelibrary.wiley.com/doi/10.1111/j.1440-1746.2009.05775.x
GC(-)	Negative	0.895402	Kang	https://onlinelibrary.wiley.com/doi/10.1111/j.1440-1746.2009.05775.x
GC(-)	Negative	0.874786	Carrascal	https://onlinelibrary.wiley.com/doi/10.1111/j.1440-1746.2009.05775.x
GC(-)	Negative	0.985833	Czopek	https://onlinelibrary.wiley.com/doi/10.1111/j.1440-1746.2009.05775.x
GC(-)	Negative	0.926471	Karim	https://onlinelibrary.wiley.com/doi/10.1111/j.1440-1746.2009.05775.x
GC(-)	Negative	0.893796	vanBeek	https://onlinelibrary.wiley.com/doi/10.1111/j.1440-1746.2009.05775.x
GC(-)	Negative	0.910714	Lopes	https://onlinelibrary.wiley.com/doi/10.1111/j.1440-1746.2009.05775.x
GC(-)	Negative	0.894209	Alipov	https://onlinelibrary.wiley.com/doi/10.1111/j.1440-1746.2009.05775.x
GC(-)	Negative	0.99729	Yoshiwara	https://onlinelibrary.wiley.com/doi/10.1111/j.1440-1746.2009.05775.x
GC(-)	Negative	0.879699	Sakuma	https://onlinelibrary.wiley.com/doi/10.1111/j.1440-1746.2009.05775.x
GC(-)	Negative	0.994536	Herrera	https://onlinelibrary.wiley.com/doi/10.1111/j.1440-1746.2009.05775.x
HCC(-)	Negative	2.92308		https://www.dovepress.com/a-comparison-of-presentation-treatment-and-survival-after-hepatocellul-peer-reviewed-fulltext-article-JHC#t0001
HL(-)	Negative	1.26078		https://onlinelibrary.wiley.com/doi/full/10.1002/hon.933
HL(-)	Negative	0.869318		https://www.tandfonline.com/doi/abs/10.1080/028418699431942
HL(-)	Negative	0.788889		https://ascopubs.org/doi/full/10.1200/JCO.2008.20.5138
HL(-)	Negative	0.785934		https://citeseerx.ist.psu.edu/viewdoc/download?doi=10.1.1.1026.6829&rep=rep1&type=pdf
HL(-)	Negative	0.811736		https://www.researchgate.net/profile/Fiona-Craig/publication/7577066_Epstein-Barr_Virus_As_a_Marker_of_Survival_After_Hodgkin's_Lymphoma_A_Population-Based_Study/links/0deec528f6896e65fa000000/Epstein-Barr-Virus-As-a-Marker-of-Survival-After-Hodgkins-Lymphoma-A-Population-Based-Study.pdf
HL(-)	Negative	0.98		https://jcp.bmj.com/content/56/11/811.short
HNSCC(-)	Negative	3.21941	OP	https://cancersheadneck.biomedcentral.com/articles/10.1186/s41199-018-0031-y
HNSCC(-)	Negative	1.48756	OC	https://cancersheadneck.biomedcentral.com/articles/10.1186/s41199-018-0031-y
HNSCC(-)	Negative	2.43709		https://www.frontiersin.org/journals/oncology/articles/10.3389/fonc.2021.688615/full
HNSCC(-)	Negative	1.74286	p16	https://jamanetwork.com/journals/jamaoncology/fullarticle/2591158
MCC(-)	Negative	1.9		https://onlinelibrary.wiley.com/doi/full/10.1111/j.1600-0560.2009.01352.x
MCC(-)	Negative	1.88		https://pubmed.ncbi.nlm.nih.gov/18593898/
BL(+)	Positive	2.5		https://www.ncbi.nlm.nih.gov/books/NBK47424/
BL(+)	Positive	1.8	Uganda	https://onlinelibrary.wiley.com/doi/full/10.1002/ijc.23800
BL(+)	Positive	1.4	Tanzania	https://onlinelibrary.wiley.com/doi/full/10.1002/pbc.24194
BL(+)	Positive	3	pediatric cases	https://www.sciencedirect.com/science/article/pii/S1040842800000469
GC(+)	Positive	1.89		https://bmccancer.biomedcentral.com/articles/10.1186/s12885-020-07013-x
GC(+)	Positive	2.13		https://www.sciencedirect.com/science/article/pii/S0016508509007458
GC(+)	Positive	8	Portugal	https://link.springer.com/article/10.1186/s13027-017-0151-8
GC(+)	Positive	6.15	Shibata	https://onlinelibrary.wiley.com/doi/10.1111/j.1440-1746.2009.05775.x
GC(+)	Positive	3.09	Tokunaga	https://onlinelibrary.wiley.com/doi/10.1111/j.1440-1746.2009.05775.x
GC(+)	Positive	1.45	Rowlands	https://onlinelibrary.wiley.com/doi/10.1111/j.1440-1746.2009.05775.x
GC(+)	Positive	1.93	Harn	https://onlinelibrary.wiley.com/doi/10.1111/j.1440-1746.2009.05775.x
GC(+)	Positive	0.78	Moritani	https://onlinelibrary.wiley.com/doi/10.1111/j.1440-1746.2009.05775.x
GC(+)	Positive	1.53	Shin	https://onlinelibrary.wiley.com/doi/10.1111/j.1440-1746.2009.05775.x
GC(+)	Positive	1.49	Selves	https://onlinelibrary.wiley.com/doi/10.1111/j.1440-1746.2009.05775.x
GC(+)	Positive	1.5	Ojima	https://onlinelibrary.wiley.com/doi/10.1111/j.1440-1746.2009.05775.x
GC(+)	Positive	2.67	Gulley	https://onlinelibrary.wiley.com/doi/10.1111/j.1440-1746.2009.05775.x
GC(+)	Positive	1.18	Qiu	https://onlinelibrary.wiley.com/doi/10.1111/j.1440-1746.2009.05775.x
GC(+)	Positive	6.16	Galetksky	https://onlinelibrary.wiley.com/doi/10.1111/j.1440-1746.2009.05775.x
GC(+)	Positive	2.57	Yanai	https://onlinelibrary.wiley.com/doi/10.1111/j.1440-1746.2009.05775.x
GC(+)	Positive	1.9	Chong	https://onlinelibrary.wiley.com/doi/10.1111/j.1440-1746.2009.05775.x
GC(+)	Positive	2.23	Takano	https://onlinelibrary.wiley.com/doi/10.1111/j.1440-1746.2009.05775.x
GC(+)	Positive	1.44	Kume	https://onlinelibrary.wiley.com/doi/10.1111/j.1440-1746.2009.05775.x
GC(+)	Positive	1.22	Wu	https://onlinelibrary.wiley.com/doi/10.1111/j.1440-1746.2009.05775.x
GC(+)	Positive	7.54	Chang	https://onlinelibrary.wiley.com/doi/10.1111/j.1440-1746.2009.05775.x
GC(+)	Positive	1.48	Koriyama	https://onlinelibrary.wiley.com/doi/10.1111/j.1440-1746.2009.05775.x
GC(+)	Positive	1.41	Corvalan	https://onlinelibrary.wiley.com/doi/10.1111/j.1440-1746.2009.05775.x
GC(+)	Positive	2.31	Hao	https://onlinelibrary.wiley.com/doi/10.1111/j.1440-1746.2009.05775.x
GC(+)	Positive	1.39	Kang	https://onlinelibrary.wiley.com/doi/10.1111/j.1440-1746.2009.05775.x
GC(+)	Positive	3.03	Carrascal	https://onlinelibrary.wiley.com/doi/10.1111/j.1440-1746.2009.05775.x
GC(+)	Positive	1.1	Czopek	https://onlinelibrary.wiley.com/doi/10.1111/j.1440-1746.2009.05775.x
GC(+)	Positive	2.25	Karim	https://onlinelibrary.wiley.com/doi/10.1111/j.1440-1746.2009.05775.x
GC(+)	Positive	9.46	vanBeek	https://onlinelibrary.wiley.com/doi/10.1111/j.1440-1746.2009.05775.x
GC(+)	Positive	2.43	Lopes	https://onlinelibrary.wiley.com/doi/10.1111/j.1440-1746.2009.05775.x
GC(+)	Positive	3.7	Alipov	https://onlinelibrary.wiley.com/doi/10.1111/j.1440-1746.2009.05775.x
GC(+)	Positive	1.07	Yoshiwara	https://onlinelibrary.wiley.com/doi/10.1111/j.1440-1746.2009.05775.x
GC(+)	Positive	2.14	Sakuma	https://onlinelibrary.wiley.com/doi/10.1111/j.1440-1746.2009.05775.x
GC(+)	Positive	1.07	Herrera	https://onlinelibrary.wiley.com/doi/10.1111/j.1440-1746.2009.05775.x
HCC(+)	Positive	2.19	HBV positive, Han Chinese	https://onlinelibrary.wiley.com/doi/10.1111/j.1478-3231.2011.02696.x
HCC(+)	Positive	6.4	HBV positive, Taiwan	https://onlinelibrary.wiley.com/doi/full/10.1002/ijc.22045
HCC(+)	Positive	1.7	HCV positive, Taiwan	https://onlinelibrary.wiley.com/doi/full/10.1002/ijc.22045
HCC(+)	Positive	3.45652		https://www.dovepress.com/a-comparison-of-presentation-treatment-and-survival-after-hepatocellul-peer-reviewed-fulltext-article-JHC#t0001
HL(+)	Positive	1.96	Scotland	https://jcp.bmj.com/content/56/11/811.short
HL(+)	Positive	0.818591		https://onlinelibrary.wiley.com/doi/full/10.1002/hon.933
HL(+)	Positive	1.47521		https://www.tandfonline.com/doi/abs/10.1080/028418699431942
HL(+)	Positive	1.63333		https://ascopubs.org/doi/full/10.1200/JCO.2008.20.5138
HL(+)	Positive	1.75826		https://citeseerx.ist.psu.edu/viewdoc/download?doi=10.1.1.1026.6829&rep=rep1&type=pdf
HL(+)	Positive	1.77909		https://www.researchgate.net/profile/Fiona-Craig/publication/7577066_Epstein-Barr_Virus_As_a_Marker_of_Survival_After_Hodgkin's_Lymphoma_A_Population-Based_Study/links/0deec528f6896e65fa000000/Epstein-Barr-Virus-As-a-Marker-of-Survival-After-Hodgkins-Lymphoma-A-Population-Based-Study.pdf
HNSCC(+)	Positive	5		https://pubmed.ncbi.nlm.nih.gov/26483987/
HNSCC(+)	Positive	6.24638	OP	https://cancersheadneck.biomedcentral.com/articles/10.1186/s41199-018-0031-y
HNSCC(+)	Positive	3.08907	OC	https://cancersheadneck.biomedcentral.com/articles/10.1186/s41199-018-0031-y
HNSCC(+)	Positive	8.36763		https://www.frontiersin.org/journals/oncology/articles/10.3389/fonc.2021.688615/full
HNSCC(+)	Positive	2.27273	p16	https://jamanetwork.com/journals/jamaoncology/fullarticle/2591158
MCC(+)	Positive	0.68		https://onlinelibrary.wiley.com/doi/full/10.1111/j.1600-0560.2009.01352.x
MCC(+)	Positive	0.83		https://pubmed.ncbi.nlm.nih.gov/18593898/

## Sheet: Fig. 2
Patient ID	Cancer	Age	real_age	Sex	Virus	Virus Strain	Virus Status	WES	WGS	Targeted	Cohort (from publications)	Source	Cancer_subtype	subtype_note	virus strain information retreived from	hypermutant (nonsynonymous>300)	TP53	CDKN2A	DDX3X	STAT3	TNFAIP3	EIF4A1	total nonsynonymous mutations	Driver genes nonsynonymous mutations	SBS1_count	SBS2_count	SBS5_count	SBS6_count	SBS7a_count	SBS7b_count	SBS10b_count	SBS13_count	SBS15_count	SBS21_count	SBS24_count	SBS45_count	SBS49_count	SBS89_count	DBS1_count	DBS2_count	DBS4_count	DBS6_count	ID83A_count	SBS1_fraction	SBS2_fraction	SBS5_fraction	SBS6_fraction	SBS7a_fraction	SBS7b_fraction
ANKL_D1	ANKL	21-25yrs	22	F	EBV		pos	1	0	0		Dufva 2018					not_mutated	not_mutated	not_mutated	not_mutated	not_mutated	not_mutated	45
ANKL_D10	ANKL	11-15yrs	12	F	EBV		pos	1	0	0		Dufva 2018					not_mutated	not_mutated	not_mutated	not_mutated	not_mutated	not_mutated	32
ANKL_D11	ANKL	31-35yrs	32	M	EBV		pos	1	0	0		Dufva 2018					not_mutated	not_mutated	not_mutated	mutated	not_mutated	not_mutated	26
ANKL_D12	ANKL	81-85yrs	81	F	EBV		pos	1	0	0		Dufva 2018					not_mutated	not_mutated	not_mutated	not_mutated	not_mutated	not_mutated	98
ANKL_D13	ANKL	46-50yrs	49	F	EBV		pos	1	0	0		Dufva 2018					not_mutated	not_mutated	not_mutated	not_mutated	not_mutated	not_mutated	26
ANKL_D14	ANKL	36-40yrs	36	F	EBV		pos	1	0	0		Dufva 2018					not_mutated	not_mutated	mutated	not_mutated	not_mutated	not_mutated	46
ANKL_D2	ANKL	16-20yrs	20	M	EBV		pos	1	0	0		Dufva 2018					not_mutated	not_mutated	not_mutated	not_mutated	not_mutated	not_mutated	53
ANKL_D3	ANKL	66-70yrs	66	M	EBV		pos	1	0	0		Dufva 2018					mutated	not_mutated	not_mutated	not_mutated	not_mutated	not_mutated	178
ANKL_D4	ANKL	71-75yrs	72	M	EBV		pos	1	0	0		Dufva 2018					not_mutated	not_mutated	mutated	mutated	not_mutated	not_mutated	143
ANKL_D5	ANKL	36-40yrs	39	M	EBV		pos	1	0	0		Dufva 2018					not_mutated	not_mutated	mutated	not_mutated	not_mutated	not_mutated	52
ANKL_D6	ANKL	16-20yrs	18	M	EBV		pos	1	0	0		Dufva 2018					not_mutated	not_mutated	not_mutated	not_mutated	not_mutated	not_mutated	33
ANKL_D7	ANKL	21-25yrs	23	M	EBV		pos	1	0	0		Dufva 2018					not_mutated	not_mutated	not_mutated	not_mutated	not_mutated	not_mutated	38
ANKL_D8	ANKL	51-55yrs	52	F	EBV		pos	1	0	0		Dufva 2018					not_mutated	not_mutated	not_mutated	mutated	not_mutated	not_mutated	63
ANKL_D9	ANKL	51-55yrs	55	M	EBV		pos	1	0	0		Dufva 2018					not_mutated	not_mutated	mutated	not_mutated	not_mutated	not_mutated	98
ATL001	ATL	71-75yrs	71	F	HTLV1	(Integration)Monoclonal	pos	1	0	0		Kataoka 2015	Lymphoma				mutated	not_mutated	not_mutated	not_mutated	not_mutated	not_mutated	216
ATL002	ATL	61-65yrs	64	F	HTLV1	(Integration)Oligoclonal	pos	1	0	0		Kataoka 2015	Lymphoma				not_mutated	not_mutated	not_mutated	not_mutated	not_mutated	not_mutated	71
ATL004	ATL	56-60yrs	60	M	HTLV1	(Integration)Monoclonal	pos	1	0	0		Kataoka 2015	Acute				not_mutated	not_mutated	not_mutated	mutated	not_mutated	not_mutated	53
ATL005	ATL	56-60yrs	56	M	HTLV1	(Integration)Monoclonal	pos	1	0	0		Kataoka 2015	Acute				not_mutated	not_mutated	not_mutated	not_mutated	not_mutated	not_mutated	52
ATL007	ATL	66-70yrs	70	M	HTLV1	(Integration)Oligoclonal	pos	1	1	0		Kataoka 2015	Lymphoma				not_mutated	not_mutated	not_mutated	not_mutated	not_mutated	not_mutated	64
ATL008	ATL	71-75yrs	72	F	HTLV1	(Integration)Monoclonal	pos	1	1	0		Kataoka 2015	Acute				not_mutated	not_mutated	not_mutated	not_mutated	not_mutated	not_mutated	79
ATL009	ATL	56-60yrs	59	M	HTLV1	(Integration)Monoclonal	pos	1	0	0		Kataoka 2015	Chronic				not_mutated	not_mutated	not_mutated	not_mutated	not_mutated	not_mutated	31
ATL010	ATL	56-60yrs	58	M	HTLV1	(Integration)Oligoclonal	pos	1	1	0		Kataoka 2015	Chronic				not_mutated	not_mutated	not_mutated	mutated	not_mutated	not_mutated	68
ATL011	ATL	56-60yrs	60	F	HTLV1	(Integration)Monoclonal	pos	1	0	0		Kataoka 2015	Acute				not_mutated	not_mutated	not_mutated	not_mutated	not_mutated	not_mutated	113
ATL012	ATL	76-80yrs	77	M	HTLV1	(Integration)Oligoclonal	pos	1	1	0		Kataoka 2015	Acute				mutated	not_mutated	not_mutated	not_mutated	not_mutated	not_mutated	178
ATL013	ATL	76-80yrs	79	F	HTLV1	(Integration)Monoclonal	pos	1	0	0		Kataoka 2015	Lymphoma				not_mutated	not_mutated	not_mutated	not_mutated	not_mutated	not_mutated	35
ATL014	ATL	56-60yrs	59	M	HTLV1	(Integration)Oligoclonal	pos	1	1	0		Kataoka 2015	Acute				not_mutated	not_mutated	not_mutated	not_mutated	not_mutated	not_mutated	84
ATL015	ATL	71-75yrs	75	F	HTLV1		pos	1	1	0		Kataoka 2015	Acute				not_mutated	not_mutated	not_mutated	not_mutated	not_mutated	not_mutated	75
ATL016	ATL	61-65yrs	64	M	HTLV1	(Integration)Monoclonal	pos	1	1	0		Kataoka 2015	Acute				not_mutated	not_mutated	not_mutated	not_mutated	not_mutated	not_mutated	79
ATL017	ATL	76-80yrs	76	F	HTLV1	(Integration)Monoclonal	pos	1	0	0		Kataoka 2015	Acute				not_mutated	not_mutated	not_mutated	not_mutated	not_mutated	not_mutated	129
ATL018	ATL	81-85yrs	81	F	HTLV1	(Integration)Oligoclonal	pos	1	0	0		Kataoka 2015	Acute				not_mutated	not_mutated	mutated	not_mutated	not_mutated	not_mutated	62
ATL019	ATL	71-75yrs	73	F	HTLV1	(Integration)Oligoclonal	pos	1	1	0		Kataoka 2015	Acute				not_mutated	not_mutated	not_mutated	not_mutated	not_mutated	mutated	143
ATL020	ATL	61-65yrs	63	M	HTLV1	(Integration)Oligoclonal	pos	1	1	0		Kataoka 2015	Chronic				not_mutated	not_mutated	not_mutated	not_mutated	not_mutated	not_mutated	115
ATL021	ATL	71-75yrs	71	M	HTLV1	(Integration)Monoclonal	pos	1	0	0		Kataoka 2015	Acute				not_mutated	not_mutated	not_mutated	not_mutated	not_mutated	not_mutated	102
ATL022	ATL	51-55yrs	54	M	HTLV1	(Integration)Monoclonal	pos	1	0	0		Kataoka 2015	Chronic				not_mutated	not_mutated	not_mutated	not_mutated	not_mutated	not_mutated	79
ATL023	ATL	81-85yrs	82	F	HTLV1	(Integration)Monoclonal	pos	1	0	0		Kataoka 2015	Chronic				not_mutated	not_mutated	not_mutated	mutated	not_mutated	not_mutated	76
ATL024	ATL	41-45yrs	45	M	HTLV1	(Integration)Monoclonal	pos	1	0	0		Kataoka 2015	Acute				not_mutated	not_mutated	not_mutated	not_mutated	not_mutated	not_mutated	65
ATL025	ATL	76-80yrs	76	M	HTLV1	(Integration)Monoclonal	pos	1	0	0		Kataoka 2015	Chronic				not_mutated	not_mutated	not_mutated	mutated	not_mutated	not_mutated	38
ATL026	ATL	76-80yrs	80	M	HTLV1	(Integration)Monoclonal	pos	1	0	0		Kataoka 2015	Acute				not_mutated	not_mutated	not_mutated	not_mutated	not_mutated	not_mutated	79
ATL027	ATL	66-70yrs	69	M	HTLV1	(Integration)Monoclonal	pos	1	0	0		Kataoka 2015	Acute				mutated	not_mutated	not_mutated	not_mutated	not_mutated	not_mutated	81
ATL028	ATL	71-75yrs	74	M	HTLV1	(Integration)Monoclonal	pos	1	0	0		Kataoka 2015	Chronic				not_mutated	not_mutated	not_mutated	mutated	not_mutated	not_mutated	53
ATL029	ATL	61-65yrs	61	F	HTLV1	(Integration)Oligoclonal	pos	1	0	0		Kataoka 2015	Smoldering				not_mutated	not_mutated	not_mutated	not_mutated	not_mutated	not_mutated	27
ATL030	ATL	46-50yrs	50	F	HTLV1	(Integration)Monoclonal	pos	1	0	0		Kataoka 2015	Chronic				not_mutated	not_mutated	not_mutated	not_mutated	not_mutated	not_mutated	67
ATL031	ATL	66-70yrs	68	M	HTLV1	(Integration)Monoclonal	pos	1	0	0		Kataoka 2015	Lymphoma				mutated	not_mutated	not_mutated	not_mutated	not_mutated	not_mutated	53
ATL032	ATL	66-70yrs	70	M	HTLV1	(Integration)Monoclonal	pos	1	0	0		Kataoka 2015	Chronic				mutated	not_mutated	not_mutated	not_mutated	not_mutated	not_mutated	95
ATL033	ATL	81-85yrs	81	M	HTLV1	(Integration)Monoclonal	pos	1	0	0		Kataoka 2015	Chronic				not_mutated	not_mutated	not_mutated	not_mutated	not_mutated	not_mutated	126
ATL034	ATL	61-65yrs	64	F	HTLV1	(Integration)Monoclonal	pos	1	0	0		Kataoka 2015	Chronic				not_mutated	not_mutated	not_mutated	mutated	not_mutated	not_mutated	49
ATL035	ATL	56-60yrs	59	F	HTLV1	(Integration)Monoclonal	pos	1	0	0		Kataoka 2015	Lymphoma				not_mutated	not_mutated	not_mutated	not_mutated	not_mutated	not_mutated	74
ATL036	ATL	36-40yrs	36	F	HTLV1	(Integration)Monoclonal	pos	1	0	0		Kataoka 2015	Smoldering				not_mutated	not_mutated	not_mutated	not_mutated	not_mutated	not_mutated	26
ATL037	ATL	61-65yrs	63	F	HTLV1	(Integration)Monoclonal	pos	1	0	0		Kataoka 2015	Chronic				not_mutated	not_mutated	not_mutated	mutated	not_mutated	not_mutated	53
ATL038	ATL	76-80yrs	79	F	HTLV1	(Integration)Oligoclonal	pos	1	0	0		Kataoka 2015	Chronic				not_mutated	not_mutated	not_mutated	not_mutated	mutated	not_mutated	57
ATL039	ATL	66-70yrs	67	M	HTLV1	(Integration)Oligoclonal	pos	1	0	0		Kataoka 2015	Lymphoma				not_mutated	not_mutated	not_mutated	not_mutated	not_mutated	not_mutated	84
ATL040	ATL	41-45yrs	45	M	HTLV1	(Integration)Oligoclonal	pos	1	0	0		Kataoka 2015	Acute				not_mutated	not_mutated	not_mutated	not_mutated	not_mutated	not_mutated	38
ATL041	ATL	66-70yrs	69	F	HTLV1	(Integration)Monoclonal	pos	1	0	0		Kataoka 2015	Acute				not_mutated	not_mutated	mutated	not_mutated	not_mutated	not_mutated	58
ATL043	ATL	71-75yrs	73	F	HTLV1	(Integration)Oligoclonal	pos	1	0	0		Kataoka 2015	Acute				not_mutated	mutated	not_mutated	not_mutated	not_mutated	not_mutated	107
ATL044	ATL	46-50yrs	47	F	HTLV1	(Integration)Monoclonal	pos	1	0	0		Kataoka 2015	Acute				not_mutated	not_mutated	mutated	not_mutated	not_mutated	not_mutated	62
ATL045	ATL	76-80yrs	80	F	HTLV1	(Integration)Oligoclonal	pos	1	0	0		Kataoka 2015	Lymphoma				not_mutated	not_mutated	not_mutated	not_mutated	not_mutated	not_mutated	259
ATL046	ATL	71-75yrs	71	F	HTLV1	(Integration)Monoclonal	pos	1	0	0		Kataoka 2015	Acute				mutated	not_mutated	not_mutated	not_mutated	not_mutated	not_mutated	77
ATL047	ATL	66-70yrs	70	M	HTLV1	(Integration)Oligoclonal	pos	1	0	0		Kataoka 2015	Acute				mutated	not_mutated	not_mutated	mutated	not_mutated	not_mutated	143
ATL048	ATL	76-80yrs	80	F	HTLV1	(Integration)Oligoclonal	pos	1	0	0		Kataoka 2015	Chronic				not_mutated	not_mutated	not_mutated	mutated	not_mutated	not_mutated	37
ATL049	ATL	36-40yrs	36	F	HTLV1	(Integration)Monoclonal	pos	1	0	0		Kataoka 2015	Chronic				not_mutated	not_mutated	not_mutated	mutated	not_mutated	not_mutated	31
ATL050	ATL	61-65yrs	61	M	HTLV1	(Integration)Monoclonal	pos	1	0	0		Kataoka 2015	Acute				not_mutated	not_mutated	not_mutated	mutated	not_mutated	not_mutated	62
ATL051	ATL	66-70yrs	66	M	HTLV1	(Integration)Monoclonal	pos	1	0	0		Kataoka 2015	Acute				not_mutated	not_mutated	not_mutated	not_mutated	not_mutated	not_mutated	45
ATL052	ATL	76-80yrs	76	M	HTLV1	(Integration)Oligoclonal	pos	1	0	0		Kataoka 2015	Lymphoma				mutated	not_mutated	not_mutated	not_mutated	not_mutated	not_mutated	171
ATL053	ATL	61-65yrs	64	F	HTLV1	(Integration)Monoclonal	pos	1	0	0		Kataoka 2015	Acute				not_mutated	not_mutated	not_mutated	not_mutated	not_mutated	not_mutated	58
ATL054	ATL	56-60yrs	60	F	HTLV1	(Integration)Monoclonal	pos	1	0	0		Kataoka 2015	Acute				not_mutated	not_mutated	not_mutated	mutated	not_mutated	not_mutated	38
ATL055	ATL	61-65yrs	61	M	HTLV1	(Integration)Monoclonal	pos	1	0	0		Kataoka 2015	Acute				not_mutated	not_mutated	not_mutated	not_mutated	not_mutated	not_mutated	52
ATL056	ATL	66-70yrs	69	F	HTLV1	(Integration)Oligoclonal	pos	1	0	0		Kataoka 2015	Chronic				not_mutated	not_mutated	not_mutated	mutated	not_mutated	not_mutated	31
ATL057	ATL	61-65yrs	65	M	HTLV1	(Integration)Monoclonal	pos	1	0	0		Kataoka 2015	Acute				not_mutated	not_mutated	not_mutated	not_mutated	not_mutated	not_mutated	43
ATL058	ATL	76-80yrs	76	M	HTLV1	(Integration)Oligoclonal	pos	1	0	0		Kataoka 2015	Acute				not_mutated	not_mutated	not_mutated	not_mutated	not_mutated	not_mutated	160
ATL059	ATL	86-90yrs	86	M	HTLV1	(Integration)Oligoclonal	pos	1	0	0		Kataoka 2015	Acute				not_mutated	not_mutated	not_mutated	not_mutated	not_mutated	not_mutated	217
ATL060	ATL	46-50yrs	48	M	HTLV1	(Integration)Monoclonal	pos	1	0	0		Kataoka 2015	Chronic				not_mutated	not_mutated	not_mutated	not_mutated	not_mutated	not_mutated	57
ATL062	ATL	56-60yrs	56	F	HTLV1	(Integration)Monoclonal	pos	1	0	0		Kataoka 2015	Acute				not_mutated	not_mutated	not_mutated	not_mutated	not_mutated	not_mutated	42
ATL063	ATL	51-55yrs	55	F	HTLV1	(Integration)Oligoclonal	pos	1	0	0		Kataoka 2015	Acute				not_mutated	not_mutated	not_mutated	not_mutated	not_mutated	not_mutated	37
ATL064	ATL	61-65yrs	62	M	HTLV1	(Integration)Monoclonal	pos	1	0	0		Kataoka 2015	Smoldering				not_mutated	not_mutated	not_mutated	not_mutated	not_mutated	not_mutated	5
ATL065	ATL	51-55yrs	54	M	HTLV1	(Integration)Monoclonal	pos	1	0	0		Kataoka 2015	Lymphoma				not_mutated	not_mutated	not_mutated	not_mutated	not_mutated	not_mutated	172
ATL067	ATL	61-65yrs	65	M	HTLV1	(Integration)Monoclonal	pos	1	0	0		Kataoka 2015	Smoldering				not_mutated	not_mutated	not_mutated	mutated	not_mutated	not_mutated	38
ATL068	ATL	76-80yrs	77	F	HTLV1	(Integration)Monoclonal	pos	1	0	0		Kataoka 2015	Chronic				not_mutated	not_mutated	not_mutated	not_mutated	not_mutated	not_mutated	11
ATL069	ATL	56-60yrs	59	M	HTLV1	(Integration)Monoclonal	pos	1	0	0		Kataoka 2015	Acute				mutated	not_mutated	not_mutated	not_mutated	not_mutated	not_mutated	42
ATL070	ATL	31-35yrs	31	F	HTLV1	(Integration)Oligoclonal	pos	1	0	0		Kataoka 2015	Acute				not_mutated	not_mutated	not_mutated	not_mutated	not_mutated	not_mutated	27
ATL071	ATL	66-70yrs	69	F	HTLV1	(Integration)Monoclonal	pos	1	0	0		Kataoka 2015	Acute				not_mutated	not_mutated	not_mutated	not_mutated	not_mutated	not_mutated	240
ATL072	ATL	61-65yrs	64	F	HTLV1	(Integration)Monoclonal	pos	1	0	0		Kataoka 2015	Chronic				not_mutated	not_mutated	not_mutated	mutated	not_mutated	not_mutated	55
ATL073	ATL	66-70yrs	66	F	HTLV1	(Integration)Oligoclonal	pos	1	0	0		Kataoka 2015	Chronic				not_mutated	not_mutated	not_mutated	not_mutated	not_mutated	not_mutated	14
ATL074	ATL	76-80yrs	77	M	HTLV1	(Integration)Monoclonal	pos	1	0	0		Kataoka 2015	Acute				mutated	not_mutated	not_mutated	not_mutated	not_mutated	not_mutated	183
ATL075	ATL	76-80yrs	78	M	HTLV1	(Integration)Monoclonal	pos	1	0	0		Kataoka 2015	Acute				not_mutated	not_mutated	mutated	not_mutated	not_mutated	not_mutated	117
ATL076	ATL	66-70yrs	70	F	HTLV1	(Integration)Monoclonal	pos	1	0	0		Kataoka 2015	Chronic				not_mutated	not_mutated	not_mutated	mutated	not_mutated	not_mutated	35
ATL077	ATL	71-75yrs	72	F	HTLV1	(Integration)Monoclonal	pos	1	0	0		Kataoka 2015	Chronic				not_mutated	not_mutated	not_mutated	mutated	not_mutated	not_mutated	55
ATL078	ATL	76-80yrs	80	F	HTLV1	(Integration)Monoclonal	pos	1	0	0		Kataoka 2015	Chronic				not_mutated	not_mutated	not_mutated	not_mutated	not_mutated	not_mutated	41
ATL079	ATL	71-75yrs	73	M	HTLV1	(Integration)Oligoclonal	pos	1	0	0		Kataoka 2015	Acute				not_mutated	not_mutated	not_mutated	not_mutated	not_mutated	not_mutated	71
ATL081	ATL	76-80yrs	79	F	HTLV1	(Integration)Monoclonal	pos	1	0	0		Kataoka 2015	Chronic				not_mutated	not_mutated	not_mutated	not_mutated	not_mutated	not_mutated	42
ATL083	ATL	26-30yrs	30	F	HTLV1	(Integration)Monoclonal	pos	1	0	0		Kataoka 2015	Chronic				mutated	not_mutated	not_mutated	not_mutated	not_mutated	not_mutated	21
ATL084	ATL	81-85yrs	82	F	HTLV1	(Integration)Monoclonal	pos	1	0	0		Kataoka 2015	Chronic				not_mutated	not_mutated	not_mutated	mutated	not_mutated	not_mutated	64
ATL085	ATL	66-70yrs	70	F	HTLV1	(Integration)Monoclonal	pos	1	0	0		Kataoka 2015	Smoldering				not_mutated	not_mutated	not_mutated	not_mutated	not_mutated	not_mutated	111
ATL088	ATL	56-60yrs	57	F	HTLV1	(Integration)Monoclonal	pos	1	0	0		Kataoka 2015	Lymphoma				not_mutated	not_mutated	not_mutated	not_mutated	not_mutated	not_mutated	53
ATL089	ATL	51-55yrs	53	M	HTLV1	(Integration)Monoclonal	pos	1	0	0		Kataoka 2015	Lymphoma				not_mutated	not_mutated	not_mutated	not_mutated	not_mutated	not_mutated	194
ATL090	ATL	41-45yrs	41	F	HTLV1		pos	1	0	0		Kataoka 2015	Acute				not_mutated	not_mutated	not_mutated	mutated	not_mutated	not_mutated	57
BLGSP-71-06-00002	Burkitt	6-10yrs	7	F	EBV	negative	neg	0	1	0	Discovery-WGS	Grande 2019	Endemic BL				not_mutated	not_mutated	not_mutated			not_mutated	41	7	14		46																	15.3846		50.5495
BLGSP-71-06-00004	Burkitt	11-15yrs	11	M	EBV	negative	neg	0	1	0	Discovery-WGS	Grande 2019	Endemic BL				mutated	not_mutated	mutated			not_mutated	23	8	10		25																	15.873		39.6825
BLGSP-71-06-00095	Burkitt	6-10yrs	9	M	EBV	negative	neg	0	1	0	Discovery-WGS	Grande 2019	Endemic BL				not_mutated	mutated	mutated			not_mutated	64	8	32		151																	15.9204		75.1244
BLGSP-71-06-00137	Burkitt	11-15yrs	13	M	EBV	negative	neg	0	1	0	Discovery-WGS	Grande 2019	Endemic BL				mutated	not_mutated	not_mutated			not_mutated	38	12	16		52																	16.3265		53.0612
BLGSP-71-06-00160	Burkitt	16-20yrs	19	M	EBV	negative	neg	0	1	0	Discovery-WGS	Grande 2019	Endemic BL				mutated	not_mutated	not_mutated			not_mutated	32	3	15		91																	13.1579		79.8246
BLGSP-71-08-00191	Burkitt	11-15yrs	15	M	EBV	negative	neg	0	1	0	Discovery-WGS	Grande 2019	Endemic BL				mutated	not_mutated	mutated			not_mutated	76	9	21		82																	10.7692		42.0513
BLGSP-71-08-00021	Burkitt	6-10yrs	7	M	EBV	negative	neg	0	0	1	Validation-targeted	Grande 2019	Endemic BL				mutated	not_mutated	not_mutated				5	2	0		7																	0		100
BLGSP-71-08-00053	Burkitt	6-10yrs	9	M	EBV	negative	neg	0	0	1	Validation-targeted	Grande 2019	Endemic BL				mutated	not_mutated	mutated				11	9	2		15																	11.1111		83.3333
BLGSP-71-19-00104	Burkitt	11-15yrs	14	F	EBV	negative	neg	0	1	0	Discovery-WGS	Grande 2019	Sporadic BL				mutated	not_mutated	not_mutated			not_mutated	29	5	13		59																	16.8831		76.6234
BLGSP-71-19-00110	Burkitt	6-10yrs	7	F	EBV	negative	neg	0	1	0	Discovery-WGS	Grande 2019	Sporadic BL				not_mutated	not_mutated	not_mutated			not_mutated	20	7	9		41																	15.7895		71.9298
BLGSP-71-19-00113	Burkitt	0-5yrs	3	M	EBV	negative	neg	0	1	0	Discovery-WGS	Grande 2019	Sporadic BL				not_mutated	not_mutated	not_mutated			not_mutated	29	6	15		45																	22.0588		66.1765
BLGSP-71-19-00115	Burkitt	6-10yrs	9	F	EBV	negative	neg	0	1	0	Discovery-WGS	Grande 2019	Sporadic BL				mutated	not_mutated	not_mutated			not_mutated	34	8	10		0																	12.987		0
BLGSP-71-19-00116	Burkitt	6-10yrs	9	M	EBV	negative	neg	0	1	0	Discovery-WGS	Grande 2019	Sporadic BL				not_mutated	not_mutated	not_mutated			not_mutated	31	8	16		17																	25.3968		26.9841
BLGSP-71-19-00122	Burkitt	0-5yrs	4	F	EBV	negative	neg	0	1	0	Discovery-WGS	Grande 2019	Sporadic BL				mutated	not_mutated	not_mutated			not_mutated	20	7	10		48																	14.9254		71.6418
BLGSP-71-19-00125	Burkitt	16-20yrs	16	M	EBV	negative	neg	0	1	0	Discovery-WGS	Grande 2019	Sporadic BL				mutated	not_mutated	not_mutated			not_mutated	18	6	8		38																	15.0943		71.6981
BLGSP-71-19-00126	Burkitt	11-15yrs	11	M	EBV	negative	neg	0	1	0	Discovery-WGS	Grande 2019	Sporadic BL				mutated	not_mutated	not_mutated			not_mutated	37	6	18		65																	19.7802		71.4286
BLGSP-71-19-00128	Burkitt	11-15yrs	15	M	EBV	negative	neg	0	1	0	Discovery-WGS	Grande 2019	Sporadic BL				mutated	not_mutated	not_mutated			not_mutated	22	3	14		20																	26.9231		38.4615
BLGSP-71-19-00129	Burkitt	0-5yrs	5	M	EBV	negative	neg	0	1	0	Discovery-WGS	Grande 2019	Sporadic BL				not_mutated	not_mutated	mutated			not_mutated	41	16	3		74																	3.65854		90.2439
BLGSP-71-19-00133	Burkitt	11-15yrs	15	M	EBV	negative	neg	0	1	0	Discovery-WGS	Grande 2019	Sporadic BL				not_mutated	not_mutated	mutated			not_mutated	32	12	18		77																	17.8218		76.2376
BLGSP-71-22-00337	Burkitt	6-10yrs	7	M	EBV	negative	neg	0	1	0	Discovery-WGS	Grande 2019	Sporadic BL				not_mutated	not_mutated	not_mutated			not_mutated	30	7	13		31																	18.5714		44.2857
BLGSP-71-22-00339	Burkitt	6-10yrs	8	M	EBV	negative	neg	0	1	0	Discovery-WGS	Grande 2019	Sporadic BL				mutated	not_mutated	mutated			not_mutated	50	13	24		92																	19.0476		73.0159
BLGSP-71-22-00347	Burkitt	6-10yrs	7	M	EBV	negative	neg	0	1	0	Discovery-WGS	Grande 2019	Sporadic BL				not_mutated	not_mutated	mutated			not_mutated	36	9	18		68																	19.5652		73.913
BLGSP-71-19-00106	Burkitt	6-10yrs	8	M	EBV	negative	neg	0	0	1	Validation-targeted	Grande 2019	Sporadic BL				mutated	not_mutated	not_mutated				9	8	3		7																	25		58.3333
BLGSP-71-19-00111	Burkitt	0-5yrs	5	M	EBV	negative	neg	0	0	1	Validation-targeted	Grande 2019	Sporadic BL				not_mutated	not_mutated	mutated				8	5	0		0																	0		0
BLGSP-71-19-00114	Burkitt	0-5yrs	3	M	EBV	negative	neg	0	0	1	Validation-targeted	Grande 2019	Sporadic BL				mutated	not_mutated	not_mutated				4	2	0		7																	0		100
BLGSP-71-19-00118	Burkitt	16-20yrs	19	M	EBV	negative	neg	0	0	1	Validation-targeted	Grande 2019	Sporadic BL				mutated	not_mutated	mutated				7	5	0		4																	0		44.4444
BLGSP-71-06-00091	Burkitt	6-10yrs	7	F	EBV	EBV type 1	pos	0	0	1	Validation-targeted	Grande 2019	Endemic BL				not_mutated	not_mutated	not_mutated				14	11	1		0																	4		0
BLGSP-71-06-00097	Burkitt	6-10yrs	7	F	EBV	EBV type 1	pos	0	0	1	Validation-targeted	Grande 2019	Endemic BL				mutated	not_mutated	not_mutated				12	6	0		15																	0		93.75
BLGSP-71-06-00145	Burkitt	0-5yrs	5	M	EBV	EBV type 1	pos	0	0	1	Validation-targeted	Grande 2019	Endemic BL				not_mutated	not_mutated	mutated				6	6	0		2																	0		22.2222
BLGSP-71-06-00157	Burkitt	6-10yrs	6	F	EBV	EBV type 1	pos	0	0	1	Validation-targeted	Grande 2019	Endemic BL				not_mutated	not_mutated	mutated				8	6	2		12																	12.5		75
BLGSP-71-06-00170	Burkitt	6-10yrs	9	M	EBV	EBV type 1	pos	0	0	1	Validation-targeted	Grande 2019	Endemic BL				mutated	not_mutated	not_mutated				8	6	1		4																	10		40
BLGSP-71-06-00254	Burkitt	6-10yrs	6	M	EBV	EBV type 1	pos	0	0	1	Validation-targeted	Grande 2019	Endemic BL				not_mutated	not_mutated	mutated				6	5	1		4																	7.69231		30.7692
BLGSP-71-06-00001	Burkitt	11-15yrs	12	M	EBV	EBV type 2	pos	0	1	0	Discovery-WGS	Grande 2019	Endemic BL				mutated	not_mutated	mutated			not_mutated	51	8	17		0																	12.5		0
BLGSP-71-06-00007	Burkitt	6-10yrs	6	M	EBV	EBV type 1	pos	0	1	0	Discovery-WGS	Grande 2019	Endemic BL				mutated	not_mutated	not_mutated			not_mutated	42	4	10		40																	9.70874		38.835
BLGSP-71-06-00008	Burkitt	0-5yrs	5	F	EBV	EBV type 1	pos	0	1	0	Discovery-WGS	Grande 2019	Endemic BL				not_mutated	not_mutated	not_mutated			not_mutated	42	2	27		63																	27.551		64.2857
BLGSP-71-06-00012	Burkitt	6-10yrs	6	M	EBV	EBV type 1	pos	0	1	0	Discovery-WGS	Grande 2019	Endemic BL				not_mutated	not_mutated	mutated			not_mutated	51	5	9		86																	5.625		53.75
BLGSP-71-06-00013	Burkitt	0-5yrs	5	M	EBV	EBV type 1	pos	0	1	0	Discovery-WGS	Grande 2019	Endemic BL				not_mutated	not_mutated	not_mutated			not_mutated	45	10	4		31																	4.08163		31.6327
BLGSP-71-06-00016	Burkitt	0-5yrs	5	F	EBV	EBV type 1	pos	0	1	0	Discovery-WGS	Grande 2019	Endemic BL				mutated	not_mutated	not_mutated			not_mutated	39	7	16		76																	16		76
BLGSP-71-06-00019	Burkitt	11-15yrs	11	F	EBV	EBV type 1	pos	0	1	0	Discovery-WGS	Grande 2019	Endemic BL				not_mutated	not_mutated	mutated			not_mutated	51	8	22		93																	17.8862		75.6098
BLGSP-71-06-00020	Burkitt	6-10yrs	8	F	EBV	EBV type 1	pos	0	1	0	Discovery-WGS	Grande 2019	Endemic BL				mutated	not_mutated	mutated			not_mutated	46	5	17		54																	17		54
BLGSP-71-06-00071	Burkitt	6-10yrs	9	M	EBV	EBV type 2	pos	0	1	0	Discovery-WGS	Grande 2019	Endemic BL				not_mutated	not_mutated	mutated			not_mutated	38	4	10		91																	9.34579		85.0467
BLGSP-71-06-00072	Burkitt	6-10yrs	6	F	EBV	EBV type 2	pos	0	1	0	Discovery-WGS	Grande 2019	Endemic BL				not_mutated	not_mutated	not_mutated			not_mutated	49	8	9		75																	6.81818		56.8182
BLGSP-71-06-00074	Burkitt	6-10yrs	7	M	EBV	EBV type 2	pos	0	1	0	Discovery-WGS	Grande 2019	Endemic BL				not_mutated	not_mutated	not_mutated			mutated	27	2	3		18																	4.54545		27.2727
BLGSP-71-06-00075	Burkitt	0-5yrs	4	M	EBV	EBV type 1	pos	0	1	0	Discovery-WGS	Grande 2019	Endemic BL				not_mutated	not_mutated	not_mutated			not_mutated	32	0	0		0																	0		0
BLGSP-71-06-00076	Burkitt	11-15yrs	11	M	EBV	EBV type 1	pos	0	1	0	Discovery-WGS	Grande 2019	Endemic BL				not_mutated	not_mutated	mutated			not_mutated	28	5	14		61																	17.7215		77.2152
BLGSP-71-06-00078	Burkitt	6-10yrs	6	M	EBV	EBV type 1	pos	0	1	0	Discovery-WGS	Grande 2019	Endemic BL				not_mutated	not_mutated	mutated			not_mutated	33	3	18		87																	15.5172		75
BLGSP-71-06-00084	Burkitt	6-10yrs	7	F	EBV	EBV type 2	pos	0	1	0	Discovery-WGS	Grande 2019	Endemic BL				not_mutated	not_mutated	not_mutated			mutated	39	3	12		37																	13.0435		40.2174
BLGSP-71-06-00085	Burkitt	0-5yrs	4	M	EBV	EBV type 1	pos	0	1	0	Discovery-WGS	Grande 2019	Endemic BL				not_mutated	not_mutated	not_mutated			not_mutated	36	7	14		34																	13.0841		31.7757
BLGSP-71-06-00086	Burkitt	0-5yrs	5	M	EBV	EBV type 1	pos	0	1	0	Discovery-WGS	Grande 2019	Endemic BL				mutated	not_mutated	not_mutated			not_mutated	55	5	16		79																	9.30233		45.9302
BLGSP-71-06-00087	Burkitt	0-5yrs	5	M	EBV	EBV type 1	pos	0	1	0	Discovery-WGS	Grande 2019	Endemic BL				not_mutated	not_mutated	mutated			not_mutated	32	6	18		72																	17.8218		71.2871
BLGSP-71-06-00088	Burkitt	6-10yrs	6	F	EBV	EBV type 1	pos	0	1	0	Discovery-WGS	Grande 2019	Endemic BL				not_mutated	not_mutated	not_mutated			not_mutated	32	6	4		81																	4.21053		85.2632
BLGSP-71-06-00089	Burkitt	0-5yrs	5	M	EBV	EBV type 2	pos	0	1	0	Discovery-WGS	Grande 2019	Endemic BL				not_mutated	not_mutated	mutated			not_mutated	42	6	20		78																	18.6916		72.8972
BLGSP-71-06-00292	Burkitt	6-10yrs	7	F	EBV	EBV type 1	pos	0	0	1	Validation-targeted	Grande 2019	Endemic BL				not_mutated	not_mutated	not_mutated				9	4	3		0																	23.0769		0
BLGSP-71-06-00093	Burkitt	6-10yrs	9	M	EBV	EBV type 1	pos	0	1	0	Discovery-WGS	Grande 2019	Endemic BL				not_mutated	not_mutated	not_mutated			not_mutated	54	7	17		65																	11.6438		44.5205
BLGSP-71-06-00094	Burkitt	6-10yrs	7	M	EBV	EBV type 1	pos	0	1	0	Discovery-WGS	Grande 2019	Endemic BL				not_mutated	not_mutated	mutated			not_mutated	36	7	23		84																	19.4915		71.1864
BLGSP-71-06-00340	Burkitt	6-10yrs	7	F	EBV	EBV type 1	pos	0	0	1	Validation-targeted	Grande 2019	Endemic BL				not_mutated	not_mutated	not_mutated				11	5	0		2																	0		10
BLGSP-71-06-00098	Burkitt	6-10yrs	8	F	EBV	EBV type 1	pos	0	1	0	Discovery-WGS	Grande 2019	Endemic BL				not_mutated	not_mutated	mutated			not_mutated	79	9	24		0																	11.5385		0
BLGSP-71-06-00142	Burkitt	11-15yrs	12	M	EBV	EBV type 1	pos	0	1	0	Discovery-WGS	Grande 2019	Endemic BL				not_mutated	not_mutated	mutated			not_mutated	284	12	4		0																	0.405268		0
BLGSP-71-06-00143	Burkitt	0-5yrs	2	M	EBV	EBV type 1	pos	0	1	0	Discovery-WGS	Grande 2019	Endemic BL				not_mutated	not_mutated	not_mutated			not_mutated	5	0	0		6																	0		20.6897
BLGSP-71-06-00144	Burkitt	6-10yrs	7	F	EBV	EBV type 1	pos	0	1	0	Discovery-WGS	Grande 2019	Endemic BL				not_mutated	not_mutated	not_mutated			not_mutated	44	6	5		64																	3.78788		48.4848
BLGSP-71-06-00342	Burkitt	6-10yrs	9	M	EBV	EBV type 1	pos	0	0	1	Validation-targeted	Grande 2019	Endemic BL				mutated	not_mutated	mutated				8	5	2		1																	10		5
BLGSP-71-06-00146	Burkitt	6-10yrs	10	F	EBV	EBV type 1	pos	0	1	0	Discovery-WGS	Grande 2019	Endemic BL				not_mutated	not_mutated	not_mutated			mutated	40	7	14		57																	11.1111		45.2381
BLGSP-71-06-00148	Burkitt	0-5yrs	3	F	EBV	EBV type 2	pos	0	1	0	Discovery-WGS	Grande 2019	Endemic BL				not_mutated	not_mutated	not_mutated			not_mutated	38	1	15		69																	15.4639		71.134
BLGSP-71-06-00149	Burkitt	11-15yrs	13	F	EBV	EBV type 1	pos	0	1	0	Discovery-WGS	Grande 2019	Endemic BL				not_mutated	not_mutated	not_mutated			not_mutated	28	2	11		39																	13.253		46.988
BLGSP-71-06-00154	Burkitt	11-15yrs	11	M	EBV	EBV type 1	pos	0	1	0	Discovery-WGS	Grande 2019	Endemic BL				not_mutated	not_mutated	not_mutated			not_mutated	90	8	0		27																	0		10.6299
BLGSP-71-06-00155	Burkitt	0-5yrs	5	F	EBV	EBV type 2	pos	0	1	0	Discovery-WGS	Grande 2019	Endemic BL				not_mutated	not_mutated	not_mutated			not_mutated	29	5	16		65																	17.0213		69.1489
BLGSP-71-08-00027	Burkitt	6-10yrs	6	F	EBV	EBV type 1	pos	0	0	1	Validation-targeted	Grande 2019	Endemic BL				not_mutated	not_mutated	not_mutated				7	5	0		9																	0		100
BLGSP-71-06-00158	Burkitt	6-10yrs	7	F	EBV	EBV type 1	pos	0	1	0	Discovery-WGS	Grande 2019	Endemic BL				mutated	not_mutated	mutated			not_mutated	77	22	35		0																	14.8936		0
BLGSP-71-06-00159	Burkitt	0-5yrs	2	M	EBV	EBV type 1	pos	0	1	0	Discovery-WGS	Grande 2019	Endemic BL				not_mutated	not_mutated	not_mutated			not_mutated	74	7	26		0																	15.5689		0
BLGSP-71-06-00162	Burkitt	0-5yrs	5	M	EBV	EBV type 1	pos	0	1	0	Discovery-WGS	Grande 2019	Endemic BL				not_mutated	not_mutated	mutated			not_mutated	48	6	0		0																	0		0
BLGSP-71-06-00164	Burkitt	6-10yrs	7	M	EBV	EBV type 1	pos	0	1	0	Discovery-WGS	Grande 2019	Endemic BL				not_mutated	not_mutated	mutated			not_mutated	40	4	8		38																	7.47664		35.514
BLGSP-71-06-00165	Burkitt	6-10yrs	8	M	EBV	EBV type 1	pos	0	1	0	Discovery-WGS	Grande 2019	Endemic BL				not_mutated	not_mutated	not_mutated			not_mutated	41	4	21		87																	17.7966		73.7288
BLGSP-71-06-00169	Burkitt	6-10yrs	8	M	EBV	EBV type 1	pos	0	1	0	Discovery-WGS	Grande 2019	Endemic BL				not_mutated	not_mutated	not_mutated			not_mutated	48	7	15		51																	9.67742		32.9032
BLGSP-71-08-00028	Burkitt	6-10yrs	7	M	EBV	EBV type 1	pos	0	0	1	Validation-targeted	Grande 2019	Endemic BL				not_mutated	not_mutated	not_mutated				1	1	0		0																	0		0
BLGSP-71-06-00171	Burkitt	0-5yrs	5	M	EBV	EBV type 1	pos	0	1	0	Discovery-WGS	Grande 2019	Endemic BL				not_mutated	not_mutated	not_mutated			not_mutated	51	3	22		94																	16.1765		69.1176
BLGSP-71-06-00172	Burkitt	6-10yrs	7	M	EBV	EBV type 1	pos	0	1	0	Discovery-WGS	Grande 2019	Endemic BL				mutated	not_mutated	mutated			not_mutated	55	7	22		92																	14.2857		59.7403
BLGSP-71-06-00174	Burkitt	0-5yrs	4	M	EBV	EBV type 1	pos	0	1	0	Discovery-WGS	Grande 2019	Endemic BL				not_mutated	not_mutated	not_mutated			not_mutated	23	2	8		56																	11.5942		81.1594
BLGSP-71-06-00178	Burkitt	6-10yrs	10	M	EBV	EBV type 1	pos	0	1	0	Discovery-WGS	Grande 2019	Endemic BL				not_mutated	not_mutated	mutated			mutated	53	7	19		90																	12.1019		57.3248
BLGSP-71-06-00180	Burkitt	6-10yrs	8	M	EBV	EBV type 1	pos	0	1	0	Discovery-WGS	Grande 2019	Endemic BL				not_mutated	not_mutated	mutated			not_mutated	29	4	2		30																	2.1978		32.967
BLGSP-71-06-00190	Burkitt	6-10yrs	7	F	EBV	EBV type 1	pos	0	1	0	Discovery-WGS	Grande 2019	Endemic BL				not_mutated	not_mutated	mutated			not_mutated	46	8	8		40																	6.34921		31.746
BLGSP-71-06-00251	Burkitt	6-10yrs	8	F	EBV	EBV type 2	pos	0	1	0	Discovery-WGS	Grande 2019	Endemic BL				not_mutated	not_mutated	mutated			not_mutated	35	3	10		76																	8.92857		67.8571
BLGSP-71-06-00252	Burkitt	6-10yrs	8	M	EBV	EBV type 1	pos	0	1	0	Discovery-WGS	Grande 2019	Endemic BL				not_mutated	not_mutated	mutated			not_mutated	20	2	15		31																	30.6122		63.2653
BLGSP-71-06-00253	Burkitt	6-10yrs	8	M	EBV	EBV type 1	pos	0	1	0	Discovery-WGS	Grande 2019	Endemic BL				not_mutated	not_mutated	mutated			mutated	63	12	12		58																	8.27586		40
BLGSP-71-08-00029	Burkitt	11-15yrs	11	M	EBV	EBV type 1	pos	0	0	1	Validation-targeted	Grande 2019	Endemic BL				not_mutated	not_mutated	mutated				20	17	4		9																	14.8148		33.3333
BLGSP-71-06-00255	Burkitt	11-15yrs	15	M	EBV	EBV type 1	pos	0	1	0	Discovery-WGS	Grande 2019	Endemic BL				not_mutated	not_mutated	mutated			mutated	111	21	46		232																	15.8076		79.7251
BLGSP-71-06-00277	Burkitt	11-15yrs	11	F	EBV	EBV type 1	pos	0	1	0	Discovery-WGS	Grande 2019	Endemic BL				not_mutated	not_mutated	mutated			not_mutated	68	9	24		130																	13.9535		75.5814
BLGSP-71-06-00280	Burkitt	6-10yrs	6	M	EBV	EBV type 1	pos	0	1	0	Discovery-WGS	Grande 2019	Endemic BL				not_mutated	not_mutated	mutated			not_mutated	56	4	34		104																	22.2222		67.9739
BLGSP-71-06-00281	Burkitt	6-10yrs	8	M	EBV	EBV type 1	pos	0	1	0	Discovery-WGS	Grande 2019	Endemic BL				not_mutated	mutated	mutated			mutated	77	7	23		152																	12.3656		81.7204
BLGSP-71-06-00283	Burkitt	6-10yrs	6	M	EBV	EBV type 1	pos	0	1	0	Discovery-WGS	Grande 2019	Endemic BL				not_mutated	not_mutated	not_mutated			not_mutated	44	8	6		70																	4.91803		57.377
BLGSP-71-06-00285	Burkitt	6-10yrs	8	F	EBV	EBV type 1	pos	0	1	0	Discovery-WGS	Grande 2019	Endemic BL				not_mutated	not_mutated	mutated			not_mutated	73	3	7		98																	3.18182		44.5455
BLGSP-71-06-00286	Burkitt	6-10yrs	10	F	EBV	EBV type 1	pos	0	1	0	Discovery-WGS	Grande 2019	Endemic BL				not_mutated	not_mutated	not_mutated			not_mutated	74	12	32		94																	17.7778		52.2222
BLGSP-71-08-00030	Burkitt	6-10yrs	7	F	EBV	EBV type 1	pos	0	0	1	Validation-targeted	Grande 2019	Endemic BL				mutated	not_mutated	mutated				7	6	2		8																	11.7647		47.0588
BLGSP-71-08-00034	Burkitt	6-10yrs	9	F	EBV	EBV type 1	pos	0	0	1	Validation-targeted	Grande 2019	Endemic BL				not_mutated	not_mutated	mutated				5	4	2		0																	20		0
BLGSP-71-08-00039	Burkitt	6-10yrs	7	F	EBV	EBV type 1	pos	0	0	1	Validation-targeted	Grande 2019	Endemic BL				not_mutated	not_mutated	mutated				10	9	1		4																	4.54545		18.1818
BLGSP-71-08-00022	Burkitt	6-10yrs	6	M	EBV	EBV type 1	pos	0	1	0	Discovery-WGS	Grande 2019	Endemic BL				not_mutated	not_mutated	mutated			not_mutated	61	8	17		71																	10.3659		43.2927
BLGSP-71-08-00023	Burkitt	6-10yrs	6	M	EBV	EBV type 2	pos	0	1	0	Discovery-WGS	Grande 2019	Endemic BL				mutated	not_mutated	mutated			not_mutated	62	9	18		0																	13.0435		0
BLGSP-71-08-00040	Burkitt	6-10yrs	7	M	EBV	EBV type 1	pos	0	0	1	Validation-targeted	Grande 2019	Endemic BL				mutated	not_mutated	mutated				5	4	0		11																	0		84.6154
BLGSP-71-08-00043	Burkitt	0-5yrs	5	F	EBV	EBV type 1	pos	0	0	1	Validation-targeted	Grande 2019	Endemic BL				mutated	not_mutated	mutated				18	10	0		0																	0		0
BLGSP-71-08-00056	Burkitt	0-5yrs	4	M	EBV	EBV type 1	pos	0	0	1	Validation-targeted	Grande 2019	Endemic BL				not_mutated	not_mutated	not_mutated				5	3	0		4																	0		40
BLGSP-71-08-00057	Burkitt	6-10yrs	6	M	EBV	EBV type 1	pos	0	0	1	Validation-targeted	Grande 2019	Endemic BL				mutated	not_mutated	mutated				11	7	0		13																	0		43.3333
BLGSP-71-08-00033	Burkitt	6-10yrs	8	M	EBV	EBV type 2	pos	0	1	0	Discovery-WGS	Grande 2019	Endemic BL				mutated	not_mutated	mutated			not_mutated	58	7	23		100																	11.9171		51.8135
BLGSP-71-08-00059	Burkitt	6-10yrs	7	M	EBV	EBV type 1	pos	0	0	1	Validation-targeted	Grande 2019	Endemic BL				not_mutated	not_mutated	mutated				7	6	2		0																	12.5		0
HL020	CHL	71-75yrs	73	F	EBV		not published	0	0	1	Stanford, CA	Alig 2024	Nodular sclerosis				not_mutated	not_mutated	not_mutated	not_mutated	not_mutated		8	3
BLGSP-71-08-00036	Burkitt	6-10yrs	10	F	EBV	EBV type 2	pos	0	1	0	Discovery-WGS	Grande 2019	Endemic BL				not_mutated	not_mutated	not_mutated			mutated	59	11	20		140																	11.6279		81.3953
HL029	CHL	76-80yrs	78	F	EBV		not published	0	0	1	Stanford, CA	Alig 2024	Mixed cellularity				not_mutated	not_mutated	not_mutated	not_mutated	mutated		15	9
HL045	CHL	11-15yrs	12	F	EBV		not published	0	0	1	Leuven, BE	Alig 2024	Nodular sclerosis				not_mutated	not_mutated	not_mutated	not_mutated	not_mutated		3	0
HL052	CHL	21-25yrs	25	M	EBV		not published	0	0	1	Leuven, BE	Alig 2024	Mixed cellularity				not_mutated	not_mutated	not_mutated	not_mutated	not_mutated		1	1
BLGSP-71-08-00038	Burkitt	6-10yrs	8	M	EBV	EBV type 1	pos	0	1	0	Discovery-WGS	Grande 2019	Endemic BL				not_mutated	not_mutated	not_mutated			not_mutated	36	5	9		44																	9		44
BLGSP-71-08-00508	Burkitt	Unknown		M	EBV	EBV type 1	pos	0	0	1	Validation-targeted	Grande 2019	Endemic BL				mutated	not_mutated	mutated				6	5	6		0																	85.7143		0
BLGSP-71-08-00048	Burkitt	0-5yrs	3	M	EBV	EBV type 2	pos	0	0	1	Validation-targeted	Grande 2019	Endemic BL				not_mutated	not_mutated	mutated				17	14	2		9																	7.69231		34.6154
BLGSP-71-08-00041	Burkitt	11-15yrs	13	M	EBV	EBV type 1	pos	0	1	0	Discovery-WGS	Grande 2019	Endemic BL				not_mutated	not_mutated	mutated			not_mutated	46	6	22		99																	16.5414		74.4361
BLGSP-71-08-00050	Burkitt	6-10yrs	10	F	EBV	EBV type 1	pos	0	1	0	Discovery-WGS	Grande 2019	Endemic BL				mutated	not_mutated	not_mutated			not_mutated	58	12	28		98																	20.438		71.5328
BLGSP-71-08-00194	Burkitt	6-10yrs	7	F	EBV	EBV type 1	pos	0	1	0	Discovery-WGS	Grande 2019	Endemic BL				not_mutated	not_mutated	not_mutated			not_mutated	44	6	10		59																	8.92857		52.6786
BLGSP-71-08-00197	Burkitt	6-10yrs	7	F	EBV	EBV type 1	pos	0	1	0	Discovery-WGS	Grande 2019	Endemic BL				not_mutated	not_mutated	mutated			not_mutated	90	14	31		176																	11.3139		64.2336
BLGSP-71-08-00199	Burkitt	11-15yrs	14	M	EBV	EBV type 1	pos	0	1	0	Discovery-WGS	Grande 2019	Endemic BL				not_mutated	mutated	not_mutated			not_mutated	93	6	49		104																	19.1406		40.625
HL059	CHL	26-30yrs	27	F	EBV		not published	0	0	1	Leuven, BE	Alig 2024	Mixed cellularity				not_mutated	not_mutated	not_mutated	not_mutated	mutated		13	7
BLGSP-71-08-00200	Burkitt	0-5yrs	1	F	EBV	EBV type 1	pos	0	1	0	Discovery-WGS	Grande 2019	Endemic BL				not_mutated	not_mutated	mutated			not_mutated	30	7	14		42																	22.2222		66.6667
BLGSP-71-08-00204	Burkitt	6-10yrs	8	M	EBV	EBV type 1	pos	0	1	0	Discovery-WGS	Grande 2019	Endemic BL				mutated	not_mutated	not_mutated			mutated	44	9	12		99																	9.83607		81.1475
HL073	CHL	21-25yrs	24	F	EBV		not published	0	0	1	Leuven, BE	Alig 2024	Nodular sclerosis				not_mutated	not_mutated	not_mutated	mutated	not_mutated		9	7
BLGSP-71-08-00205	Burkitt	0-5yrs	4	M	EBV	EBV type 1	pos	0	1	0	Discovery-WGS	Grande 2019	Endemic BL				not_mutated	not_mutated	mutated			not_mutated	52	6	0		0																	0		0
TCGA-DR-A0ZM	cervical	61-65yrs	61	F	HPV	negative	neg	1	0	0		The Cancer Genome Atlas Research Network 2017	CESC_SquamousCarcinoma			TCGA-DR-A0ZM	not_mutated	not_mutated	not_mutated	not_mutated	not_mutated	mutated	1181	3	76	668	86		0		0	928	0											4.29379	37.7401	4.85876		0
TCGA-EA-A410	cervical	51-55yrs	51	F	HPV	negative	neg	1	0	0		The Cancer Genome Atlas Research Network 2017	CESC_SquamousCarcinoma			TCGA-EA-A410	not_mutated	not_mutated	not_mutated	not_mutated	not_mutated	not_mutated	1526	5	850	0	229		0		0	0	954											31.4349	0	8.46893		0
TCGA-EA-A4BA	cervical	46-50yrs	49	F	HPV	negative	neg	1	0	0	no_snv	The Cancer Genome Atlas Research Network 2017
TCGA-EA-A556	cervical	36-40yrs	38	F	HPV	negative	neg	1	0	0		The Cancer Genome Atlas Research Network 2017					not_mutated	not_mutated	not_mutated	not_mutated	not_mutated	not_mutated	0	0	0	0	0		0		0	0	0											0	0	0		0
TCGA-EK-A2PM	cervical	81-85yrs	81	F	HPV	negative	neg	1	0	0		The Cancer Genome Atlas Research Network 2017	CESC_SquamousCarcinoma				mutated	mutated	not_mutated	not_mutated	not_mutated	not_mutated	279	3	31	90	103		49		0	123	0											6.40496	18.595	21.281		10.124
TCGA-FU-A57G	cervical	46-50yrs	49	F	HPV	negative	neg	1	0	0	no_snv	The Cancer Genome Atlas Research Network 2017
TCGA-HM-A6W2	cervical	31-35yrs	34	F	HPV	negative	neg	1	0	0		The Cancer Genome Atlas Research Network 2017	CESC_SquamousCarcinoma				mutated	not_mutated	not_mutated	not_mutated	not_mutated	not_mutated	44	0	9	0	27		0		0	0	18											10.9756	0	32.9268		0
TCGA-IR-A3LA	cervical	56-60yrs	60	F	HPV	negative	neg	1	0	0		The Cancer Genome Atlas Research Network 2017	CESC_AdenoCarcinoma			TCGA-IR-A3LA	mutated	not_mutated	not_mutated	not_mutated	not_mutated	not_mutated	1016	1	97	672	185		0		0	860	0											5.3209	36.8623	10.1481		0
TCGA-JW-A5VH	cervical	51-55yrs	53	F	HPV	negative	neg	1	0	0		The Cancer Genome Atlas Research Network 2017	CESC_SquamousCarcinoma				not_mutated	not_mutated	not_mutated	not_mutated	not_mutated	not_mutated	69	4	41	0	57		0		0	0	0											40.1961	0	55.8824		0
TCGA-BI-A0VR	cervical	51-55yrs	53	F	HPV	HPV16	pos	1	0	0		The Cancer Genome Atlas Research Network 2017	CESC_SquamousCarcinoma				not_mutated	not_mutated	mutated	not_mutated	not_mutated	not_mutated	109	1	15	42	29		0		20	45	20											8.52273	23.8636	16.4773		0
TCGA-BI-A0VS	cervical	46-50yrs	48	F	HPV	HPV16	pos	1	0	0		The Cancer Genome Atlas Research Network 2017	CESC_SquamousCarcinoma				not_mutated	not_mutated	not_mutated	not_mutated	not_mutated	not_mutated	111	0	36	33	41		0		20	31	0											21.8182	20	24.8485		0
TCGA-BI-A20A	cervical	46-50yrs	49	F	HPV	HPV16	pos	1	0	0		The Cancer Genome Atlas Research Network 2017	CESC_SquamousCarcinoma				mutated	not_mutated	not_mutated	not_mutated	not_mutated	not_mutated	49	0	16	16	23		0		12	6	0											21.3333	21.3333	30.6667		0
TCGA-C5-A0TN	cervical	21-25yrs	21	F	HPV	HPV16	pos	1	0	0		The Cancer Genome Atlas Research Network 2017	CESC_SquamousCarcinoma				not_mutated	not_mutated	not_mutated	not_mutated	not_mutated	not_mutated	22	0	4	6	0		0		0	9	13											12.5	18.75	0		0
TCGA-C5-A1BE	cervical	61-65yrs	64	F	HPV	HPV16	pos	1	0	0		The Cancer Genome Atlas Research Network 2017	CESC_SquamousCarcinoma				not_mutated	not_mutated	not_mutated	not_mutated	not_mutated	not_mutated	67	1	10	21	19		0		0	17	0											10.3093	21.6495	19.5876		0
TCGA-C5-A1BF	cervical	46-50yrs	46	F	HPV	HPV18	pos	1	0	0		The Cancer Genome Atlas Research Network 2017	CESC_SquamousCarcinoma				not_mutated	not_mutated	not_mutated	not_mutated	not_mutated	not_mutated	65	0	19	20	0		0		0	56	0											19	20	0		0
TCGA-C5-A1BI	cervical	31-35yrs	31	F	HPV	HPV16	pos	1	0	0		The Cancer Genome Atlas Research Network 2017	CESC_SquamousCarcinoma				not_mutated	not_mutated	not_mutated	mutated	not_mutated	not_mutated	106	1	5	67	8		0		41	46	0											2.95858	39.645	4.73373		0
TCGA-C5-A1BJ	cervical	31-35yrs	34	F	HPV	HPV16	pos	1	0	0		The Cancer Genome Atlas Research Network 2017	CESC_SquamousCarcinoma				not_mutated	not_mutated	not_mutated	not_mutated	not_mutated	not_mutated	140	0	28	57	14		0		0	94	0											14.2857	29.0816	7.14286		0
TCGA-C5-A1BK	cervical	36-40yrs	36	F	HPV	HPV16	pos	1	0	0		The Cancer Genome Atlas Research Network 2017	CESC_SquamousCarcinoma				not_mutated	not_mutated	not_mutated	not_mutated	not_mutated	not_mutated	156	0	19	80	18		0		41	74	0											8.11966	34.188	7.69231		0
TCGA-C5-A1BL	cervical	31-35yrs	32	F	HPV	HPV16	pos	1	0	0		The Cancer Genome Atlas Research Network 2017	CESC_SquamousCarcinoma				not_mutated	not_mutated	not_mutated	not_mutated	not_mutated	not_mutated	214	2	33	105	58		0		0	102	0											10.9272	34.7682	19.2053		0
TCGA-C5-A1BM	cervical	76-80yrs	78	F	HPV	HPV18	pos	1	0	0		The Cancer Genome Atlas Research Network 2017	CESC_SquamousCarcinoma				not_mutated	not_mutated	not_mutated	not_mutated	not_mutated	not_mutated	125	2	18	55	12		0		20	73	0											10	30.5556	6.66667		0
TCGA-C5-A1BN	cervical	26-30yrs	26	F	HPV	HPV45	pos	1	0	0		The Cancer Genome Atlas Research Network 2017	CESC_SquamousCarcinoma				not_mutated	not_mutated	not_mutated	not_mutated	not_mutated	not_mutated	63	0	19	10	32		0		0	28	0											21.1111	11.1111	35.5556		0
TCGA-C5-A1BQ	cervical	61-65yrs	65	F	HPV	HPV31	pos	1	0	0	no_snv	The Cancer Genome Atlas Research Network 2017
TCGA-C5-A1M5	cervical	51-55yrs	53	F	HPV	HPV33	pos	1	0	0		The Cancer Genome Atlas Research Network 2017	CESC_SquamousCarcinoma				not_mutated	not_mutated	not_mutated	not_mutated	not_mutated	not_mutated	58	0	36	16	33		0		0	9	0											37.1134	16.4948	34.0206		0
TCGA-C5-A1M6	cervical	51-55yrs	55	F	HPV	HPV18	pos	1	0	0		The Cancer Genome Atlas Research Network 2017	CESC_SquamousCarcinoma				mutated	not_mutated	not_mutated	not_mutated	not_mutated	not_mutated	130	0	23	68	26		0		0	78	0											11.5578	34.1709	13.0653		0
TCGA-C5-A1M7	cervical	36-40yrs	37	F	HPV	HPV18	pos	1	0	0		The Cancer Genome Atlas Research Network 2017	CESC_SquamousCarcinoma				not_mutated	not_mutated	not_mutated	not_mutated	not_mutated	not_mutated	105	0	18	48	40		0		0	46	0											11.6883	31.1688	25.974		0
TCGA-C5-A1M8	cervical	41-45yrs	43	F	HPV	HPV16	pos	1	0	0		The Cancer Genome Atlas Research Network 2017	CESC_SquamousCarcinoma				not_mutated	not_mutated	not_mutated	not_mutated	not_mutated	not_mutated	59	0	12	15	6		0		20	10	0											13.4831	16.8539	6.74157		0
TCGA-C5-A1M9	cervical	46-50yrs	46	F	HPV	HPV16	pos	1	0	0		The Cancer Genome Atlas Research Network 2017	CESC_AdenoCarcinoma				not_mutated	not_mutated	not_mutated	not_mutated	not_mutated	not_mutated	42	2	20	14	23		0		0	7	0											30.7692	21.5385	35.3846		0
TCGA-C5-A1ME	cervical	36-40yrs	40	F	HPV	HPV18	pos	1	0	0		The Cancer Genome Atlas Research Network 2017	CESC_AdenoCarcinoma				not_mutated	not_mutated	not_mutated	not_mutated	not_mutated	not_mutated	64	1	21	10	32		0		20	6	0											23.0769	10.989	35.1648		0
TCGA-C5-A1MF	cervical	46-50yrs	49	F	HPV	HPV45	pos	1	0	0		The Cancer Genome Atlas Research Network 2017	CESC_SquamousCarcinoma				not_mutated	not_mutated	not_mutated	not_mutated	not_mutated	not_mutated	86	0	12	24	24		0		13	35	0											9.375	18.75	18.75		0
TCGA-C5-A1MH	cervical	71-75yrs	71	F	HPV	HPV16	pos	1	0	0		The Cancer Genome Atlas Research Network 2017	CESC_SquamousCarcinoma			TCGA-C5-A1MH	not_mutated	not_mutated	mutated	not_mutated	not_mutated	not_mutated	461	5	44	240	88		0		0	262	0											6.89655	37.6176	13.7931		0
TCGA-C5-A1MI	cervical	46-50yrs	50	F	HPV	HPV18	pos	1	0	0		The Cancer Genome Atlas Research Network 2017	CESC_SquamousCarcinoma				not_mutated	not_mutated	not_mutated	not_mutated	not_mutated	not_mutated	46	4	9	16	0		0		0	15	11											11.5385	20.5128	0		0
TCGA-C5-A1MJ	cervical	61-65yrs	61	F	HPV	HPV18	pos	1	0	0		The Cancer Genome Atlas Research Network 2017	CESC_AdenoCarcinoma				not_mutated	not_mutated	not_mutated	not_mutated	not_mutated	not_mutated	84	1	13	18	24		22		0	20	0											10	13.8462	18.4615		16.9231
TCGA-C5-A1MK	cervical	76-80yrs	79	F	HPV	HPV58	pos	1	0	0		The Cancer Genome Atlas Research Network 2017	CESC_SquamousCarcinoma				not_mutated	not_mutated	not_mutated	not_mutated	not_mutated	not_mutated	291	4	33	179	16		0		51	162	0											7.3991	40.1345	3.58744		0
TCGA-C5-A1ML	cervical	46-50yrs	49	F	HPV	HPV16	pos	1	0	0		The Cancer Genome Atlas Research Network 2017	CESC_SquamousCarcinoma				not_mutated	not_mutated	not_mutated	not_mutated	not_mutated	not_mutated	67	1	6	25	32		0		0	23	0											5.82524	24.2718	31.068		0
TCGA-C5-A1MN	cervical	41-45yrs	42	F	HPV	HPV16	pos	1	0	0		The Cancer Genome Atlas Research Network 2017	CESC_SquamousCarcinoma				not_mutated	not_mutated	not_mutated	not_mutated	not_mutated	not_mutated	134	1	39	56	49		0		0	51	0											19.697	28.2828	24.7475		0
TCGA-C5-A1MP	cervical	31-35yrs	34	F	HPV	HPV16	pos	1	0	0		The Cancer Genome Atlas Research Network 2017	CESC_SquamousCarcinoma				not_mutated	not_mutated	not_mutated	not_mutated	not_mutated	not_mutated	47	0	4	23	15		0		0	13	0											5.88235	33.8235	22.0588		0
TCGA-C5-A2LS	cervical	36-40yrs	37	F	HPV	HPV16	pos	1	0	0		The Cancer Genome Atlas Research Network 2017	CESC_AdenoCarcinoma				not_mutated	not_mutated	not_mutated	not_mutated	not_mutated	not_mutated	46	1	26	22	22		0		10	5	0											28.8889	24.4444	24.4444		0
TCGA-C5-A2LT	cervical	36-40yrs	38	F	HPV	HPV70	pos	1	0	0		The Cancer Genome Atlas Research Network 2017	CESC_SquamousCarcinoma				not_mutated	mutated	not_mutated	not_mutated	not_mutated	not_mutated	37	0	11	0	14		0		14	0	0											16.4179	0	20.8955		0
TCGA-C5-A2LV	cervical	36-40yrs	36	F	HPV	HPV16	pos	1	0	0		The Cancer Genome Atlas Research Network 2017	CESC_SquamousCarcinoma				not_mutated	not_mutated	not_mutated	not_mutated	not_mutated	not_mutated	60	0	20	14	27		0		15	17	20											17.2414	12.069	23.2759		0
TCGA-C5-A2LX	cervical	51-55yrs	54	F	HPV	HPV16	pos	1	0	0		The Cancer Genome Atlas Research Network 2017	CESC_SquamousCarcinoma				not_mutated	not_mutated	not_mutated	not_mutated	not_mutated	not_mutated	182	0	17	42	48		50		0	65	25											5.36278	13.2492	15.142		15.7729
TCGA-C5-A2LY	cervical	26-30yrs	30	F	HPV	HPV16	pos	1	0	0		The Cancer Genome Atlas Research Network 2017	CESC_SquamousCarcinoma				not_mutated	not_mutated	not_mutated	not_mutated	not_mutated	not_mutated	88	1	10	42	8		0		22	45	40											5.95238	25	4.7619		0
TCGA-C5-A2LZ	cervical	61-65yrs	65	F	HPV	HPV16	pos	1	0	0		The Cancer Genome Atlas Research Network 2017					not_mutated	not_mutated	not_mutated	not_mutated	not_mutated	not_mutated	0	0	0	0	0		0		0	0	0											0	0	0		0
TCGA-C5-A2M1	cervical	36-40yrs	37	F	HPV	HPV16	pos	1	0	0		The Cancer Genome Atlas Research Network 2017	CESC_AdenoCarcinoma				not_mutated	not_mutated	not_mutated	not_mutated	not_mutated	not_mutated	86	2	6	31	31		0		0	23	27											4	20.6667	20.6667		0
TCGA-C5-A2M2	cervical	56-60yrs	56	F	HPV	HPV16	pos	1	0	0		The Cancer Genome Atlas Research Network 2017	CESC_AdenoCarcinoma				not_mutated	not_mutated	not_mutated	not_mutated	mutated	not_mutated	57	2	54	0	14		0		0	0	0											59.3407	0	15.3846		0
TCGA-C5-A3HD	cervical	51-55yrs	51	F	HPV	HPV16	pos	1	0	0		The Cancer Genome Atlas Research Network 2017					not_mutated	not_mutated	not_mutated	not_mutated	not_mutated	not_mutated	0	0	0	0	0		0		0	0	0											0	0	0		0
TCGA-C5-A3HE	cervical	41-45yrs	44	F	HPV	HPV18	pos	1	0	0		The Cancer Genome Atlas Research Network 2017					not_mutated	not_mutated	not_mutated	not_mutated	not_mutated	not_mutated	0	0	0	0	0		0		0	0	0											0	0	0		0
TCGA-C5-A3HF	cervical	21-25yrs	24	F	HPV	HPV18	pos	1	0	0		The Cancer Genome Atlas Research Network 2017	CESC_AdenoCarcinoma				not_mutated	not_mutated	not_mutated	not_mutated	not_mutated	not_mutated	32	1	7	7	4		14		8	10	0											11.4754	11.4754	6.55738		22.9508
TCGA-C5-A3HL	cervical	76-80yrs	76	F	HPV	HPV16	pos	1	0	0	no_snv	The Cancer Genome Atlas Research Network 2017
TCGA-C5-A7CG	cervical	51-55yrs	55	F	HPV	HPV52	pos	1	0	0		The Cancer Genome Atlas Research Network 2017	CESC_SquamousCarcinoma				not_mutated	not_mutated	not_mutated	not_mutated	not_mutated	not_mutated	51	2	40	0	22		10		0	0	0											49.3827	0	27.1605		12.3457
TCGA-C5-A7CH	cervical	41-45yrs	43	F	HPV	HPV16	pos	1	0	0		The Cancer Genome Atlas Research Network 2017	CESC_SquamousCarcinoma				not_mutated	not_mutated	not_mutated	not_mutated	not_mutated	not_mutated	58	0	9	18	33		0		0	10	0											8.49057	16.9811	31.1321		0
TCGA-C5-A7CJ	cervical	41-45yrs	42	F	HPV	HPV16	pos	1	0	0		The Cancer Genome Atlas Research Network 2017	CESC_SquamousCarcinoma				not_mutated	not_mutated	not_mutated	not_mutated	not_mutated	not_mutated	59	1	37	26	21		0		29	0	0											32.1739	22.6087	18.2609		0
TCGA-C5-A7CK	cervical	56-60yrs	58	F	HPV	HPV16	pos	1	0	0		The Cancer Genome Atlas Research Network 2017	CESC_SquamousCarcinoma				not_mutated	not_mutated	not_mutated	not_mutated	not_mutated	not_mutated	125	2	52	38	54		0		0	42	0											24.2991	17.757	25.2336		0
TCGA-C5-A7CL	cervical	46-50yrs	48	F	HPV	HPV16	pos	1	0	0		The Cancer Genome Atlas Research Network 2017	CESC_SquamousCarcinoma				not_mutated	not_mutated	not_mutated	not_mutated	not_mutated	not_mutated	110	1	21	37	0		0		30	65	0											11.1702	19.6809	0		0
TCGA-C5-A7CM	cervical	31-35yrs	35	F	HPV	HPV18	pos	1	0	0		The Cancer Genome Atlas Research Network 2017	CESC_AdenoCarcinoma				not_mutated	not_mutated	not_mutated	not_mutated	not_mutated	not_mutated	16	0	1	0	5		0		0	0	8											3.125	0	15.625		0
TCGA-C5-A7UE	cervical	41-45yrs	45	F	HPV	HPV16	pos	1	0	0		The Cancer Genome Atlas Research Network 2017	CESC_SquamousCarcinoma				not_mutated	not_mutated	not_mutated	not_mutated	not_mutated	not_mutated	153	1	43	0	76		32		0	23	0											17.1315	0	30.2789		12.749
TCGA-DG-A2KH	cervical	21-25yrs	25	F	HPV	HPV18	pos	1	0	0		The Cancer Genome Atlas Research Network 2017					not_mutated	not_mutated	not_mutated	not_mutated	not_mutated	not_mutated	64	0	6	24	7		0		22	7	0											5.94059	23.7624	6.93069		0
TCGA-DG-A2KJ	cervical	46-50yrs	50	F	HPV	HPV18	pos	1	0	0		The Cancer Genome Atlas Research Network 2017	CESC_SquamousCarcinoma				not_mutated	not_mutated	not_mutated	not_mutated	not_mutated	not_mutated	81	0	25	36	25		0		28	21	0											17.9856	25.8993	17.9856		0
TCGA-DG-A2KK	cervical	51-55yrs	51	F	HPV	HPV16	pos	1	0	0		The Cancer Genome Atlas Research Network 2017	CESC_SquamousCarcinoma			TCGA-DG-A2KK	mutated	not_mutated	not_mutated	mutated	not_mutated	not_mutated	307	3	42	190	48		0		73	224	0											7.19178	32.5342	8.21918		0
TCGA-DG-A2KL	cervical	51-55yrs	53	F	HPV	HPV16	pos	1	0	0		The Cancer Genome Atlas Research Network 2017	CESC_SquamousCarcinoma				not_mutated	not_mutated	not_mutated	not_mutated	not_mutated	not_mutated	158	2	56	90	35		0		31	85	0											18.543	29.8013	11.5894		0
TCGA-DG-A2KM	cervical	46-50yrs	46	F	HPV	HPV16	pos	1	0	0		The Cancer Genome Atlas Research Network 2017	CESC_SquamousCarcinoma				not_mutated	not_mutated	not_mutated	not_mutated	not_mutated	not_mutated	174	0	18	80	3		0		44	156	0											5.96026	26.4901	0.993377		0
TCGA-DR-A0ZL	cervical	51-55yrs	53	F	HPV	HPV16	pos	1	0	0		The Cancer Genome Atlas Research Network 2017	CESC_SquamousCarcinoma				not_mutated	not_mutated	not_mutated	not_mutated	not_mutated	not_mutated	62	0	4	8	10		0		0	18	22											4.49438	8.98876	11.236		0
TCGA-DS-A0VK	cervical	41-45yrs	45	F	HPV	HPV16	pos	1	0	0		The Cancer Genome Atlas Research Network 2017	CESC_SquamousCarcinoma				not_mutated	not_mutated	not_mutated	not_mutated	not_mutated	not_mutated	116	1	11	65	0		0		43	39	0											6.01093	35.5191	0		0
TCGA-DS-A0VL	cervical	21-25yrs	25	F	HPV	HPV16	pos	1	0	0		The Cancer Genome Atlas Research Network 2017	CESC_SquamousCarcinoma				not_mutated	not_mutated	not_mutated	not_mutated	not_mutated	not_mutated	63	2	18	25	5		0		13	36	0											18.1818	25.2525	5.05051		0
TCGA-DS-A0VM	cervical	51-55yrs	51	F	HPV	HPV16	pos	1	0	0		The Cancer Genome Atlas Research Network 2017	CESC_SquamousCarcinoma				not_mutated	not_mutated	not_mutated	not_mutated	not_mutated	not_mutated	265	1	22	170	17		0		65	133	0											5.33981	41.2621	4.12621		0
TCGA-DS-A0VN	cervical	46-50yrs	47	F	HPV	HPV16	pos	1	0	0		The Cancer Genome Atlas Research Network 2017	CESC_SquamousCarcinoma				not_mutated	not_mutated	not_mutated	not_mutated	not_mutated	not_mutated	123	2	18	58	40		0		33	45	0											9.18367	29.5918	20.4082		0
TCGA-DS-A3LQ	cervical	46-50yrs	46	F	HPV	HPV69	pos	1	0	0		The Cancer Genome Atlas Research Network 2017	CESC_SquamousCarcinoma				not_mutated	not_mutated	not_mutated	not_mutated	not_mutated	not_mutated	36	1	21	0	33		0		0	0	15											29.1667	0	45.8333		0
TCGA-DS-A5RQ	cervical	76-80yrs	80	F	HPV	HPV16	pos	1	0	0		The Cancer Genome Atlas Research Network 2017	CESC_SquamousCarcinoma				not_mutated	not_mutated	not_mutated	not_mutated	not_mutated	not_mutated	89	2	8	52	29		0		28	17	0											4.65116	30.2326	16.8605		0
TCGA-EA-A1QS	cervical	46-50yrs	46	F	HPV	HPV39	pos	1	0	0		The Cancer Genome Atlas Research Network 2017	CESC_SquamousCarcinoma				not_mutated	not_mutated	not_mutated	not_mutated	not_mutated	not_mutated	62	2	32	27	19		0		0	22	0											32	27	19		0
TCGA-EA-A1QT	cervical	46-50yrs	47	F	HPV	HPV16	pos	1	0	0		The Cancer Genome Atlas Research Network 2017	CESC_SquamousCarcinoma				not_mutated	not_mutated	not_mutated	not_mutated	not_mutated	not_mutated	65	1	7	0	41		0		14	0	27											7.6087	0	44.5652		0
TCGA-EA-A3HQ	cervical	56-60yrs	60	F	HPV	HPV16	pos	1	0	0		The Cancer Genome Atlas Research Network 2017	CESC_SquamousCarcinoma				not_mutated	not_mutated	not_mutated	not_mutated	not_mutated	not_mutated	89	2	56	0	54		36		0	0	0											36.8421	0	35.5263		23.6842
TCGA-EA-A3HR	cervical	56-60yrs	57	F	HPV	HPV73	pos	1	0	0		The Cancer Genome Atlas Research Network 2017	CESC_SquamousCarcinoma				not_mutated	not_mutated	not_mutated	not_mutated	not_mutated	not_mutated	67	0	1	21	8		0		20	25	22											0.793651	16.6667	6.34921		0
TCGA-EA-A3HT	cervical	66-70yrs	68	F	HPV	HPV16	pos	1	0	0		The Cancer Genome Atlas Research Network 2017	CESC_SquamousCarcinoma				not_mutated	not_mutated	not_mutated	not_mutated	not_mutated	not_mutated	95	2	32	52	41		33		0	10	0											18.6047	30.2326	23.8372		19.186
TCGA-EA-A3HU	cervical	41-45yrs	43	F	HPV	HPV16	pos	1	0	0	no_cnv	The Cancer Genome Atlas Research Network 2017				TCGA-EA-A3HU	not_mutated	not_mutated	not_mutated	not_mutated	not_mutated	not_mutated	998	4	174	269	239		0		0	252	713											9.72067	15.0279	13.352		0
TCGA-EA-A3QD	cervical	56-60yrs	59	F	HPV	HPV16	pos	1	0	0		The Cancer Genome Atlas Research Network 2017	CESC_SquamousCarcinoma				not_mutated	not_mutated	not_mutated	not_mutated	not_mutated	not_mutated	84	1	32	50	24		27		0	30	0											19.5122	30.4878	14.6341		16.4634
TCGA-EA-A3QE	cervical	41-45yrs	45	F	HPV	HPV16	pos	1	0	0		The Cancer Genome Atlas Research Network 2017	CESC_SquamousCarcinoma				not_mutated	not_mutated	not_mutated	not_mutated	not_mutated	not_mutated	64	2	28	21	29		0		14	17	0											25.4545	19.0909	26.3636		0
TCGA-EA-A3Y4	cervical	36-40yrs	40	F	HPV	HPV45	pos	1	0	0		The Cancer Genome Atlas Research Network 2017	CESC_SquamousCarcinoma				not_mutated	not_mutated	not_mutated	not_mutated	not_mutated	not_mutated	125	1	18	78	43		0		0	83	0											8.03571	34.8214	19.1964		0
TCGA-EA-A411	cervical	46-50yrs	50	F	HPV	HPV16	pos	1	0	0		The Cancer Genome Atlas Research Network 2017	CESC_SquamousCarcinoma				not_mutated	not_mutated	not_mutated	not_mutated	not_mutated	not_mutated	51	1	20	0	44		0		13	10	0											22.7273	0	50		0
TCGA-EA-A439	cervical	46-50yrs	50	F	HPV	HPV18	pos	1	0	0		The Cancer Genome Atlas Research Network 2017	CESC_SquamousCarcinoma				not_mutated	not_mutated	not_mutated	not_mutated	not_mutated	not_mutated	92	0	43	39	47		0		0	32	0											26.0606	23.6364	28.4848		0
TCGA-EA-A43B	cervical	41-45yrs	43	F	HPV	HPV16	pos	1	0	0		The Cancer Genome Atlas Research Network 2017	CESC_SquamousCarcinoma				not_mutated	not_mutated	not_mutated	not_mutated	not_mutated	not_mutated	198	1	31	93	35		0		0	165	0											9.39394	28.1818	10.6061		0
TCGA-EA-A44S	cervical	31-35yrs	31	F	HPV	HPV16	pos	1	0	0		The Cancer Genome Atlas Research Network 2017					not_mutated	not_mutated	not_mutated	not_mutated	not_mutated	not_mutated	0	0	0	0	0		0		0	0	0											0	0	0		0
TCGA-EA-A50E	cervical	41-45yrs	45	F	HPV	HPV16	pos	1	0	0		The Cancer Genome Atlas Research Network 2017					not_mutated	not_mutated	not_mutated	not_mutated	not_mutated	not_mutated	0	0	0	0	0		0		0	0	0											0	0	0		0
TCGA-EA-A5FO	cervical	56-60yrs	59	F	HPV	HPV16	pos	1	0	0		The Cancer Genome Atlas Research Network 2017	CESC_SquamousCarcinoma				mutated	not_mutated	not_mutated	not_mutated	not_mutated	not_mutated	71	3	45	24	31		0		0	0	24											35.1562	18.75	24.2188		0
TCGA-EA-A5O9	cervical	36-40yrs	39	F	HPV	HPV16	pos	1	0	0		The Cancer Genome Atlas Research Network 2017	CESC_SquamousCarcinoma				not_mutated	not_mutated	not_mutated	not_mutated	not_mutated	not_mutated	49	1	44	0	21		0		15	0	0											51.1628	0	24.4186		0
TCGA-EA-A5ZD	cervical	36-40yrs	40	F	HPV	HPV58	pos	1	0	0		The Cancer Genome Atlas Research Network 2017	CESC_SquamousCarcinoma				not_mutated	not_mutated	not_mutated	not_mutated	not_mutated	not_mutated	22	1	10	0	14		0		10	0	0											29.4118	0	41.1765		0
TCGA-EA-A5ZE	cervical	51-55yrs	54	F	HPV	HPV59	pos	1	0	0		The Cancer Genome Atlas Research Network 2017	CESC_SquamousCarcinoma				not_mutated	not_mutated	not_mutated	not_mutated	not_mutated	not_mutated	45	0	27	15	42		0		0	7	0											27.551	15.3061	42.8571		0
TCGA-EA-A5ZF	cervical	56-60yrs	56	F	HPV	HPV18	pos	1	0	0		The Cancer Genome Atlas Research Network 2017	CESC_SquamousCarcinoma				not_mutated	not_mutated	not_mutated	not_mutated	not_mutated	not_mutated	68	0	5	21	19		0		0	11	22											4.2735	17.9487	16.2393		0
TCGA-EA-A6QX	cervical	46-50yrs	49	F	HPV	HPV58	pos	1	0	0		The Cancer Genome Atlas Research Network 2017	CESC_SquamousCarcinoma				not_mutated	not_mutated	not_mutated	not_mutated	not_mutated	not_mutated	55	0	10	44	18		0		0	21	0											8.69565	38.2609	15.6522		0
TCGA-EA-A78R	cervical	51-55yrs	54	F	HPV	HPV52	pos	1	0	0		The Cancer Genome Atlas Research Network 2017	CESC_SquamousCarcinoma				not_mutated	not_mutated	not_mutated	not_mutated	not_mutated	not_mutated	54	0	8	22	20		0		13	18	0											8	22	20		0
TCGA-EK-A2GZ	cervical	61-65yrs	64	F	HPV	HPV52	pos	1	0	0		The Cancer Genome Atlas Research Network 2017	CESC_SquamousCarcinoma				not_mutated	not_mutated	not_mutated	not_mutated	not_mutated	not_mutated	66	0	36	13	18		0		39	8	0											30	10.8333	15		0
TCGA-EK-A2H0	cervical	21-25yrs	24	F	HPV	HPV68	pos	1	0	0		The Cancer Genome Atlas Research Network 2017	CESC_SquamousCarcinoma				not_mutated	not_mutated	not_mutated	not_mutated	not_mutated	not_mutated	155	0	29	92	40		0		0	119	0											10.1045	32.0557	13.9373		0
TCGA-EK-A2H1	cervical	16-20yrs	20	F	HPV	HPV16	pos	1	0	0		The Cancer Genome Atlas Research Network 2017	CESC_SquamousCarcinoma				not_mutated	not_mutated	not_mutated	not_mutated	not_mutated	not_mutated	33	0	9	18	15		0		0	15	0											15.5172	31.0345	25.8621		0
TCGA-EK-A2IP	cervical	26-30yrs	28	F	HPV	HPV16	pos	1	0	0		The Cancer Genome Atlas Research Network 2017	CESC_SquamousCarcinoma				not_mutated	not_mutated	not_mutated	not_mutated	not_mutated	not_mutated	114	0	18	101	27		0		0	77	0											8.03571	45.0893	12.0536		0
TCGA-EK-A2PG	cervical	86-90yrs	88	F	HPV	HPV58	pos	1	0	0		The Cancer Genome Atlas Research Network 2017	CESC_SquamousCarcinoma			TCGA-EK-A2PG	mutated	not_mutated	not_mutated	not_mutated	not_mutated	not_mutated	540	1	96	368	153		0		0	320	0											10.2019	39.1073	16.2593		0
TCGA-EK-A2PI	cervical	41-45yrs	44	F	HPV	HPV16	pos	1	0	0		The Cancer Genome Atlas Research Network 2017	CESC_SquamousCarcinoma				not_mutated	not_mutated	not_mutated	not_mutated	not_mutated	not_mutated	76	1	13	23	16		0		0	23	21											9.77444	17.2932	12.0301		0
TCGA-EK-A2PK	cervical	41-45yrs	43	F	HPV	HPV18	pos	1	0	0		The Cancer Genome Atlas Research Network 2017	CESC_SquamousCarcinoma				not_mutated	not_mutated	not_mutated	not_mutated	not_mutated	not_mutated	26	0	17	0	20		0		0	0	11											33.3333	0	39.2157		0
TCGA-EK-A2PL	cervical	36-40yrs	36	F	HPV	HPV39	pos	1	0	0		The Cancer Genome Atlas Research Network 2017	CESC_SquamousCarcinoma				not_mutated	not_mutated	not_mutated	not_mutated	not_mutated	not_mutated	173	2	23	93	17		0		0	136	0											8.39416	33.9416	6.20438		0
TCGA-EK-A2R7	cervical	41-45yrs	45	F	HPV	HPV18	pos	1	0	0		The Cancer Genome Atlas Research Network 2017	CESC_SquamousCarcinoma				not_mutated	not_mutated	not_mutated	not_mutated	not_mutated	not_mutated	132	2	27	28	25		39		0	84	0											12.7962	13.2701	11.8483		18.4834
TCGA-EK-A2R8	cervical	46-50yrs	48	F	HPV	HPV45	pos	1	0	0		The Cancer Genome Atlas Research Network 2017	CESC_SquamousCarcinoma				not_mutated	not_mutated	not_mutated	not_mutated	not_mutated	not_mutated	265	2	30	190	33		0		0	224	0											6.25	39.5833	6.875		0
TCGA-EK-A2R9	cervical	56-60yrs	58	F	HPV	HPV33	pos	1	0	0		The Cancer Genome Atlas Research Network 2017	CESC_SquamousCarcinoma				not_mutated	not_mutated	not_mutated	not_mutated	not_mutated	not_mutated	50	1	30	9	18		0		13	0	0											32.967	9.89011	19.7802		0
TCGA-EK-A2RA	cervical	71-75yrs	74	F	HPV	HPV52	pos	1	0	0		The Cancer Genome Atlas Research Network 2017	CESC_SquamousCarcinoma				not_mutated	not_mutated	not_mutated	not_mutated	not_mutated	not_mutated	198	1	62	71	63		58		0	107	0											16.7568	19.1892	17.027		15.6757
TCGA-EK-A2RB	cervical	46-50yrs	48	F	HPV	HPV16	pos	1	0	0		The Cancer Genome Atlas Research Network 2017	CESC_SquamousCarcinoma				not_mutated	not_mutated	not_mutated	not_mutated	not_mutated	not_mutated	106	0	53	42	31		0		0	35	0											31.5476	25	18.4524		0
TCGA-EK-A2RC	cervical	31-35yrs	33	F	HPV	HPV16	pos	1	0	0		The Cancer Genome Atlas Research Network 2017	CESC_SquamousCarcinoma				not_mutated	not_mutated	not_mutated	not_mutated	not_mutated	not_mutated	157	0	16	75	14		0		29	141	0											5.77617	27.0758	5.05415		0
TCGA-EK-A2RE	cervical	26-30yrs	26	F	HPV	HPV16	pos	1	0	0		The Cancer Genome Atlas Research Network 2017	CESC_SquamousCarcinoma				not_mutated	not_mutated	not_mutated	not_mutated	not_mutated	not_mutated	20	1	15	0	18		0		0	0	0											41.6667	0	50		0
TCGA-EK-A2RJ	cervical	51-55yrs	51	F	HPV	HPV59	pos	1	0	0		The Cancer Genome Atlas Research Network 2017	CESC_SquamousCarcinoma			TCGA-EK-A2RJ	not_mutated	not_mutated	not_mutated	not_mutated	not_mutated	not_mutated	352	0	29	190	60		0		64	228	0											5.06108	33.1588	10.4712		0
TCGA-EK-A2RK	cervical	66-70yrs	67	F	HPV	HPV16	pos	1	0	0		The Cancer Genome Atlas Research Network 2017	CESC_SquamousCarcinoma				not_mutated	not_mutated	not_mutated	not_mutated	not_mutated	not_mutated	208	4	37	145	50		0		0	127	0											10.137	39.726	13.6986		0
TCGA-EK-A2RL	cervical	31-35yrs	32	F	HPV	HPV16	pos	1	0	0		The Cancer Genome Atlas Research Network 2017	CESC_AdenoCarcinoma				not_mutated	not_mutated	not_mutated	not_mutated	not_mutated	not_mutated	23	2	14	0	7		0		0	0	0											26.9231	0	13.4615		0
TCGA-EK-A2RM	cervical	36-40yrs	40	F	HPV	HPV18	pos	1	0	0		The Cancer Genome Atlas Research Network 2017	CESC_SquamousCarcinoma				not_mutated	not_mutated	not_mutated	not_mutated	not_mutated	not_mutated	84	0	7	32	32		0		0	29	11											5.03597	23.0216	23.0216		0
TCGA-EK-A2RN	cervical	41-45yrs	45	F	HPV	HPV16	pos	1	0	0		The Cancer Genome Atlas Research Network 2017	CESC_SquamousCarcinoma				not_mutated	not_mutated	not_mutated	not_mutated	not_mutated	not_mutated	146	2	45	91	53		0		0	54	0											18.3673	37.1429	21.6327		0
TCGA-EK-A2RO	cervical	56-60yrs	59	F	HPV	HPV16	pos	1	0	0		The Cancer Genome Atlas Research Network 2017	CESC_SquamousCarcinoma				not_mutated	not_mutated	not_mutated	not_mutated	not_mutated	mutated	119	1	20	41	24		0		0	30	34											10.2041	20.9184	12.2449		0
TCGA-EK-A3GJ	cervical	51-55yrs	51	F	HPV	HPV58	pos	1	0	0		The Cancer Genome Atlas Research Network 2017	CESC_SquamousCarcinoma				not_mutated	not_mutated	not_mutated	not_mutated	not_mutated	not_mutated	215	1	19	126	12		0		53	160	0											5.08021	33.6898	3.20856		0
TCGA-EK-A3GK	cervical	31-35yrs	33	F	HPV	HPV16	pos	1	0	0		The Cancer Genome Atlas Research Network 2017	CESC_AdenoCarcinoma			TCGA-EK-A3GK	not_mutated	not_mutated	not_mutated	not_mutated	not_mutated	not_mutated	1153	3	37	766	45		0		236	955	0											1.79961	37.2568	2.18872		0
TCGA-EK-A3GM	cervical	61-65yrs	65	F	HPV	HPV45	pos	1	0	0		The Cancer Genome Atlas Research Network 2017	CESC_AdenoCarcinoma				not_mutated	not_mutated	not_mutated	not_mutated	not_mutated	not_mutated	167	4	19	86	39		0		48	64	0											6.25	28.2895	12.8289		0
TCGA-EK-A3GN	cervical	46-50yrs	47	F	HPV	HPV16	pos	1	0	0		The Cancer Genome Atlas Research Network 2017	CESC_SquamousCarcinoma				not_mutated	not_mutated	not_mutated	not_mutated	not_mutated	not_mutated	50	1	38	23	23		0		0	0	19											35.514	21.4953	21.4953		0
TCGA-EX-A1H5	cervical	56-60yrs	58	F	HPV	HPV16	pos	1	0	0		The Cancer Genome Atlas Research Network 2017	CESC_SquamousCarcinoma				not_mutated	not_mutated	not_mutated	not_mutated	not_mutated	not_mutated	43	1	21	0	12		0		16	0	11											32.8125	0	18.75		0
TCGA-EX-A1H6	cervical	36-40yrs	38	F	HPV	HPV16	pos	1	0	0		The Cancer Genome Atlas Research Network 2017	CESC_AdenoCarcinoma				not_mutated	not_mutated	not_mutated	not_mutated	not_mutated	not_mutated	95	1	24	57	22		0		22	39	0											14.2012	33.7278	13.0178		0
TCGA-EX-A3L1	cervical	31-35yrs	32	F	HPV	HPV45	pos	1	0	0		The Cancer Genome Atlas Research Network 2017	CESC_SquamousCarcinoma				not_mutated	not_mutated	not_mutated	not_mutated	not_mutated	not_mutated	39	0	17	6	14		15		0	11	0											26.5625	9.375	21.875		23.4375
TCGA-EX-A69L	cervical	41-45yrs	41	F	HPV	HPV16	pos	1	0	0		The Cancer Genome Atlas Research Network 2017	CESC_SquamousCarcinoma				not_mutated	not_mutated	not_mutated	not_mutated	not_mutated	not_mutated	57	2	14	31	15		0		9	29	0											14.1414	31.3131	15.1515		0
TCGA-EX-A69M	cervical	61-65yrs	62	F	HPV	HPV52	pos	1	0	0		The Cancer Genome Atlas Research Network 2017	CESC_SquamousCarcinoma				not_mutated	not_mutated	not_mutated	not_mutated	not_mutated	not_mutated	47	0	16	9	19		0		0	0	21											18.6047	10.4651	22.093		0
TCGA-FU-A23K	cervical	26-30yrs	28	F	HPV	HPV18	pos	1	0	0		The Cancer Genome Atlas Research Network 2017	CESC_SquamousCarcinoma				not_mutated	not_mutated	not_mutated	not_mutated	not_mutated	not_mutated	93	2	16	48	37		0		0	48	0											10.596	31.7881	24.5033		0
TCGA-FU-A23L	cervical	56-60yrs	60	F	HPV	HPV45	pos	1	0	0		The Cancer Genome Atlas Research Network 2017	CESC_SquamousCarcinoma				not_mutated	not_mutated	not_mutated	not_mutated	not_mutated	not_mutated	155	0	17	49	64		0		0	80	0											7.94393	22.8972	29.9065		0
TCGA-FU-A2QG	cervical	26-30yrs	29	F	HPV	HPV16	pos	1	0	0		The Cancer Genome Atlas Research Network 2017	CESC_SquamousCarcinoma				not_mutated	not_mutated	not_mutated	not_mutated	not_mutated	not_mutated	77	1	11	58	14		0		18	36	13											7.18954	37.9085	9.15033		0
TCGA-FU-A3EO	cervical	51-55yrs	55	F	HPV	HPV16	pos	1	0	0		The Cancer Genome Atlas Research Network 2017	CESC_AdenoCarcinoma				not_mutated	not_mutated	not_mutated	not_mutated	not_mutated	not_mutated	49	1	24	0	20		19		0	0	19											27.907	0	23.2558		22.093
TCGA-FU-A3HY	cervical	46-50yrs	47	F	HPV	HPV16	pos	1	0	0		The Cancer Genome Atlas Research Network 2017	CESC_SquamousCarcinoma				not_mutated	not_mutated	not_mutated	not_mutated	not_mutated	not_mutated	167	2	34	111	47		0		0	117	0											10.9677	35.8065	15.1613		0
TCGA-FU-A3NI	cervical	41-45yrs	45	F	HPV	HPV16	pos	1	0	0		The Cancer Genome Atlas Research Network 2017	CESC_SquamousCarcinoma				not_mutated	not_mutated	not_mutated	not_mutated	not_mutated	not_mutated	100	1	44	19	24		30		27	18	0											26.1905	11.3095	14.2857		17.8571
TCGA-FU-A3TQ	cervical	51-55yrs	55	F	HPV	HPV16	pos	1	0	0		The Cancer Genome Atlas Research Network 2017	CESC_SquamousCarcinoma				not_mutated	not_mutated	not_mutated	not_mutated	not_mutated	not_mutated	56	4	17	0	30		0		0	0	0											18.6813	0	32.967		0
TCGA-FU-A3TX	cervical	76-80yrs	78	F	HPV	HPV18	pos	1	0	0		The Cancer Genome Atlas Research Network 2017	CESC_SquamousCarcinoma				not_mutated	not_mutated	not_mutated	not_mutated	not_mutated	not_mutated	58	0	20	11	34		0		12	15	0											21.2766	11.7021	36.1702		0
TCGA-FU-A3WB	cervical	41-45yrs	43	F	HPV	HPV16	pos	1	0	0		The Cancer Genome Atlas Research Network 2017	CESC_SquamousCarcinoma				not_mutated	not_mutated	not_mutated	not_mutated	not_mutated	not_mutated	73	2	34	27	13		0		15	17	0											31.4815	25	12.037		0
TCGA-FU-A3YQ	cervical	31-35yrs	35	F	HPV	HPV16	pos	1	0	0		The Cancer Genome Atlas Research Network 2017	CESC_SquamousCarcinoma				not_mutated	not_mutated	not_mutated	not_mutated	not_mutated	not_mutated	71	0	5	30	9		0		18	45	0											3.67647	22.0588	6.61765		0
TCGA-FU-A40J	cervical	36-40yrs	38	F	HPV	HPV16	pos	1	0	0		The Cancer Genome Atlas Research Network 2017	CESC_AdenoCarcinoma				not_mutated	not_mutated	not_mutated	not_mutated	not_mutated	not_mutated	204	0	27	86	91		0		35	98	0											7.89474	25.1462	26.6082		0
TCGA-FU-A5XV	cervical	31-35yrs	32	F	HPV	HPV18	pos	1	0	0		The Cancer Genome Atlas Research Network 2017	CESC_SquamousCarcinoma				not_mutated	not_mutated	not_mutated	not_mutated	not_mutated	not_mutated	93	1	29	39	29		0		0	54	0											18.3544	24.6835	18.3544		0
TCGA-FU-A770	cervical	31-35yrs	33	F	HPV	HPV16	pos	1	0	0		The Cancer Genome Atlas Research Network 2017	CESC_AdenoCarcinoma				not_mutated	not_mutated	not_mutated	not_mutated	not_mutated	not_mutated	43	0	8	25	23		0		0	9	14											9.63855	30.1205	27.7108		0
TCGA-HG-A2PA	cervical	36-40yrs	38	F	HPV	HPV16	pos	1	0	0		The Cancer Genome Atlas Research Network 2017	CESC_SquamousCarcinoma				not_mutated	not_mutated	not_mutated	not_mutated	not_mutated	not_mutated	65	2	13	14	40		0		0	0	13											12.1495	13.0841	37.3832		0
TCGA-HM-A3JJ	cervical	36-40yrs	40	F	HPV	HPV16	pos	1	0	0		The Cancer Genome Atlas Research Network 2017	CESC_SquamousCarcinoma				not_mutated	not_mutated	not_mutated	not_mutated	not_mutated	not_mutated	67	1	54	10	65		25		0	25	0											29.6703	5.49451	35.7143		13.7363
TCGA-HM-A3JK	cervical	61-65yrs	64	F	HPV	HPV35	pos	1	0	0		The Cancer Genome Atlas Research Network 2017	CESC_SquamousCarcinoma				not_mutated	not_mutated	not_mutated	not_mutated	not_mutated	not_mutated	47	1	17	11	19		0		30	8	0											19.3182	12.5	21.5909		0
TCGA-HM-A4S6	cervical	51-55yrs	51	F	HPV	HPV16	pos	1	0	0	no_snv	The Cancer Genome Atlas Research Network 2017
TCGA-IR-A3L7	cervical	36-40yrs	37	F	HPV	HPV18	pos	1	0	0		The Cancer Genome Atlas Research Network 2017	CESC_SquamousCarcinoma				not_mutated	not_mutated	not_mutated	not_mutated	not_mutated	not_mutated	22	0	14	0	35		0		0	0	0											27.451	0	68.6275		0
TCGA-IR-A3LB	cervical	51-55yrs	53	F	HPV	HPV45	pos	1	0	0		The Cancer Genome Atlas Research Network 2017	CESC_AdenoCarcinoma				not_mutated	not_mutated	not_mutated	not_mutated	not_mutated	not_mutated	50	1	22	18	26		0		0	11	0											27.8481	22.7848	32.9114		0
TCGA-IR-A3LC	cervical	36-40yrs	40	F	HPV	HPV16	pos	1	0	0		The Cancer Genome Atlas Research Network 2017	CESC_SquamousCarcinoma				not_mutated	not_mutated	not_mutated	not_mutated	not_mutated	not_mutated	39	0	0	3	19		0		6	9	12											0	4.22535	26.7606		0
TCGA-IR-A3LF	cervical	61-65yrs	64	F	HPV	HPV16	pos	1	0	0		The Cancer Genome Atlas Research Network 2017	CESC_AdenoCarcinoma				not_mutated	not_mutated	not_mutated	not_mutated	not_mutated	not_mutated	112	2	26	72	25		0		32	51	0											12.3223	34.1232	11.8483		0
TCGA-IR-A3LH	cervical	46-50yrs	49	F	HPV	HPV45	pos	1	0	0		The Cancer Genome Atlas Research Network 2017	CESC_SquamousCarcinoma			TCGA-IR-A3LH	not_mutated	not_mutated	not_mutated	not_mutated	not_mutated	not_mutated	799	7	55	539	150		0		0	631	0											3.97399	38.9451	10.8382		0
TCGA-IR-A3LI	cervical	46-50yrs	48	F	HPV	HPV16	pos	1	0	0		The Cancer Genome Atlas Research Network 2017	CESC_AdenoCarcinoma			TCGA-IR-A3LI	not_mutated	not_mutated	not_mutated	not_mutated	not_mutated	not_mutated	314	2	26	259	61		0		76	159	0											4.45969	44.4254	10.4631		0
TCGA-IR-A3LK	cervical	66-70yrs	69	F	HPV	HPV31	pos	1	0	0		The Cancer Genome Atlas Research Network 2017	CESC_SquamousCarcinoma			TCGA-IR-A3LK	mutated	not_mutated	not_mutated	not_mutated	not_mutated	not_mutated	1223	4	112	789	183		0		0	1045	0											5.22632	36.8175	8.53943		0
TCGA-IR-A3LL	cervical	56-60yrs	60	F	HPV	HPV16	pos	1	0	0		The Cancer Genome Atlas Research Network 2017	CESC_SquamousCarcinoma			TCGA-IR-A3LL	not_mutated	not_mutated	not_mutated	not_mutated	not_mutated	mutated	355	2	39	260	19		0		53	234	0											6.44628	42.9752	3.1405		0
TCGA-JW-A5VG	cervical	31-35yrs	35	F	HPV	HPV59	pos	1	0	0		The Cancer Genome Atlas Research Network 2017	CESC_SquamousCarcinoma				not_mutated	not_mutated	not_mutated	not_mutated	not_mutated	not_mutated	30	0	15	0	24		0		0	0	0											37.5	0	60		0
TCGA-JW-A5VI	cervical	41-45yrs	45	F	HPV	HPV30	pos	1	0	0		The Cancer Genome Atlas Research Network 2017	CESC_SquamousCarcinoma				not_mutated	not_mutated	not_mutated	not_mutated	not_mutated	mutated	68	0	33	0	13		21		10	22	0											32.0388	0	12.6214		20.3883
TCGA-JW-A5VJ	cervical	56-60yrs	56	F	HPV	HPV18	pos	1	0	0		The Cancer Genome Atlas Research Network 2017	CESC_SquamousCarcinoma				not_mutated	not_mutated	not_mutated	not_mutated	not_mutated	not_mutated	198	2	25	155	59		0		0	102	0											7.26744	45.0581	17.1512		0
TCGA-JW-A5VK	cervical	41-45yrs	43	F	HPV	HPV16	pos	1	0	0		The Cancer Genome Atlas Research Network 2017	CESC_SquamousCarcinoma				not_mutated	not_mutated	not_mutated	not_mutated	not_mutated	not_mutated	40	0	34	10	27		0		0	0	0											43.038	12.6582	34.1772		0
TCGA-JW-A5VL	cervical	36-40yrs	37	F	HPV	HPV16	pos	1	0	0		The Cancer Genome Atlas Research Network 2017				TCGA-JW-A5VL	not_mutated	not_mutated	not_mutated	not_mutated	not_mutated	mutated	1955	8	127	1253	163		0		0	1826	0											3.74521	36.9508	4.80684		0
TCGA-JW-A69B	cervical	41-45yrs	44	F	HPV	HPV16	pos	1	0	0		The Cancer Genome Atlas Research Network 2017	CESC_AdenoCarcinoma				not_mutated	not_mutated	not_mutated	not_mutated	not_mutated	not_mutated	39	1	28	11	0		0		0	0	33											37.3333	14.6667	0		0
TCGA-JX-A3PZ	cervical	21-25yrs	25	F	HPV	HPV45	pos	1	0	0		The Cancer Genome Atlas Research Network 2017	CESC_SquamousCarcinoma				not_mutated	not_mutated	not_mutated	not_mutated	not_mutated	not_mutated	42	0	17	13	14		0		14	23	0											20.9877	16.0494	17.284		0
TCGA-JX-A3Q0	cervical	61-65yrs	63	F	HPV	HPV31	pos	1	0	0		The Cancer Genome Atlas Research Network 2017	CESC_SquamousCarcinoma			TCGA-JX-A3Q0	mutated	mutated	not_mutated	not_mutated	not_mutated	not_mutated	693	9	60	507	13		185		111	344	0											4.87013	41.1526	1.05519		15.0162
TCGA-JX-A3Q8	cervical	36-40yrs	40	F	HPV	HPV16	pos	1	0	0		The Cancer Genome Atlas Research Network 2017	CESC_AdenoCarcinoma				not_mutated	not_mutated	not_mutated	not_mutated	not_mutated	not_mutated	57	0	12	0	51		16		0	0	14											12.6316	0	53.6842		16.8421
TCGA-JX-A5QV	cervical	36-40yrs	37	F	HPV	HPV16	pos	1	0	0		The Cancer Genome Atlas Research Network 2017	CESC_SquamousCarcinoma				not_mutated	not_mutated	not_mutated	not_mutated	not_mutated	not_mutated	45	0	37	7	6		0		0	4	0											46.8354	8.86076	7.59494		0
TCGA-LP-A4AU	cervical	31-35yrs	35	F	HPV	HPV18	pos	1	0	0		The Cancer Genome Atlas Research Network 2017	CESC_SquamousCarcinoma				not_mutated	not_mutated	not_mutated	not_mutated	not_mutated	not_mutated	45	0	7	28	0		0		12	8	27											8.33333	33.3333	0		0
TCGA-LP-A4AV	cervical	61-65yrs	63	F	HPV	HPV56	pos	1	0	0		The Cancer Genome Atlas Research Network 2017	CESC_SquamousCarcinoma			TCGA-LP-A4AV	not_mutated	not_mutated	not_mutated	not_mutated	not_mutated	not_mutated	371	1	36	242	10		0		113	217	0											5.78778	38.9068	1.60772		0
TCGA-LP-A4AW	cervical	51-55yrs	52	F	HPV	HPV16	pos	1	0	0		The Cancer Genome Atlas Research Network 2017	CESC_SquamousCarcinoma				not_mutated	not_mutated	not_mutated	not_mutated	not_mutated	not_mutated	101	0	32	7	50		0		20	28	0											17.9775	3.93258	28.0899		0
TCGA-LP-A4AX	cervical	41-45yrs	45	F	HPV	HPV16	pos	1	0	0		The Cancer Genome Atlas Research Network 2017	CESC_SquamousCarcinoma				not_mutated	not_mutated	not_mutated	not_mutated	not_mutated	not_mutated	39	0	7	22	12		0		0	16	15											9.33333	29.3333	16		0
TCGA-LP-A5U2	cervical	26-30yrs	30	F	HPV	HPV16	pos	1	0	0		The Cancer Genome Atlas Research Network 2017	CESC_AdenoCarcinoma				mutated	not_mutated	not_mutated	not_mutated	not_mutated	not_mutated	191	2	18	109	25		0		0	167	0											5.625	34.0625	7.8125		0
TCGA-LP-A5U3	cervical	36-40yrs	40	F	HPV	HPV16	pos	1	0	0		The Cancer Genome Atlas Research Network 2017	CESC_SquamousCarcinoma				not_mutated	not_mutated	not_mutated	not_mutated	not_mutated	not_mutated	39	0	15	19	14		0		9	7	0											23.4375	29.6875	21.875		0
TCGA-LP-A7HU	cervical	51-55yrs	53	F	HPV	HPV16	pos	1	0	0		The Cancer Genome Atlas Research Network 2017	CESC_AdenoCarcinoma				not_mutated	not_mutated	not_mutated	not_mutated	not_mutated	not_mutated	148	2	13	63	39		0		22	51	39											4.71014	22.8261	14.1304		0
TCGA-MU-A51Y	cervical	26-30yrs	27	F	HPV	HPV16	pos	1	0	0		The Cancer Genome Atlas Research Network 2017					not_mutated	not_mutated	not_mutated	not_mutated	not_mutated	not_mutated	0	0	0	0	0		0		0	0	0											0	0	0		0
TCGA-MU-A5YI	cervical	56-60yrs	60	F	HPV	HPV16	pos	1	0	0		The Cancer Genome Atlas Research Network 2017	CESC_SquamousCarcinoma				not_mutated	not_mutated	not_mutated	not_mutated	not_mutated	not_mutated	62	0	30	23	24		0		0	20	0											24.1935	18.5484	19.3548		0
TCGA-MY-A5BD	cervical	61-65yrs	62	F	HPV	HPV16	pos	1	0	0	no_snv	The Cancer Genome Atlas Research Network 2017
TCGA-MY-A5BE	cervical	41-45yrs	42	F	HPV	HPV16	pos	1	0	0		The Cancer Genome Atlas Research Network 2017					not_mutated	not_mutated	not_mutated	not_mutated	not_mutated	not_mutated	0	0	0	0	0		0		0	0	0											0	0	0		0
TCGA-MY-A5BF	cervical	66-70yrs	68	F	HPV	HPV16	pos	1	0	0		The Cancer Genome Atlas Research Network 2017					not_mutated	not_mutated	not_mutated	not_mutated	not_mutated	not_mutated	0	0	0	0	0		0		0	0	0											0	0	0		0
TCGA-Q1-A5R1	cervical	31-35yrs	32	F	HPV	HPV16	pos	1	0	0		The Cancer Genome Atlas Research Network 2017	CESC_AdenoCarcinoma				not_mutated	not_mutated	not_mutated	not_mutated	not_mutated	not_mutated	62	1	30	32	30		0		0	14	0											27.7778	29.6296	27.7778		0
TCGA-Q1-A5R2	cervical	61-65yrs	64	F	HPV	HPV16	pos	1	0	0		The Cancer Genome Atlas Research Network 2017	CESC_SquamousCarcinoma			TCGA-Q1-A5R2	not_mutated	not_mutated	not_mutated	not_mutated	not_mutated	not_mutated	362	2	94	169	33		115		0	233	0											14.4838	26.0401	5.08475		17.7196
TCGA-Q1-A5R3	cervical	56-60yrs	56	F	HPV	HPV18	pos	1	0	0		The Cancer Genome Atlas Research Network 2017	CESC_SquamousCarcinoma				not_mutated	not_mutated	mutated	not_mutated	not_mutated	not_mutated	61	2	9	17	0		0		13	16	21											9.27835	17.5258	0		0
TCGA-Q1-A6DT	cervical	51-55yrs	55	F	HPV	HPV16	pos	1	0	0		The Cancer Genome Atlas Research Network 2017	CESC_SquamousCarcinoma				not_mutated	not_mutated	not_mutated	not_mutated	not_mutated	not_mutated	162	0	25	47	77		0		0	67	0											9.43396	17.7358	29.0566		0
TCGA-Q1-A6DV	cervical	36-40yrs	36	F	HPV	HPV16	pos	1	0	0		The Cancer Genome Atlas Research Network 2017	CESC_AdenoCarcinoma				not_mutated	not_mutated	not_mutated	not_mutated	not_mutated	not_mutated	26	1	11	0	12		0		0	0	12											18.3333	0	20		0
TCGA-Q1-A6DW	cervical	41-45yrs	44	F	HPV	HPV16	pos	1	0	0		The Cancer Genome Atlas Research Network 2017	CESC_SquamousCarcinoma				not_mutated	not_mutated	mutated	not_mutated	not_mutated	not_mutated	98	1	19	30	25		0		35	28	0											11.7284	18.5185	15.4321		0
TCGA-Q1-A73O	cervical	36-40yrs	37	F	HPV	HPV18	pos	1	0	0		The Cancer Genome Atlas Research Network 2017	CESC_SquamousCarcinoma			TCGA-Q1-A73O	not_mutated	not_mutated	mutated	not_mutated	not_mutated	not_mutated	1349	7	68	1027	156		0		0	1168	0											2.7972	42.246	6.41711		0
TCGA-Q1-A73P	cervical	41-45yrs	45	F	HPV	HPV18	pos	1	0	0		The Cancer Genome Atlas Research Network 2017	CESC_AdenoCarcinoma				not_mutated	not_mutated	mutated	not_mutated	not_mutated	not_mutated	235	2	30	124	35		0		85	140	0											7.109	29.3839	8.29384		0
TCGA-Q1-A73Q	cervical	46-50yrs	46	F	HPV	HPV33	pos	1	0	0		The Cancer Genome Atlas Research Network 2017	CESC_SquamousCarcinoma				not_mutated	not_mutated	not_mutated	not_mutated	not_mutated	not_mutated	59	0	9	29	26		0		0	19	0											7.89474	25.4386	22.807		0
TCGA-Q1-A73R	cervical	41-45yrs	45	F	HPV	HPV16	pos	1	0	0		The Cancer Genome Atlas Research Network 2017	CESC_AdenoCarcinoma				not_mutated	not_mutated	not_mutated	not_mutated	not_mutated	not_mutated	50	1	15	0	23		0		13	0	12											16.3043	0	25		0
TCGA-Q1-A73S	cervical	31-35yrs	33	F	HPV	HPV18	pos	1	0	0		The Cancer Genome Atlas Research Network 2017	CESC_SquamousCarcinoma				not_mutated	not_mutated	not_mutated	not_mutated	not_mutated	not_mutated	24	0	13	5	15		0		0	0	0											26.5306	10.2041	30.6122		0
TCGA-R2-A69V	cervical	41-45yrs	42	F	HPV	HPV39	pos	1	0	0		The Cancer Genome Atlas Research Network 2017	CESC_SquamousCarcinoma				not_mutated	not_mutated	not_mutated	not_mutated	not_mutated	not_mutated	93	2	16	22	62		0		0	71	0											9.1954	12.6437	35.6322		0
TCGA-RA-A741	cervical	31-35yrs	34	F	HPV	HPV16	pos	1	0	0		The Cancer Genome Atlas Research Network 2017	CESC_SquamousCarcinoma				not_mutated	not_mutated	not_mutated	not_mutated	not_mutated	not_mutated	54	0	7	21	18		0		0	12	0											7.6087	22.8261	19.5652		0
2	CHL	26-30yrs	29	F	EBV	negative	neg	1	0	0	all	Tiacci 2018	Nodular sclerosis				not_mutated	not_mutated	not_mutated	not_mutated	not_mutated		631	7
3	CHL	21-25yrs	23	M	EBV	negative	neg	1	0	0	all	Tiacci 2018	Nodular sclerosis				not_mutated	not_mutated	not_mutated	not_mutated	not_mutated		36	9
4	CHL	26-30yrs	27	F	EBV		pos	1	0	0	all	Tiacci 2018	Nodular sclerosis				not_mutated	not_mutated	not_mutated	not_mutated	not_mutated		32	0
5	CHL	31-35yrs	35	F	EBV	negative	neg	1	0	0	all	Tiacci 2018	Nodular sclerosis				not_mutated	not_mutated	not_mutated	not_mutated	not_mutated		46	4
6	CHL	31-35yrs	35	F	EBV	negative	neg	1	0	0	all	Tiacci 2018	Nodular sclerosis				not_mutated	not_mutated	not_mutated	not_mutated	not_mutated		94	2
7	CHL	31-35yrs	31	F	EBV	negative	neg	1	0	0	all	Tiacci 2018	Nodular sclerosis				not_mutated	not_mutated	not_mutated	not_mutated	not_mutated		43	2
8	CHL	31-35yrs	31	M	EBV	negative	neg	1	0	0	all	Tiacci 2018	Mixed cellularity				not_mutated	not_mutated	not_mutated	not_mutated	not_mutated		42	2
9	CHL	11-15yrs	15	F	EBV	negative	neg	1	0	0	all	Tiacci 2018	Nodular sclerosis				not_mutated	not_mutated	not_mutated	not_mutated	not_mutated		20	1
10	CHL	21-25yrs	21	F	EBV	negative	neg	1	0	0	all	Tiacci 2018	Nodular sclerosis				not_mutated	not_mutated	not_mutated	not_mutated	not_mutated		32	4
11	CHL	26-30yrs	26	F	EBV	negative	neg	1	0	0	all	Tiacci 2018	Nodular sclerosis				not_mutated	not_mutated	not_mutated	not_mutated	not_mutated		21	3
12	CHL	26-30yrs	26	M	EBV	negative	neg	1	0	0	all	Tiacci 2018	Nodular sclerosis				not_mutated	not_mutated	not_mutated	not_mutated	not_mutated		2	0
13	CHL	71-75yrs	73	F	EBV	negative	neg	1	0	0	all	Tiacci 2018	Mixed cellularity				not_mutated	not_mutated	not_mutated	not_mutated	not_mutated		43	3
14	CHL	21-25yrs	23	F	EBV	negative	neg	1	0	0	all	Tiacci 2018	Mixed cellularity				not_mutated	not_mutated	not_mutated	not_mutated	not_mutated		79	3
15	CHL	56-60yrs	57	M	EBV	negative	neg	1	0	0	all	Tiacci 2018					not_mutated	not_mutated	not_mutated	not_mutated	not_mutated		29	1
16	CHL	56-60yrs	57	M	EBV	negative	neg	1	0	0	all	Tiacci 2018	lymphocyte depletion				not_mutated	not_mutated	not_mutated	not_mutated	not_mutated		71	4
17	CHL	26-30yrs	27	F	EBV	negative	neg	1	0	0	all	Tiacci 2018	Nodular sclerosis				not_mutated	not_mutated	not_mutated	not_mutated	not_mutated		79	9
19	CHL	16-20yrs	20	F	EBV	negative	neg	1	0	0	all	Tiacci 2018	Mixed cellularity				not_mutated	not_mutated	not_mutated	not_mutated	not_mutated		21	1
20	CHL	61-65yrs	65	M	EBV	negative	neg	1	0	0	all	Tiacci 2018	Lymphocyte-rich				not_mutated	not_mutated	not_mutated	not_mutated	not_mutated		63	2
21	CHL	31-35yrs	32	F	EBV	negative	neg	1	0	0	all	Tiacci 2018	Nodular sclerosis				not_mutated	not_mutated	not_mutated	not_mutated	not_mutated		37	2
22	CHL	51-55yrs	51	F	EBV	negative	neg	1	0	0	all	Tiacci 2018	Nodular sclerosis				not_mutated	not_mutated	not_mutated	not_mutated	not_mutated		0	0
23	CHL	36-40yrs	37	F	EBV	negative	neg	1	0	0	all	Tiacci 2018	Nodular sclerosis				not_mutated	not_mutated	not_mutated	not_mutated	not_mutated		39	1
24	CHL	56-60yrs	56	F	EBV	negative	neg	1	0	0	all	Tiacci 2018	Nodular sclerosis				not_mutated	not_mutated	not_mutated	not_mutated	not_mutated		4	0
25	CHL	80-85yrs	81	F	EBV	negative	neg	1	0	0	all	Tiacci 2018	Nodular sclerosis				not_mutated	not_mutated	not_mutated	not_mutated	not_mutated		96	2
26	CHL	66-70yrs	68	M	EBV	negative	neg	1	0	0	all	Tiacci 2018	Nodular sclerosis				not_mutated	not_mutated	not_mutated	not_mutated	not_mutated		102	4
27	CHL	16-20yrs	16	F	EBV	negative	neg	1	0	0	all	Tiacci 2018	Nodular sclerosis				not_mutated	not_mutated	not_mutated	not_mutated	not_mutated		71	2
28	CHL	21-25yrs	22	M	EBV	negative	neg	1	0	0	all	Tiacci 2018	Nodular sclerosis				not_mutated	not_mutated	not_mutated	not_mutated	not_mutated		51	5
29	CHL	26-30yrs	30	F	EBV	negative	neg	1	0	0	all	Tiacci 2018	Nodular sclerosis				not_mutated	not_mutated	not_mutated	not_mutated	not_mutated		72	7
30	CHL	41-45yrs	41	M	EBV	negative	neg	1	0	0	all	Tiacci 2018	lymphocyte depletion				mutated	not_mutated	not_mutated	mutated	not_mutated		62	5
31	CHL	26-30yrs	30	M	EBV	negative	neg	1	0	0	all	Tiacci 2018	Mixed cellularity				not_mutated	not_mutated	not_mutated	not_mutated	not_mutated		54	2
32	CHL	46-50yrs	49	M	EBV		pos	1	0	0	all	Tiacci 2018	Mixed cellularity				not_mutated	not_mutated	not_mutated	not_mutated	not_mutated		0	0
33	CHL	21-25yrs	23	M	EBV		pos	1	0	0	all	Tiacci 2018	Mixed cellularity				not_mutated	not_mutated	not_mutated	not_mutated	not_mutated		0	0
35	CHL	71-75yrs	73	M	EBV		pos	1	0	0	all	Tiacci 2018	Mixed cellularity				not_mutated	not_mutated	not_mutated	not_mutated	not_mutated		3	0
36	CHL	21-25yrs	24	M	EBV	negative	neg	1	0	0	all	Tiacci 2018	Nodular sclerosis				mutated	not_mutated	not_mutated	not_mutated	not_mutated		65	4
37	CHL	51-55yrs	51	F	EBV	negative	neg	1	0	0	all	Tiacci 2018	Mixed cellularity				not_mutated	not_mutated	not_mutated	not_mutated	not_mutated		55	0
HL076	CHL	61-65yrs	61	M	EBV		not published	0	0	1	Stanford, CA	Alig 2024	Nodular sclerosis				not_mutated	not_mutated	not_mutated	not_mutated	not_mutated		4	2
HL088	CHL	21-25yrs	22	M	EBV		not published	0	0	1	BREACH trial, FR/BE	Alig 2024	Nodular sclerosis				mutated	not_mutated	not_mutated	not_mutated	not_mutated		24	12
HL100	CHL	51-55yrs	54	M	EBV		not published	0	0	1	BREACH trial, FR/BE	Alig 2024	Mixed cellularity				not_mutated	not_mutated	not_mutated	not_mutated	not_mutated		3	3
HL103	CHL	16-20yrs	20	M	EBV		not published	0	0	1	BREACH trial, FR/BE	Alig 2024	Nodular sclerosis				not_mutated	not_mutated	not_mutated	not_mutated	not_mutated		8	4
HL107	CHL	26-30yrs	29	M	EBV		not published	0	0	1	BREACH trial, FR/BE	Alig 2024	Nodular sclerosis				not_mutated	not_mutated	not_mutated	not_mutated	not_mutated		10	3
HL111	CHL	16-20yrs	18	F	EBV		not published	0	0	1	BREACH trial, FR/BE	Alig 2024	Nodular sclerosis				not_mutated	not_mutated	not_mutated	not_mutated	mutated		13	5
HL114	CHL	26-30yrs	26	F	EBV		not published	0	0	1	BREACH trial, FR/BE	Alig 2024	Nodular sclerosis				mutated	not_mutated	not_mutated	not_mutated	mutated		21	7
HL120	CHL	21-25yrs	21	M	EBV		not published	0	0	1	BREACH trial, FR/BE	Alig 2024	Mixed cellularity				not_mutated	not_mutated	not_mutated	not_mutated	not_mutated		4	2
HL122	CHL	21-25yrs	21	M	EBV		not published	0	0	1	BREACH trial, FR/BE	Alig 2024	Nodular sclerosis				not_mutated	not_mutated	not_mutated	not_mutated	not_mutated		4	3
HL152	CHL	26-30yrs	30	M	EBV		not published	0	0	1	Stanford, CA	Alig 2024	Nodular sclerosis				not_mutated	not_mutated	not_mutated	not_mutated	not_mutated		2	1
HL212	CHL	66-70yrs	67	M	EBV		not published	0	0	1	Leuven, BE	Alig 2024	Nodular sclerosis				not_mutated	not_mutated	not_mutated	not_mutated	not_mutated		2	1
HL237	CHL	61-65yrs	63	M	EBV		not published	0	0	1	Bellinzona, CH	Alig 2024	Mixed cellularity				not_mutated	not_mutated	not_mutated	not_mutated	not_mutated		4	0
HL239	CHL	31-35yrs	35	M	EBV		not published	0	0	1	Bellinzona, CH	Alig 2024					not_mutated	not_mutated	not_mutated	not_mutated	not_mutated		14	1
HL241	CHL	56-60 yrs	60	M	EBV		not published	0	0	1	Bellinzona, CH	Alig 2024					not_mutated	not_mutated	not_mutated	not_mutated	not_mutated		11	1
HL244	CHL	16-20yrs	20	F	EBV		not published	0	0	1	Bellinzona, CH	Alig 2024	Nodular sclerosis				not_mutated	not_mutated	not_mutated	not_mutated	mutated		14	10
HL245	CHL	76-80yrs	78	F	EBV		not published	0	0	1	Bellinzona, CH	Alig 2024	Mixed cellularity				not_mutated	not_mutated	not_mutated	not_mutated	not_mutated		1	0
HL246	CHL	16-20yrs	16	M	EBV		not published	0	0	1	Bellinzona, CH	Alig 2024	Nodular sclerosis				not_mutated	not_mutated	not_mutated	not_mutated	not_mutated		23	11
HL253	CHL	21-25yrs	23	M	EBV		not published	0	0	1	Bellinzona, CH	Alig 2024	Mixed cellularity				not_mutated	not_mutated	not_mutated	not_mutated	not_mutated		1	1
HL259	CHL	61-65yrs	62	M	EBV		not published	0	0	1	Bellinzona, CH	Alig 2024	Mixed cellularity				not_mutated	not_mutated	not_mutated	not_mutated	not_mutated		3	3
HL263	CHL	71-75yrs	72	M	EBV		not published	0	0	1	Bellinzona, CH	Alig 2024	Nodular sclerosis				not_mutated	not_mutated	not_mutated	not_mutated	not_mutated		2	1
HL274	CHL	66-70yrs	69	M	EBV		not published	0	0	1	PAVD trial, WA	Alig 2024					not_mutated	not_mutated	not_mutated	not_mutated	not_mutated		4	3
HL279	CHL	56-60 yrs	58	M	EBV		not published	0	0	1	PAVD trial, WA	Alig 2024					not_mutated	not_mutated	not_mutated	not_mutated	not_mutated		2	0
HL283	CHL	16-20yrs	20	F	EBV		not published	0	0	1	PAVD trial, WA	Alig 2024					not_mutated	not_mutated	not_mutated	not_mutated	not_mutated		14	7
HL291	CHL	51-55yrs	54	M	EBV		not published	0	0	1	AHL2011 trial, FR/BE	Alig 2024	Mixed cellularity				not_mutated	not_mutated	not_mutated	not_mutated	not_mutated		1	0
HL294	CHL	46-50yrs	46	M	EBV		not published	0	0	1	AHL2011 trial, FR/BE	Alig 2024	Nodular sclerosis				not_mutated	not_mutated	not_mutated	not_mutated	not_mutated		4	3
HL296	CHL	31-35yrs	31	M	EBV		not published	0	0	1	AHL2011 trial, FR/BE	Alig 2024	Nodular sclerosis				not_mutated	not_mutated	not_mutated	not_mutated	not_mutated		4	4
HL297	CHL	26-30yrs	30	F	EBV		not published	0	0	1	AHL2011 trial, FR/BE	Alig 2024	Nodular sclerosis				not_mutated	not_mutated	not_mutated	not_mutated	not_mutated		15	7
HL300	CHL	56-60 yrs	60	M	EBV		not published	0	0	1	AHL2011 trial, FR/BE	Alig 2024	Nodular sclerosis				not_mutated	not_mutated	not_mutated	not_mutated	not_mutated		11	0
HL304	CHL	41-45yrs	42	M	EBV		not published	0	0	1	AHL2011 trial, FR/BE	Alig 2024	Nodular sclerosis				not_mutated	not_mutated	not_mutated	not_mutated	not_mutated		7	6
HL311	CHL	31-35yrs	34	M	EBV		not published	0	0	1	AHL2011 trial, FR/BE	Alig 2024	Nodular sclerosis				not_mutated	not_mutated	mutated	not_mutated	not_mutated		6	4
HL312	CHL	36-40yrs	38	M	EBV		not published	0	0	1	AHL2011 trial, FR/BE	Alig 2024	lymphocyte depletion				not_mutated	not_mutated	not_mutated	not_mutated	not_mutated		3	0
HL317	CHL	21-25yrs	25	M	EBV		not published	0	0	1	AHL2011 trial, FR/BE	Alig 2024	Mixed cellularity				not_mutated	not_mutated	not_mutated	not_mutated	not_mutated		9	5
HL319	CHL	16-20yrs	20	M	EBV		not published	0	0	1	AHL2011 trial, FR/BE	Alig 2024	Nodular sclerosis				not_mutated	not_mutated	not_mutated	not_mutated	not_mutated		20	13
HL324	CHL	21-25yrs	21	M	EBV		not published	0	0	1	AHL2011 trial, FR/BE	Alig 2024	Nodular sclerosis				not_mutated	not_mutated	not_mutated	not_mutated	not_mutated		9	3
HL325	CHL	16-20yrs	20	F	EBV		not published	0	0	1	AHL2011 trial, FR/BE	Alig 2024	Nodular sclerosis				not_mutated	not_mutated	not_mutated	not_mutated	mutated		19	7
HL332	CHL	56-60 yrs	59	M	EBV		not published	0	0	1	PAVD trial, WA	Alig 2024					not_mutated	not_mutated	not_mutated	not_mutated	not_mutated		13	5
HL337	CHL	31-35yrs	31	F	EBV		not published	0	0	1	PAVD trial, WA	Alig 2024					not_mutated	not_mutated	not_mutated	not_mutated	not_mutated		10	9
HL341	CHL	71-75yrs	71	M	EBV		not published	0	0	1	PVAB trial, FR/BE	Alig 2024	Mixed cellularity				not_mutated	not_mutated	not_mutated	not_mutated	not_mutated		3	2
HL355	CHL	66-70yrs	67	M	EBV		not published	0	0	1	PVAB trial, FR/BE	Alig 2024					mutated	not_mutated	not_mutated	not_mutated	not_mutated		4	3
HL357	CHL	71-75yrs	72	M	EBV		not published	0	0	1	PVAB trial, FR/BE	Alig 2024	Nodular sclerosis				not_mutated	not_mutated	not_mutated	not_mutated	not_mutated		7	3
HL359	CHL	66-70yrs	69	M	EBV		not published	0	0	1	PVAB trial, FR/BE	Alig 2024	Nodular sclerosis				not_mutated	not_mutated	not_mutated	not_mutated	not_mutated		4	1
HL362	CHL	61-65yrs	61	M	EBV		not published	0	0	1	PVAB trial, FR/BE	Alig 2024	Lymphocyte-rich				not_mutated	not_mutated	not_mutated	not_mutated	not_mutated		2	1
HL366	CHL	61-65yrs	64	M	EBV		not published	0	0	1	PVAB trial, FR/BE	Alig 2024					not_mutated	not_mutated	not_mutated	not_mutated	not_mutated		4	4
HL367	CHL	66-70yrs	69	M	EBV		not published	0	0	1	PVAB trial, FR/BE	Alig 2024	Nodular sclerosis				not_mutated	not_mutated	not_mutated	not_mutated	not_mutated		5	3
HL377	CHL	61-65yrs	63	M	EBV		not published	0	0	1	PVAB trial, FR/BE	Alig 2024	Nodular sclerosis				not_mutated	not_mutated	not_mutated	not_mutated	not_mutated		1	0
HL378	CHL	71-75yrs	71	M	EBV		not published	0	0	1	PVAB trial, FR/BE	Alig 2024	Nodular sclerosis				not_mutated	not_mutated	not_mutated	not_mutated	not_mutated		8	3
HL379	CHL	66-70yrs	68	M	EBV		not published	0	0	1	PVAB trial, FR/BE	Alig 2024	Mixed cellularity				not_mutated	not_mutated	not_mutated	not_mutated	not_mutated		2	1
HL380	CHL	61-65yrs	61	M	EBV		not published	0	0	1	PVAB trial, FR/BE	Alig 2024	Nodular sclerosis				not_mutated	not_mutated	not_mutated	not_mutated	not_mutated		1	1
HL383	CHL	61-65yrs	65	M	EBV		not published	0	0	1	PVAB trial, FR/BE	Alig 2024	Nodular sclerosis				not_mutated	not_mutated	not_mutated	not_mutated	not_mutated		3	1
HL386	CHL	71-75yrs	74	F	EBV		not published	0	0	1	PVAB trial, FR/BE	Alig 2024	Nodular sclerosis				not_mutated	not_mutated	not_mutated	not_mutated	not_mutated		4	1
HL390	CHL	76-80yrs	77	M	EBV		not published	0	0	1	PVAB trial, FR/BE	Alig 2024	Nodular sclerosis				not_mutated	not_mutated	not_mutated	not_mutated	not_mutated		2	2
HL391	CHL	61-65yrs	62	M	EBV		not published	0	0	1	PVAB trial, FR/BE	Alig 2024	Nodular sclerosis				not_mutated	not_mutated	not_mutated	not_mutated	not_mutated		5	4
HL392	CHL	66-70yrs	69	M	EBV		not published	0	0	1	PVAB trial, FR/BE	Alig 2024	Mixed cellularity				not_mutated	not_mutated	not_mutated	not_mutated	not_mutated		1	0
HL393	CHL	66-70yrs	68	M	EBV		not published	0	0	1	PVAB trial, FR/BE	Alig 2024	Mixed cellularity				not_mutated	not_mutated	not_mutated	not_mutated	not_mutated		5	1
HL397	CHL	66-70yrs	68	M	EBV		not published	0	0	1	PVAB trial, FR/BE	Alig 2024					not_mutated	not_mutated	not_mutated	not_mutated	not_mutated		14	6
PHL008	CHL	16-20yrs	16	F	EBV		not published	0	0	1	Pediatric studies, USA	Alig 2024	Nodular sclerosis				mutated	not_mutated	not_mutated	not_mutated	mutated		9	5
PHL010	CHL	16-20yrs	17	F	EBV		not published	0	0	1	Pediatric studies, USA	Alig 2024	Nodular sclerosis				not_mutated	not_mutated	not_mutated	not_mutated	not_mutated		2	2
PHl111	CHL	11-15yrs	14	F	EBV		not published	0	0	1	Pediatric studies, USA	Alig 2024	Mixed cellularity				not_mutated	not_mutated	not_mutated	mutated	not_mutated		1	1
PHL119	CHL	11-15yrs	15	M	EBV		not published	0	0	1	Pediatric studies, USA	Alig 2024	Nodular sclerosis				not_mutated	not_mutated	not_mutated	not_mutated	not_mutated		4	3
PHL120	CHL	11-15yrs	15	M	EBV		not published	0	0	1	Pediatric studies, USA	Alig 2024	Nodular sclerosis				not_mutated	not_mutated	not_mutated	not_mutated	mutated		10	6
PHL121	CHL	16-20yrs	20	F	EBV		not published	0	0	1	Pediatric studies, USA	Alig 2024	Nodular sclerosis				mutated	not_mutated	not_mutated	not_mutated	mutated		3	3
PHL124	CHL	11-15yrs	11	F	EBV		not published	0	0	1	Pediatric studies, USA	Alig 2024	Nodular sclerosis				not_mutated	not_mutated	not_mutated	not_mutated	not_mutated		17	12
PHL125	CHL	11-15yrs	11	M	EBV		not published	0	0	1	Pediatric studies, USA	Alig 2024	Mixed cellularity				not_mutated	not_mutated	not_mutated	not_mutated	not_mutated		1	0
PHL126	CHL	11-15yrs	14	F	EBV		not published	0	0	1	Pediatric studies, USA	Alig 2024					not_mutated	not_mutated	not_mutated	not_mutated	not_mutated		4	4
PHL207	CHL	6-10yrs	10		EBV		not published	0	0	1	Pediatric studies, USA	Alig 2024					not_mutated	not_mutated	not_mutated	not_mutated	mutated		12	7
PHL219	CHL	11-15yrs	14		EBV		not published	0	0	1	Pediatric studies, USA	Alig 2024					not_mutated	not_mutated	not_mutated	not_mutated	not_mutated		8	6
MCC001	MCC				MCPyV		pos	0	0	1		Starrett 2020					not_mutated	not_mutated			not_mutated		15	1	7		12		0	0		0							0					35		60		0	0
MCC005	MCC				MCPyV		pos	0	0	1		Starrett 2020					not_mutated	not_mutated			not_mutated		3	1	1		0		1	0		0							0					25		0		25	0
MCC006	MCC				MCPyV		pos	0	0	1		Starrett 2020					not_mutated	not_mutated			not_mutated		7	0	1		7		0	0		0							0					12.5		87.5		0	0
MCC008	MCC				MCPyV		pos	0	0	1		Starrett 2020					not_mutated	not_mutated			not_mutated		6	0	1		2		0	0		0							0					16.6667		33.3333		0	0
MCC010	MCC				MCPyV		pos	0	0	1		Starrett 2020					not_mutated	not_mutated			not_mutated		8	3	1		5		0	0		0							0					9.09091		45.4545		0	0
MCC013	MCC				MCPyV		pos	0	0	1		Starrett 2020					not_mutated	not_mutated			not_mutated		6	1	3		0		0	0		5							0					37.5		0		0	0
MCC014	MCC				MCPyV		pos	0	0	1		Starrett 2020					not_mutated	not_mutated			not_mutated		9	1	1		0		0	0		0							0					12.5		0		0	0
MCC019	MCC				MCPyV		pos	0	0	1		Starrett 2020					not_mutated	not_mutated			not_mutated		13	4	2		9		0	0		0							0					18.1818		81.8182		0	0
MCC022	MCC				MCPyV		pos	0	0	1		Starrett 2020					not_mutated	not_mutated			not_mutated		1	0	0		0		0	7		0							0					0		0		0	87.5
MCC024	MCC				MCPyV		pos	0	0	1		Starrett 2020					not_mutated	not_mutated			mutated		7	2	0		9		0	0		0							0					0		90		0	0
MCC026	MCC				MCPyV		pos	0	0	1		Starrett 2020					not_mutated	not_mutated			not_mutated		7	0	1		9		0	0		0							0					10		90		0	0
MCC027	MCC				MCPyV		pos	0	0	1		Starrett 2020					not_mutated	not_mutated			not_mutated		7	2	0		17		0	0		0							0					0		100		0	0
MCC029	MCC				MCPyV		pos	0	0	1		Starrett 2020					not_mutated	not_mutated			not_mutated		10	1	6		6		0	0		0							0					50		50		0	0
MCC036	MCC				MCPyV		pos	0	0	1		Starrett 2020					not_mutated	not_mutated			not_mutated		4	0	3		8		0	0		0							0					27.2727		72.7273		0	0
MCC037	MCC				MCPyV		pos	0	0	1		Starrett 2020					not_mutated	mutated			not_mutated		10	2	0		3		0	0		0							0					0		25		0	0
MCC040	MCC				MCPyV		pos	0	0	1		Starrett 2020					not_mutated	not_mutated			not_mutated		10	1	2		7		0	0		0							0					22.2222		77.7778		0	0
MCC041	MCC				MCPyV		pos	0	0	1		Starrett 2020					not_mutated	not_mutated			not_mutated		4	1	0		7		0	0		0							0					0		100		0	0
MCC042	MCC				MCPyV		pos	0	0	1		Starrett 2020					not_mutated	not_mutated			not_mutated		4	0	1		4		0	0		1							0					14.2857		57.1429		0	0
MCC043	MCC				MCPyV		pos	0	0	1		Starrett 2020					mutated	not_mutated			not_mutated		8	3	1		10		0	0		0							0					9.09091		90.9091		0	0
MCC044	MCC				MCPyV		pos	0	0	1		Starrett 2020					not_mutated	not_mutated			not_mutated		9	2	0		3		0	0		0							0					0		30		0	0
MCC047	MCC				MCPyV		pos	0	0	1		Starrett 2020					not_mutated	not_mutated			not_mutated		10	3	2		4		2	0		0							0					25		50		25	0
MCC050	MCC				MCPyV		pos	0	0	1		Starrett 2020					not_mutated	not_mutated			not_mutated		10	3	7		7		0	0		0							0					46.6667		46.6667		0	0
MCC052	MCC				MCPyV		pos	0	0	1		Starrett 2020					not_mutated	not_mutated			not_mutated		5	0	0		8		0	0		0							0					0		100		0	0
MCC054	MCC				MCPyV		pos	0	0	1		Starrett 2020					mutated	not_mutated			not_mutated		9	2	2		7		0	0		0							0					22.2222		77.7778		0	0
MCC056	MCC				MCPyV		pos	0	0	1		Starrett 2020					not_mutated	not_mutated			not_mutated		7	3	4		0		0	5		0							0					44.4444		0		0	55.5556
MCC062	MCC				MCPyV		pos	0	0	1		Starrett 2020					not_mutated	not_mutated			not_mutated		9	1	0		12		0	0		0							0					0		92.3077		0	0
MCC069	MCC				MCPyV		pos	0	0	1		Starrett 2020					not_mutated	not_mutated			not_mutated		7	1	4		6		0	0		0							0					40		60		0	0
MCC071	MCC				MCPyV		pos	0	0	1		Starrett 2020					not_mutated	not_mutated			not_mutated		5	2	0		9		0	0		0							0					0		90		0	0
PJ119	PBL	26-30yrs	28	F	EBV		pos	0	0	1	Validation	Liu 2020					not_mutated			not_mutated			1	1
PJ120	PBL	41-45yrs	44	M	EBV		pos	0	0	1	Validation	Liu 2020					not_mutated			mutated			6	2
PJ121	PBL	51-55yrs	54	M	EBV		pos	0	0	1	Validation	Liu 2020					not_mutated			mutated			1	1
PJ122	PBL	46-50yrs	48	M	EBV		pos	0	0	1	Validation	Liu 2020					not_mutated			mutated			6	3
PJ125	PBL	26-30yrs	30	M	EBV		pos	0	0	1	Validation	Liu 2020					not_mutated			not_mutated			4	0
PBL13	PBL	11-15yrs	11	F	EBV		pos	0	0	1	all	Ramis-Zaldivar 2021					not_mutated		not_mutated	mutated	not_mutated		4	1
PBL14	PBL	46-50yrs	49	M	EBV		pos	0	0	1	all	Ramis-Zaldivar 2021					mutated		not_mutated	mutated	not_mutated		4	2
PBL15	PBL	46-50yrs	48	M	EBV		pos	0	0	1	all	Ramis-Zaldivar 2021					not_mutated		not_mutated	not_mutated	not_mutated		0	0
PBL16	PBL	46-50yrs	47	M	EBV		pos	0	0	1	all	Ramis-Zaldivar 2021					not_mutated		not_mutated	mutated	mutated		6	3
PBL18	PBL	46-50yrs	49	M	EBV		pos	0	0	1	all	Ramis-Zaldivar 2021					not_mutated		not_mutated	not_mutated	not_mutated		5	2
PBL2	PBL	41-45yrs	43	M	EBV		pos	0	0	1	all	Ramis-Zaldivar 2021					not_mutated		not_mutated	mutated	not_mutated		5	3
PBL20	PBL	41-45yrs	42	M	EBV		pos	0	0	1	all	Ramis-Zaldivar 2021					not_mutated		mutated	mutated	not_mutated		10	4
PBL22	PBL	61-65yrs	63	M	EBV		pos	0	0	1	all	Ramis-Zaldivar 2021					not_mutated		not_mutated	not_mutated	not_mutated		6	1
PBL25	PBL	46-50yrs	49	M	EBV		pos	0	0	1	all	Ramis-Zaldivar 2021					not_mutated		not_mutated	not_mutated	not_mutated		2	0
PBL27	PBL	86-90yrs	87	F	EBV		pos	0	0	1	all	Ramis-Zaldivar 2021					not_mutated		not_mutated	not_mutated	not_mutated		1	1
PBL31	PBL	26-30yrs	27	M	EBV		pos	0	0	1	all	Ramis-Zaldivar 2021					not_mutated		not_mutated	not_mutated	not_mutated		0	0
PBL32	PBL	36-40yrs	36	M	EBV		pos	0	0	1	all	Ramis-Zaldivar 2021					not_mutated		not_mutated	mutated	not_mutated		5	3
PBL33	PBL	26-30yrs	30	M	EBV		pos	0	0	1	all	Ramis-Zaldivar 2021					not_mutated		not_mutated	mutated	not_mutated		6	1
PBL34	PBL	36-40yrs	40	M	EBV		pos	0	0	1	all	Ramis-Zaldivar 2021					not_mutated		not_mutated	not_mutated	not_mutated		0	0
PBL35	PBL	36-40yrs	39	M	EBV		pos	0	0	1	all	Ramis-Zaldivar 2021					not_mutated		not_mutated	not_mutated	not_mutated		5	0
PBL5	PBL	81-85yrs	82	M	EBV		pos	0	0	1	all	Ramis-Zaldivar 2021					not_mutated		not_mutated	not_mutated	not_mutated		0	0
PBL6	PBL	71-75yrs	72	F	EBV		pos	0	0	1	all	Ramis-Zaldivar 2021					not_mutated		not_mutated	not_mutated	not_mutated		4	1
PBL7	PBL	36-40yrs	37	M	EBV		pos	0	0	1	all	Ramis-Zaldivar 2021					not_mutated		not_mutated	not_mutated	not_mutated		0	0
PCNSL43	PCNSL				EBV		pos	0	0	1		Gandhi 2021		cell of origin			not_mutated				mutated		2	2
PCNSL44	PCNSL				EBV		pos	0	0	1		Gandhi 2021	unclassified	cell of origin			not_mutated				not_mutated		2	2
PCNSL45	PCNSL				EBV		pos	0	0	1		Gandhi 2021		cell of origin			not_mutated				not_mutated		2	2
PCNSL46	PCNSL				EBV		pos	0	0	1		Gandhi 2021	ABC	cell of origin			not_mutated				not_mutated		1	1
PCNSL47	PCNSL				EBV		pos	0	0	1		Gandhi 2021	unclassified	cell of origin			not_mutated				not_mutated		1	1
PCNSL48	PCNSL				EBV		pos	0	0	1		Gandhi 2021		cell of origin			not_mutated				not_mutated		1	1
PCNSL49	PCNSL				EBV		pos	0	0	1		Gandhi 2021		cell of origin			not_mutated				not_mutated		1	1
PCNSL50	PCNSL				EBV		pos	0	0	1		Gandhi 2021		cell of origin			not_mutated				not_mutated		1	1
PCNSL51	PCNSL				EBV		pos	0	0	1		Gandhi 2021		cell of origin			not_mutated				not_mutated		1	1
PCNSL52	PCNSL				EBV		pos	0	0	1		Gandhi 2021		cell of origin			not_mutated				not_mutated		0	0
PCNSL53	PCNSL				EBV		pos	0	0	1		Gandhi 2021		cell of origin			not_mutated				not_mutated		0	0
PCNSL54	PCNSL				EBV		pos	0	0	1		Gandhi 2021		cell of origin			not_mutated				not_mutated		0	0
PCNSL55	PCNSL				EBV		pos	0	0	1		Gandhi 2021		cell of origin			not_mutated				not_mutated		0	0
PCNSL56	PCNSL				EBV		pos	0	0	1		Gandhi 2021		cell of origin			not_mutated				not_mutated		0	0
PCNSL57	PCNSL				EBV		pos	0	0	1		Gandhi 2021		cell of origin			not_mutated				not_mutated		0	0
PCNSL58	PCNSL				EBV		pos	0	0	1		Gandhi 2021		cell of origin			not_mutated				not_mutated		0	0
BLGSP-71-08-00206	Burkitt	6-10yrs	8	F	EBV	EBV type 1	pos	0	1	0	Discovery-WGS	Grande 2019	Endemic BL				mutated	not_mutated	mutated			not_mutated	48	8	21		78																	12.426		46.1538
BLGSP-71-08-00210	Burkitt	0-5yrs	5	M	EBV	EBV type 1	pos	0	1	0	Discovery-WGS	Grande 2019	Endemic BL				not_mutated	not_mutated	mutated			not_mutated	76	9	31		161																	15.122		78.5366
BLGSP-71-19-00130	Burkitt	0-5yrs	3	F	EBV		pos	0	0	1	Validation-targeted	Grande 2019	Sporadic BL				mutated	not_mutated	mutated				8	4	3		10																	23.0769		76.9231
BLGSP-71-19-00105	Burkitt	6-10yrs	9	M	EBV		pos	0	1	0	Discovery-WGS	Grande 2019	Sporadic BL				not_mutated	not_mutated	not_mutated			not_mutated	53	6	14		121																	9.92908		85.8156
BLGSP-71-19-00123	Burkitt	11-15yrs	11	F	EBV		pos	0	1	0	Discovery-WGS	Grande 2019	Sporadic BL				not_mutated	not_mutated	not_mutated			mutated	53	2	28		105																	19.7183		73.9437
BLGSP-71-22-00332	Burkitt	6-10yrs	8	F	EBV		pos	0	1	0	Discovery-WGS	Grande 2019	Sporadic BL				not_mutated	not_mutated	not_mutated			not_mutated	11	2	2		24																	5.26316		63.1579
HL003	CHL	26-30yrs	29	M	EBV	negative	not published	0	0	1	Stanford, CA	Alig 2024	Nodular sclerosis				not_mutated	not_mutated	not_mutated	not_mutated	mutated		3	2
HL005	CHL	51-55yrs	55	M	EBV	negative	not published	0	0	1	Stanford, CA	Alig 2024	Nodular sclerosis				mutated	not_mutated	not_mutated	not_mutated	not_mutated		9	5
HL007	CHL	16-20yrs	17	F	EBV	negative	not published	0	0	1	Stanford, CA	Alig 2024	Nodular sclerosis				not_mutated	not_mutated	not_mutated	not_mutated	mutated		14	7
HL009	CHL	26-30yrs	29	M	EBV	negative	not published	0	0	1	Stanford, CA	Alig 2024					mutated	not_mutated	not_mutated	not_mutated	mutated		10	7
HL010	CHL	26-30yrs	26	M	EBV	negative	not published	0	0	1	Stanford, CA	Alig 2024	Nodular sclerosis				not_mutated	not_mutated	not_mutated	not_mutated	mutated		19	15
HL012	CHL	56-60 yrs	56	M	EBV	negative	not published	0	0	1	Stanford, CA	Alig 2024	Nodular sclerosis				not_mutated	not_mutated	not_mutated	not_mutated	not_mutated		38	22
HL013	CHL	31-35yrs	31	F	EBV	negative	not published	0	0	1	Stanford, CA	Alig 2024	Nodular sclerosis				not_mutated	not_mutated	not_mutated	not_mutated	mutated		9	7
HL014	CHL	66-70yrs	66	M	EBV	negative	not published	0	0	1	Stanford, CA	Alig 2024	Mixed cellularity				not_mutated	not_mutated	not_mutated	not_mutated	not_mutated		4	2
HL016	CHL	26-30yrs	30	F	EBV	negative	not published	0	0	1	Stanford, CA	Alig 2024	Nodular sclerosis				not_mutated	not_mutated	not_mutated	not_mutated	not_mutated		10	4
HL017	CHL	36-40yrs	39	M	EBV	negative	not published	0	0	1	Stanford, CA	Alig 2024	Nodular sclerosis				not_mutated	not_mutated	not_mutated	not_mutated	mutated		8	6
HL018	CHL	31-35yrs	32	F	EBV	negative	not published	0	0	1	Stanford, CA	Alig 2024					not_mutated	not_mutated	not_mutated	not_mutated	not_mutated		8	4
HL022	CHL	26-30yrs	29	F	EBV	negative	not published	0	0	1	Stanford, CA	Alig 2024	Mixed cellularity				not_mutated	not_mutated	not_mutated	not_mutated	not_mutated		2	1
HL023	CHL	26-30yrs	30	M	EBV	negative	not published	0	0	1	Stanford, CA	Alig 2024	Nodular sclerosis				not_mutated	not_mutated	not_mutated	not_mutated	not_mutated		9	7
HL024	CHL	36-40yrs	40	M	EBV	negative	not published	0	0	1	Stanford, CA	Alig 2024	Nodular sclerosis				not_mutated	not_mutated	not_mutated	not_mutated	mutated		14	6
HL025	CHL	76-80yrs	79	M	EBV	negative	not published	0	0	1	Stanford, CA	Alig 2024					not_mutated	not_mutated	not_mutated	not_mutated	mutated		9	3
HL026	CHL	21-25yrs	24	M	EBV	negative	not published	0	0	1	Stanford, CA	Alig 2024	Nodular sclerosis				not_mutated	not_mutated	not_mutated	not_mutated	mutated		10	8
HL031	CHL	21-25yrs	24	M	EBV	negative	not published	0	0	1	Stanford, CA	Alig 2024	Nodular sclerosis				mutated	not_mutated	not_mutated	not_mutated	not_mutated		2	1
HL032	CHL	36-40yrs	38	M	EBV	negative	not published	0	0	1	Stanford, CA	Alig 2024					not_mutated	not_mutated	not_mutated	not_mutated	not_mutated		20	14
HL050	CHL	66-70yrs	70	F	EBV	negative	not published	0	0	1	Leuven, BE	Alig 2024	Nodular sclerosis				not_mutated	not_mutated	not_mutated	not_mutated	not_mutated		17	9
HL051	CHL	16-20yrs	18	M	EBV	negative	not published	0	0	1	Leuven, BE	Alig 2024	Nodular sclerosis				not_mutated	not_mutated	not_mutated	not_mutated	not_mutated		10	4
HL057	CHL	16-20yrs	16	M	EBV	negative	not published	0	0	1	Leuven, BE	Alig 2024	Nodular sclerosis				not_mutated	not_mutated	not_mutated	not_mutated	mutated		6	2
HL068	CHL	41-45yrs	45	F	EBV	negative	not published	0	0	1	Leuven, BE	Alig 2024	Nodular sclerosis				not_mutated	not_mutated	not_mutated	not_mutated	not_mutated		27	21
HL071	CHL	11-15yrs	14	F	EBV	negative	not published	0	0	1	Leuven, BE	Alig 2024	lymphocyte depletion				not_mutated	not_mutated	not_mutated	not_mutated	not_mutated		10	7
HL083	CHL	21-25yrs	22	M	EBV	negative	not published	0	0	1	BREACH trial, FR/BE	Alig 2024	Nodular sclerosis				not_mutated	not_mutated	not_mutated	not_mutated	mutated		11	9
HL084	CHL	46-50yrs	46	M	EBV	negative	not published	0	0	1	BREACH trial, FR/BE	Alig 2024	Nodular sclerosis				not_mutated	not_mutated	not_mutated	not_mutated	not_mutated		7	2
HL086	CHL	31-35yrs	34	F	EBV	negative	not published	0	0	1	BREACH trial, FR/BE	Alig 2024	Nodular sclerosis				mutated	not_mutated	not_mutated	not_mutated	not_mutated		39	10
HL087	CHL	21-25yrs	23	M	EBV	negative	not published	0	0	1	BREACH trial, FR/BE	Alig 2024					not_mutated	not_mutated	not_mutated	not_mutated	mutated		15	10
HL089	CHL	16-20yrs	18	F	EBV	negative	not published	0	0	1	BREACH trial, FR/BE	Alig 2024	Nodular sclerosis				not_mutated	not_mutated	mutated	not_mutated	not_mutated		9	5
HL090	CHL	16-20yrs	20	M	EBV	negative	not published	0	0	1	BREACH trial, FR/BE	Alig 2024	Nodular sclerosis				not_mutated	not_mutated	not_mutated	not_mutated	not_mutated		20	10
HL091	CHL	21-25yrs	22	M	EBV	negative	not published	0	0	1	BREACH trial, FR/BE	Alig 2024	Nodular sclerosis				not_mutated	not_mutated	not_mutated	not_mutated	not_mutated		3	3
HL092	CHL	56-60 yrs	59	F	EBV	negative	not published	0	0	1	BREACH trial, FR/BE	Alig 2024					not_mutated	not_mutated	not_mutated	not_mutated	mutated		3	1
HL093	CHL	26-30yrs	29	M	EBV	negative	not published	0	0	1	BREACH trial, FR/BE	Alig 2024	Nodular sclerosis				not_mutated	not_mutated	not_mutated	not_mutated	not_mutated		7	4
HL095	CHL	21-25yrs	23	F	EBV	negative	not published	0	0	1	BREACH trial, FR/BE	Alig 2024	Nodular sclerosis				not_mutated	not_mutated	not_mutated	not_mutated	not_mutated		7	4
HL097	CHL	16-20yrs	20	F	EBV	negative	not published	0	0	1	BREACH trial, FR/BE	Alig 2024	Nodular sclerosis				not_mutated	not_mutated	not_mutated	not_mutated	not_mutated		4	2
HL099	CHL	31-35yrs	35	F	EBV	negative	not published	0	0	1	BREACH trial, FR/BE	Alig 2024	Nodular sclerosis				not_mutated	not_mutated	not_mutated	not_mutated	not_mutated		23	7
HL101	CHL	21-25yrs	22	M	EBV	negative	not published	0	0	1	BREACH trial, FR/BE	Alig 2024	Nodular sclerosis				not_mutated	not_mutated	not_mutated	not_mutated	not_mutated		3	1
HL102	CHL	21-25yrs	25	M	EBV	negative	not published	0	0	1	BREACH trial, FR/BE	Alig 2024	Nodular sclerosis				mutated	not_mutated	not_mutated	not_mutated	mutated		11	6
HL104	CHL	21-25yrs	23	M	EBV	negative	not published	0	0	1	BREACH trial, FR/BE	Alig 2024	Nodular sclerosis				not_mutated	not_mutated	not_mutated	not_mutated	mutated		11	8
HL105	CHL	21-25yrs	21	F	EBV	negative	not published	0	0	1	BREACH trial, FR/BE	Alig 2024	Nodular sclerosis				not_mutated	not_mutated	mutated	not_mutated	not_mutated		15	7
HL106	CHL	21-25yrs	23	F	EBV	negative	not published	0	0	1	BREACH trial, FR/BE	Alig 2024	Nodular sclerosis				mutated	not_mutated	not_mutated	not_mutated	mutated		17	8
HL108	CHL	31-35yrs	35	M	EBV	negative	not published	0	0	1	BREACH trial, FR/BE	Alig 2024	Nodular sclerosis				not_mutated	not_mutated	not_mutated	not_mutated	not_mutated		4	3
HL110	CHL	21-25yrs	21	F	EBV	negative	not published	0	0	1	BREACH trial, FR/BE	Alig 2024	Mixed cellularity				not_mutated	not_mutated	not_mutated	not_mutated	not_mutated		5	4
HL115	CHL	31-35yrs	32	F	EBV	negative	not published	0	0	1	BREACH trial, FR/BE	Alig 2024	Nodular sclerosis				not_mutated	not_mutated	not_mutated	not_mutated	mutated		4	2
HL117	CHL	31-35yrs	31	F	EBV	negative	not published	0	0	1	BREACH trial, FR/BE	Alig 2024	Nodular sclerosis				not_mutated	not_mutated	not_mutated	not_mutated	not_mutated		7	3
HL118	CHL	26-30yrs	28	F	EBV	negative	not published	0	0	1	BREACH trial, FR/BE	Alig 2024	Nodular sclerosis				not_mutated	not_mutated	not_mutated	not_mutated	not_mutated		11	8
HL119	CHL	31-35yrs	35	M	EBV	negative	not published	0	0	1	BREACH trial, FR/BE	Alig 2024	Lymphocyte-rich				not_mutated	not_mutated	not_mutated	not_mutated	not_mutated		7	4
HL121	CHL	21-25yrs	22	F	EBV	negative	not published	0	0	1	BREACH trial, FR/BE	Alig 2024	Nodular sclerosis				not_mutated	not_mutated	not_mutated	not_mutated	mutated		10	4
HL124	CHL	36-40yrs	38	F	EBV	negative	not published	0	0	1	BREACH trial, FR/BE	Alig 2024	Nodular sclerosis				not_mutated	not_mutated	not_mutated	not_mutated	mutated		19	10
HL125	CHL	41-45yrs	44	M	EBV	negative	not published	0	0	1	BREACH trial, FR/BE	Alig 2024	Nodular sclerosis				not_mutated	not_mutated	not_mutated	not_mutated	mutated		16	9
HL126	CHL	31-35yrs	34	F	EBV	negative	not published	0	0	1	BREACH trial, FR/BE	Alig 2024	Nodular sclerosis				mutated	not_mutated	not_mutated	not_mutated	mutated		7	6
HL127	CHL	26-30yrs	28	M	EBV	negative	not published	0	0	1	BREACH trial, FR/BE	Alig 2024	Nodular sclerosis				not_mutated	not_mutated	not_mutated	not_mutated	not_mutated		3	2
HL128	CHL	21-25yrs	22	M	EBV	negative	not published	0	0	1	BREACH trial, FR/BE	Alig 2024	Nodular sclerosis				mutated	not_mutated	not_mutated	not_mutated	mutated		9	8
HL130	CHL	16-20yrs	18	M	EBV	negative	not published	0	0	1	BREACH trial, FR/BE	Alig 2024	Nodular sclerosis				not_mutated	not_mutated	not_mutated	not_mutated	mutated		12	8
HL132	CHL	56-60 yrs	59	F	EBV	negative	not published	0	0	1	BREACH trial, FR/BE	Alig 2024	Nodular sclerosis				mutated	not_mutated	not_mutated	not_mutated	mutated		7	3
HL133	CHL	21-25yrs	25	M	EBV	negative	not published	0	0	1	BREACH trial, FR/BE	Alig 2024	Nodular sclerosis				not_mutated	not_mutated	not_mutated	not_mutated	not_mutated		8	6
HL134	CHL	36-40yrs	39	F	EBV	negative	not published	0	0	1	BREACH trial, FR/BE	Alig 2024	Nodular sclerosis				not_mutated	not_mutated	mutated	not_mutated	mutated		20	13
HL140	CHL	26-30yrs	28	M	EBV	negative	not published	0	0	1	Leuven, BE	Alig 2024	Nodular sclerosis				not_mutated	not_mutated	not_mutated	not_mutated	mutated		11	7
HL143	CHL	31-35yrs	35	F	EBV	negative	not published	0	0	1	Stanford, CA	Alig 2024	Nodular sclerosis				not_mutated	not_mutated	mutated	not_mutated	not_mutated		12	7
HL146	CHL	21-25yrs	22	F	EBV	negative	not published	0	0	1	Stanford, CA	Alig 2024	Nodular sclerosis				not_mutated	not_mutated	not_mutated	not_mutated	not_mutated		16	9
HL147	CHL	26-30yrs	28	M	EBV	negative	not published	0	0	1	Stanford, CA	Alig 2024	Nodular sclerosis				not_mutated	not_mutated	not_mutated	not_mutated	mutated		20	15
HL149	CHL	46-50yrs	47	M	EBV	negative	not published	0	0	1	Stanford, CA	Alig 2024	Nodular sclerosis				not_mutated	not_mutated	not_mutated	not_mutated	mutated		26	21
HL150	CHL	26-30yrs	26	F	EBV	negative	not published	0	0	1	Stanford, CA	Alig 2024	Nodular sclerosis				not_mutated	not_mutated	not_mutated	not_mutated	not_mutated		11	6
HL154	CHL	21-25yrs	24	F	EBV	negative	not published	0	0	1	BREACH trial, FR/BE	Alig 2024	Nodular sclerosis				not_mutated	not_mutated	not_mutated	not_mutated	mutated		2	1
HL156	CHL	31-35yrs	33	F	EBV	negative	not published	0	0	1	BREACH trial, FR/BE	Alig 2024	Nodular sclerosis				not_mutated	not_mutated	not_mutated	not_mutated	not_mutated		10	4
HL158	CHL	16-20yrs	20	F	EBV	negative	not published	0	0	1	BREACH trial, FR/BE	Alig 2024	Nodular sclerosis				not_mutated	not_mutated	mutated	not_mutated	not_mutated		16	6
HL159	CHL	26-30yrs	28	M	EBV	negative	not published	0	0	1	BREACH trial, FR/BE	Alig 2024	Nodular sclerosis				not_mutated	not_mutated	not_mutated	not_mutated	not_mutated		5	4
HL160	CHL	36-40yrs	36	F	EBV	negative	not published	0	0	1	BREACH trial, FR/BE	Alig 2024	Nodular sclerosis				not_mutated	not_mutated	not_mutated	not_mutated	not_mutated		6	5
HL161	CHL	46-50yrs	50	M	EBV	negative	not published	0	0	1	BREACH trial, FR/BE	Alig 2024	Nodular sclerosis				not_mutated	not_mutated	not_mutated	not_mutated	not_mutated		10	6
HL162	CHL	16-20yrs	19	F	EBV	negative	not published	0	0	1	BREACH trial, FR/BE	Alig 2024	Nodular sclerosis				not_mutated	not_mutated	not_mutated	not_mutated	mutated		4	3
HL163	CHL	51-55yrs	52	F	EBV	negative	not published	0	0	1	BREACH trial, FR/BE	Alig 2024	Nodular sclerosis				not_mutated	not_mutated	not_mutated	not_mutated	not_mutated		31	9
HL164	CHL	26-30yrs	30	F	EBV	negative	not published	0	0	1	BREACH trial, FR/BE	Alig 2024	Nodular sclerosis				not_mutated	not_mutated	not_mutated	not_mutated	not_mutated		5	4
HL165	CHL	26-30yrs	26	M	EBV	negative	not published	0	0	1	BREACH trial, FR/BE	Alig 2024	Nodular sclerosis				not_mutated	mutated	not_mutated	not_mutated	mutated		8	6
HL166	CHL	36-40yrs	36	M	EBV	negative	not published	0	0	1	BREACH trial, FR/BE	Alig 2024	Nodular sclerosis				not_mutated	not_mutated	not_mutated	not_mutated	mutated		29	12
HL167	CHL	26-30yrs	26	M	EBV	negative	not published	0	0	1	BREACH trial, FR/BE	Alig 2024	Nodular sclerosis				not_mutated	not_mutated	not_mutated	not_mutated	mutated		11	8
HL169	CHL	26-30yrs	27	M	EBV	negative	not published	0	0	1	BREACH trial, FR/BE	Alig 2024	Nodular sclerosis				not_mutated	not_mutated	not_mutated	not_mutated	not_mutated		4	0
HL170	CHL	41-45yrs	45	M	EBV	negative	not published	0	0	1	BREACH trial, FR/BE	Alig 2024					not_mutated	not_mutated	not_mutated	not_mutated	not_mutated		3	3
HL172	CHL	21-25yrs	22	F	EBV	negative	not published	0	0	1	BREACH trial, FR/BE	Alig 2024	Nodular sclerosis				not_mutated	not_mutated	not_mutated	not_mutated	not_mutated		7	2
HL173	CHL	56-60 yrs	60	F	EBV	negative	not published	0	0	1	BREACH trial, FR/BE	Alig 2024	Nodular sclerosis				mutated	not_mutated	not_mutated	not_mutated	mutated		10	7
HL175	CHL	21-25yrs	21	M	EBV	negative	not published	0	0	1	BREACH trial, FR/BE	Alig 2024	Nodular sclerosis				not_mutated	not_mutated	not_mutated	not_mutated	mutated		7	4
HL176	CHL	21-25yrs	23	F	EBV	negative	not published	0	0	1	BREACH trial, FR/BE	Alig 2024	Nodular sclerosis				not_mutated	not_mutated	not_mutated	not_mutated	mutated		9	7
HL177	CHL	41-45yrs	45	F	EBV	negative	not published	0	0	1	BREACH trial, FR/BE	Alig 2024	Nodular sclerosis				not_mutated	not_mutated	not_mutated	not_mutated	not_mutated		6	3
HL180	CHL	41-45yrs	41	F	EBV	negative	not published	0	0	1	BREACH trial, FR/BE	Alig 2024	Nodular sclerosis				not_mutated	not_mutated	not_mutated	not_mutated	not_mutated		23	9
HL181	CHL	46-50yrs	48	M	EBV	negative	not published	0	0	1	BREACH trial, FR/BE	Alig 2024	Nodular sclerosis				not_mutated	not_mutated	not_mutated	not_mutated	not_mutated		9	3
HL182	CHL	31-35yrs	33	M	EBV	negative	not published	0	0	1	BREACH trial, FR/BE	Alig 2024	Nodular sclerosis				not_mutated	not_mutated	mutated	not_mutated	not_mutated		16	9
HL183	CHL	16-20yrs	18	F	EBV	negative	not published	0	0	1	BREACH trial, FR/BE	Alig 2024	Nodular sclerosis				not_mutated	not_mutated	not_mutated	not_mutated	mutated		10	5
HL184	CHL	26-30yrs	29	F	EBV	negative	not published	0	0	1	BREACH trial, FR/BE	Alig 2024	Nodular sclerosis				mutated	not_mutated	not_mutated	not_mutated	mutated		36	18
HL185	CHL	21-25yrs	21	F	EBV	negative	not published	0	0	1	BREACH trial, FR/BE	Alig 2024	Nodular sclerosis				mutated	not_mutated	not_mutated	not_mutated	mutated		40	21
HL187	CHL	26-30yrs	26	M	EBV	negative	not published	0	0	1	BREACH trial, FR/BE	Alig 2024	Nodular sclerosis				not_mutated	mutated	not_mutated	not_mutated	not_mutated		10	2
HL188	CHL	21-25yrs	22	F	EBV	negative	not published	0	0	1	BREACH trial, FR/BE	Alig 2024	Nodular sclerosis				not_mutated	not_mutated	not_mutated	not_mutated	mutated		16	10
HL189	CHL	51-55yrs	54	F	EBV	negative	not published	0	0	1	BREACH trial, FR/BE	Alig 2024	Nodular sclerosis				not_mutated	not_mutated	not_mutated	not_mutated	not_mutated		2	1
HL190	CHL	31-35yrs	31	F	EBV	negative	not published	0	0	1	BREACH trial, FR/BE	Alig 2024	Nodular sclerosis				not_mutated	not_mutated	not_mutated	not_mutated	not_mutated		6	1
HL192	CHL	31-35yrs	31	F	EBV	negative	not published	0	0	1	BREACH trial, FR/BE	Alig 2024	Nodular sclerosis				not_mutated	not_mutated	not_mutated	not_mutated	mutated		19	10
HL193	CHL	46-50yrs	48	M	EBV	negative	not published	0	0	1	BREACH trial, FR/BE	Alig 2024	Nodular sclerosis				not_mutated	not_mutated	not_mutated	not_mutated	mutated		28	15
HL194	CHL	21-25yrs	25	F	EBV	negative	not published	0	0	1	BREACH trial, FR/BE	Alig 2024	Nodular sclerosis				not_mutated	not_mutated	not_mutated	not_mutated	mutated		11	8
HL196	CHL	41-45yrs	44	M	EBV	negative	not published	0	0	1	BREACH trial, FR/BE	Alig 2024	Nodular sclerosis				mutated	not_mutated	not_mutated	not_mutated	mutated		19	7
HL197	CHL	46-50yrs	48	F	EBV	negative	not published	0	0	1	BREACH trial, FR/BE	Alig 2024	Nodular sclerosis				not_mutated	not_mutated	not_mutated	not_mutated	not_mutated		8	2
HL198	CHL	21-25yrs	22	F	EBV	negative	not published	0	0	1	BREACH trial, FR/BE	Alig 2024	Mixed cellularity				not_mutated	not_mutated	mutated	not_mutated	mutated		20	9
HL200	CHL	31-35yrs	32	M	EBV	negative	not published	0	0	1	Leuven, BE	Alig 2024	Nodular sclerosis				not_mutated	not_mutated	not_mutated	not_mutated	not_mutated		4	3
HL206	CHL	61-65yrs	65	M	EBV	negative	not published	0	0	1	Leuven, BE	Alig 2024	Lymphocyte-rich				not_mutated	not_mutated	not_mutated	not_mutated	not_mutated		3	0
HL208	CHL	11-15yrs	15	F	EBV	negative	not published	0	0	1	Leuven, BE	Alig 2024	Nodular sclerosis				not_mutated	not_mutated	not_mutated	not_mutated	not_mutated		1	1
HL210	CHL	31-35yrs	35	F	EBV	negative	not published	0	0	1	Leuven, BE	Alig 2024					not_mutated	not_mutated	not_mutated	not_mutated	not_mutated		5	1
HL211	CHL	31-35yrs	32	F	EBV	negative	not published	0	0	1	Leuven, BE	Alig 2024					not_mutated	not_mutated	not_mutated	not_mutated	not_mutated		8	5
HL213	CHL	36-40yrs	39	F	EBV	negative	not published	0	0	1	Leuven, BE	Alig 2024	Nodular sclerosis				mutated	not_mutated	not_mutated	not_mutated	not_mutated		8	2
HL214	CHL	66-70yrs	68	F	EBV	negative	not published	0	0	1	Leuven, BE	Alig 2024	Nodular sclerosis				mutated	not_mutated	not_mutated	not_mutated	mutated		12	7
HL215	CHL	21-25yrs	21	F	EBV	negative	not published	0	0	1	Leuven, BE	Alig 2024	Mixed cellularity				not_mutated	not_mutated	not_mutated	not_mutated	not_mutated		12	8
HL216	CHL	16-20yrs	18	F	EBV	negative	not published	0	0	1	Leuven, BE	Alig 2024	Nodular sclerosis				not_mutated	not_mutated	not_mutated	not_mutated	not_mutated		8	4
HL217	CHL	21-25yrs	22	F	EBV	negative	not published	0	0	1	BREACH trial, FR/BE	Alig 2024	Nodular sclerosis				not_mutated	not_mutated	not_mutated	not_mutated	not_mutated		10	3
HL218	CHL	16-20yrs	19	M	EBV	negative	not published	0	0	1	BREACH trial, FR/BE	Alig 2024	Nodular sclerosis				not_mutated	not_mutated	not_mutated	not_mutated	mutated		4	2
HL220	CHL	46-50yrs	49	F	EBV	negative	not published	0	0	1	BREACH trial, FR/BE	Alig 2024	Mixed cellularity				not_mutated	not_mutated	not_mutated	not_mutated	not_mutated		2	0
HL221	CHL	26-30yrs	29	M	EBV	negative	not published	0	0	1	BREACH trial, FR/BE	Alig 2024	Nodular sclerosis				not_mutated	not_mutated	not_mutated	not_mutated	mutated		21	14
HL222	CHL	31-35yrs	34	M	EBV	negative	not published	0	0	1	BREACH trial, FR/BE	Alig 2024	Nodular sclerosis				not_mutated	not_mutated	not_mutated	not_mutated	not_mutated		3	0
HL223	CHL	41-45yrs	42	M	EBV	negative	not published	0	0	1	BREACH trial, FR/BE	Alig 2024	Nodular sclerosis				not_mutated	not_mutated	not_mutated	not_mutated	mutated		23	12
HL224	CHL	41-45yrs	44	F	EBV	negative	not published	0	0	1	BREACH trial, FR/BE	Alig 2024	Nodular sclerosis				mutated	mutated	not_mutated	not_mutated	not_mutated		12	7
HL225	CHL	26-30yrs	27	F	EBV	negative	not published	0	0	1	BREACH trial, FR/BE	Alig 2024	Nodular sclerosis				not_mutated	not_mutated	not_mutated	not_mutated	not_mutated		4	4
HL226	CHL	21-25yrs	23	M	EBV	negative	not published	0	0	1	BREACH trial, FR/BE	Alig 2024	Nodular sclerosis				not_mutated	not_mutated	not_mutated	not_mutated	not_mutated		22	12
HL227	CHL	16-20yrs	18	M	EBV	negative	not published	0	0	1	BREACH trial, FR/BE	Alig 2024	Nodular sclerosis				not_mutated	not_mutated	not_mutated	not_mutated	mutated		5	4
HL240	CHL	61-65yrs	64	M	EBV	negative	not published	0	0	1	Bellinzona, CH	Alig 2024	Mixed cellularity				not_mutated	not_mutated	not_mutated	not_mutated	mutated		26	9
HL242	CHL	56-60 yrs	57	F	EBV	negative	not published	0	0	1	Bellinzona, CH	Alig 2024	Nodular sclerosis				not_mutated	not_mutated	not_mutated	not_mutated	not_mutated		1	0
HL248	CHL	51-55yrs	53	F	EBV	negative	not published	0	0	1	Bellinzona, CH	Alig 2024	Nodular sclerosis				not_mutated	not_mutated	not_mutated	not_mutated	not_mutated		0	0
HL249	CHL	26-30yrs	26	F	EBV	negative	not published	0	0	1	Bellinzona, CH	Alig 2024	Nodular sclerosis				not_mutated	not_mutated	not_mutated	not_mutated	mutated		7	4
HL250	CHL	16-20yrs	18	M	EBV	negative	not published	0	0	1	Bellinzona, CH	Alig 2024	Nodular sclerosis				not_mutated	not_mutated	not_mutated	not_mutated	not_mutated		7	4
HL252	CHL	31-35yrs	31	M	EBV	negative	not published	0	0	1	Bellinzona, CH	Alig 2024	Nodular sclerosis				not_mutated	not_mutated	not_mutated	not_mutated	not_mutated		10	6
HL254	CHL	26-30yrs	30	F	EBV	negative	not published	0	0	1	Bellinzona, CH	Alig 2024	Mixed cellularity				not_mutated	not_mutated	not_mutated	not_mutated	not_mutated		4	2
HL257	CHL	51-55yrs	53	F	EBV	negative	not published	0	0	1	Bellinzona, CH	Alig 2024	Nodular sclerosis				not_mutated	not_mutated	mutated	not_mutated	not_mutated		11	3
IID_H198425	CHL	56-60 yrs	58		EBV	negative	neg	0	1	0		Maura 2023	Nodular sclerosis				not_mutated	not_mutated	not_mutated	not_mutated	not_mutated		56	3
IID_H198426	CHL	51-55yrs	55		EBV	negative	neg	0	1	0		Maura 2023	Nodular sclerosis				not_mutated	not_mutated	not_mutated	not_mutated	not_mutated		88	1
IID_H198427	CHL	76-80yrs	76		EBV	negative	neg	0	1	0		Maura 2023	Nodular sclerosis				mutated	not_mutated	not_mutated	not_mutated	not_mutated		77	1
IID_H198428	CHL	66-70yrs	69		EBV	negative	neg	0	1	0		Maura 2023	Nodular sclerosis				mutated	not_mutated	not_mutated	not_mutated	not_mutated		59	1
IID_H198429	CHL	66-70yrs	66		EBV	negative	neg	0	1	0		Maura 2023					not_mutated	not_mutated	not_mutated	not_mutated	not_mutated		89	5
IID_H198430	CHL	26-30yrs	26		EBV	negative	neg	0	1	0		Maura 2023	Nodular sclerosis				not_mutated	not_mutated	not_mutated	not_mutated	not_mutated		159	5
IID_H198431	CHL	11-15yrs	12		EBV	negative	neg	0	1	0		Maura 2023	Nodular sclerosis				not_mutated	not_mutated	not_mutated	not_mutated	mutated		123	6
IID_H198432	CHL	11-15yrs	12		EBV	negative	neg	0	1	0		Maura 2023	Nodular sclerosis				not_mutated	not_mutated	not_mutated	not_mutated	mutated		129	4
IID_H198433	CHL	11-15yrs	15		EBV	negative	neg	0	1	0		Maura 2023	Nodular sclerosis				not_mutated	not_mutated	not_mutated	not_mutated	not_mutated		133	3
IID_H198434	CHL	16-20yrs	18		EBV	negative	neg	0	1	0		Maura 2023	Mixed cellularity				not_mutated	not_mutated	not_mutated	not_mutated	mutated		151	7
IID_H198436	CHL	16-20yrs	18		EBV	negative	neg	0	1	0		Maura 2023	Nodular sclerosis				not_mutated	not_mutated	not_mutated	not_mutated	not_mutated		142	7
IID_H198438	CHL	11-15yrs	13		EBV	negative	neg	0	1	0		Maura 2023	Mixed cellularity				not_mutated	not_mutated	not_mutated	not_mutated	mutated		271	13
IID_H198440	CHL	16-20yrs	19		EBV	negative	neg	0	1	0		Maura 2023	Nodular sclerosis				not_mutated	not_mutated	not_mutated	not_mutated	mutated		122	7
IID_H198441	CHL	16-20yrs	17		EBV	negative	neg	0	1	0		Maura 2023	Nodular sclerosis				not_mutated	not_mutated	not_mutated	not_mutated	not_mutated		69	10
IID_H198442	CHL	16-20yrs	16		EBV	negative	neg	0	1	0		Maura 2023	Nodular sclerosis				not_mutated	not_mutated	not_mutated	not_mutated	not_mutated		139	12
IID_H198443	CHL	16-20yrs	16		EBV	negative	neg	0	1	0		Maura 2023	Mixed cellularity				not_mutated	not_mutated	not_mutated	not_mutated	mutated		81	7
IID_H198445	CHL	21-25yrs	24		EBV	negative	neg	0	1	0		Maura 2023	Nodular sclerosis				not_mutated	not_mutated	not_mutated	not_mutated	not_mutated		143	10
IID_H198446	CHL	16-20yrs	19		EBV	negative	neg	0	1	0		Maura 2023	Nodular sclerosis				not_mutated	not_mutated	not_mutated	not_mutated	not_mutated		181	6
IID_H198448	CHL	26-30yrs	27		EBV	negative	neg	0	1	0		Maura 2023	Nodular sclerosis				mutated	not_mutated	not_mutated	not_mutated	not_mutated		174	10
IID_H198449	CHL	21-25yrs	24		EBV	negative	neg	0	1	0		Maura 2023	Nodular sclerosis				not_mutated	not_mutated	not_mutated	not_mutated	mutated		144	5
IID_H198451	CHL	11-15yrs	11		EBV	negative	neg	0	1	0		Maura 2023	Nodular sclerosis				not_mutated	not_mutated	not_mutated	not_mutated	mutated		132	7
IID_H198439	CHL	6-10yrs	7		EBV	EBV type 1	pos	0	1	0		Maura 2023	Lymphocyte-rich				not_mutated	not_mutated	not_mutated	not_mutated	mutated		69	2
IID_H198447	CHL	26-30yrs	27		EBV	EBV type 1	pos	0	1	0		Maura 2023	Nodular sclerosis				not_mutated	not_mutated	not_mutated	not_mutated	not_mutated		61	2
IID_H198450	CHL	81-85yrs	85		EBV	EBV type 1	pos	0	1	0		Maura 2023	Nodular sclerosis				not_mutated	not_mutated	not_mutated	not_mutated	not_mutated		80	3
IID_H201327	CHL	61-65yrs	62		EBV		pos	1	0	0	wes	Maura 2023	Mixed cellularity				not_mutated	not_mutated	not_mutated	not_mutated	not_mutated		55	1
IID_H201328	CHL	41-45yrs	41		EBV	negative	neg	1	0	0	wes	Maura 2023	Nodular sclerosis				not_mutated	not_mutated	not_mutated	not_mutated	not_mutated		55	2
IID_H201329	CHL	61-65yrs	63		EBV	negative	neg	1	0	0	wes	Maura 2023	Nodular sclerosis				not_mutated	not_mutated	not_mutated	not_mutated	mutated		202	8
IID_H201331	CHL	11-15yrs	14		EBV	negative	neg	1	0	0	wes	Maura 2023	Nodular sclerosis				not_mutated	not_mutated	not_mutated	not_mutated	not_mutated		130	5
IID_H201333	CHL	11-15yrs	11		EBV		pos	1	0	0	wes	Maura 2023					not_mutated	not_mutated	not_mutated	not_mutated	not_mutated		96	4
IID_H201334	CHL	11-15yrs	14		EBV	negative	neg	1	0	0	wes	Maura 2023	Nodular sclerosis				not_mutated	not_mutated	not_mutated	not_mutated	mutated		150	6
IID_H201335	CHL	11-15yrs	15		EBV	negative	neg	1	0	0	wes	Maura 2023					not_mutated	not_mutated	not_mutated	not_mutated	not_mutated		149	3
IID_H201339	CHL	16-20yrs	17		EBV	negative	neg	1	0	0	wes	Maura 2023	Nodular sclerosis				not_mutated	not_mutated	not_mutated	not_mutated	not_mutated		128	3
IID_H201340	CHL	11-15yrs	14		EBV	negative	neg	1	0	0	wes	Maura 2023	Nodular sclerosis				not_mutated	not_mutated	not_mutated	not_mutated	mutated		73	3
IID_H201341	CHL	16-20yrs	17		EBV	negative	neg	1	0	0	wes	Maura 2023	Nodular sclerosis				not_mutated	not_mutated	not_mutated	not_mutated	not_mutated		102	7
IID_H201345	CHL	16-20yrs	17		EBV	negative	neg	1	0	0	wes	Maura 2023	Nodular sclerosis				not_mutated	not_mutated	not_mutated	not_mutated	mutated		78	6
IID_H201347	CHL	21-25yrs	22		EBV	negative	neg	1	0	0	wes	Maura 2023	Nodular sclerosis				not_mutated	not_mutated	not_mutated	not_mutated	not_mutated		203	7
IID_H201348	CHL	26-30yrs	26		EBV	negative	neg	1	0	0	wes	Maura 2023	Nodular sclerosis				not_mutated	not_mutated	not_mutated	not_mutated	mutated		146	5
IID_H201349	CHL	31-35yrs	34		EBV	negative	neg	1	0	0	wes	Maura 2023	Nodular sclerosis				mutated	not_mutated	not_mutated	not_mutated	mutated		160	11
IID_H201350	CHL	21-25yrs	25		EBV	negative	neg	1	0	0	wes	Maura 2023	Nodular sclerosis				not_mutated	not_mutated	not_mutated	not_mutated	not_mutated		86	0
IID_H201351	CHL	26-30yrs	27		EBV	negative	neg	1	0	0	wes	Maura 2023	Nodular sclerosis				not_mutated	not_mutated	not_mutated	not_mutated	not_mutated		210	1
IID_H201352	CHL	11-15yrs	14		EBV	negative	neg	1	0	0	wes	Maura 2023					not_mutated	not_mutated	not_mutated	not_mutated	not_mutated		49	2
IID_H201353	CHL	56-60 yrs	59		EBV		pos	1	0	0	wes	Maura 2023	Lymphocyte-rich				not_mutated	not_mutated	not_mutated	not_mutated	not_mutated		47	0
IID_H201354	CHL	46-50yrs	47		EBV		pos	1	0	0	wes	Maura 2023	Mixed cellularity				not_mutated	not_mutated	not_mutated	not_mutated	not_mutated		75	1
IID_H201355	CHL	31-35yrs	32		EBV	negative	neg	1	0	0	wes	Maura 2023	Nodular sclerosis				not_mutated	not_mutated	not_mutated	not_mutated	mutated		114	7
IID_H201356	CHL	26-30yrs	28		EBV	negative	neg	1	0	0	wes	Maura 2023	Nodular sclerosis				not_mutated	not_mutated	not_mutated	not_mutated	not_mutated		16	1
IID_H201357	CHL	26-30yrs	29		EBV	negative	neg	1	0	0	wes	Maura 2023	Nodular sclerosis				not_mutated	not_mutated	not_mutated	not_mutated	not_mutated		197	14
IID_H201359	CHL	56-60 yrs	57		EBV		pos	1	0	0	wes	Maura 2023	Mixed cellularity				not_mutated	not_mutated	not_mutated	not_mutated	not_mutated		39	2
IID_H201360	CHL	51-55yrs	51		EBV	negative	neg	1	0	0	wes	Maura 2023					mutated	not_mutated	not_mutated	not_mutated	mutated		209	7
IID_H201361	CHL	26-30yrs	29		EBV	negative	neg	1	0	0	wes	Maura 2023	Nodular sclerosis				not_mutated	not_mutated	not_mutated	not_mutated	mutated		122	6
IID_H201362	CHL	21-25yrs	21		EBV		pos	1	0	0	wes	Maura 2023	Nodular sclerosis				not_mutated	not_mutated	not_mutated	not_mutated	not_mutated		107	5
IID_H201364	CHL	11-15yrs	11		EBV	negative	neg	1	0	0	wes	Maura 2023	Nodular sclerosis				not_mutated	not_mutated	not_mutated	not_mutated	not_mutated		51	2
IID_H201365	CHL	31-35yrs	32		EBV	negative	neg	1	0	0	wes	Maura 2023	Nodular sclerosis				not_mutated	not_mutated	not_mutated	not_mutated	mutated		133	10
IID_H201366	CHL	21-25yrs	25		EBV	negative	neg	1	0	0	wes	Maura 2023	Nodular sclerosis				not_mutated	not_mutated	mutated	not_mutated	mutated		112	3
IID_H201367	CHL	56-60 yrs	58		EBV	negative	neg	1	0	0	wes	Maura 2023	Nodular sclerosis				not_mutated	not_mutated	not_mutated	not_mutated	not_mutated		160	10
IID_H201368	CHL	36-40yrs	40		EBV	negative	neg	1	0	0	wes	Maura 2023	Nodular sclerosis				not_mutated	not_mutated	not_mutated	not_mutated	mutated		131	6
IID_H201369	CHL				EBV		pos	1	0	0	wes	Maura 2023	Mixed cellularity				not_mutated	not_mutated	not_mutated	not_mutated	not_mutated		40	0
IID_H201370	CHL	26-30yrs	26		EBV	negative	neg	1	0	0	wes	Maura 2023	Nodular sclerosis				not_mutated	not_mutated	not_mutated	not_mutated	not_mutated		7	0
IID_H201371	CHL	26-30yrs	26		EBV	negative	neg	1	0	0	wes	Maura 2023	Nodular sclerosis				not_mutated	not_mutated	not_mutated	not_mutated	not_mutated		11	0
IID_H201372	CHL	21-25yrs	25		EBV	negative	neg	1	0	0	wes	Maura 2023	Nodular sclerosis				not_mutated	not_mutated	not_mutated	not_mutated	not_mutated		114	4
HL258	CHL	31-35yrs	31	M	EBV	negative	not published	0	0	1	Bellinzona, CH	Alig 2024	Nodular sclerosis				not_mutated	not_mutated	not_mutated	not_mutated	mutated		16	10
HL260	CHL	31-35yrs	33	F	EBV	negative	not published	0	0	1	Bellinzona, CH	Alig 2024	Nodular sclerosis				not_mutated	not_mutated	not_mutated	not_mutated	mutated		11	5
HL265	CHL	16-20yrs	18	F	EBV	negative	not published	0	0	1	Bellinzona, CH	Alig 2024	Nodular sclerosis				mutated	not_mutated	not_mutated	not_mutated	not_mutated		14	8
HL266	CHL	21-25yrs	21	M	EBV	negative	not published	0	0	1	Bellinzona, CH	Alig 2024	Nodular sclerosis				not_mutated	not_mutated	not_mutated	not_mutated	mutated		10	7
HL267	CHL	36-40yrs	38	F	EBV	negative	not published	0	0	1	Bellinzona, CH	Alig 2024	Nodular sclerosis				not_mutated	not_mutated	not_mutated	not_mutated	mutated		17	7
HL269	CHL	71-75yrs	73	F	EBV	negative	not published	0	0	1	Bellinzona, CH	Alig 2024	Mixed cellularity				not_mutated	not_mutated	not_mutated	not_mutated	not_mutated		8	1
HL271	CHL	26-30yrs	30	F	EBV	negative	not published	0	0	1	PAVD trial, WA	Alig 2024					not_mutated	not_mutated	mutated	not_mutated	mutated		20	7
HL272	CHL	26-30yrs	29	M	EBV	negative	not published	0	0	1	PAVD trial, WA	Alig 2024					not_mutated	not_mutated	not_mutated	not_mutated	not_mutated		17	8
HL273	CHL	16-20yrs	18	F	EBV	negative	not published	0	0	1	PAVD trial, WA	Alig 2024					mutated	not_mutated	not_mutated	not_mutated	not_mutated		7	4
HL275	CHL	26-30yrs	26	M	EBV	negative	not published	0	0	1	PAVD trial, WA	Alig 2024					not_mutated	not_mutated	not_mutated	not_mutated	mutated		18	4
HL276	CHL	26-30yrs	29	F	EBV	negative	not published	0	0	1	PAVD trial, WA	Alig 2024					not_mutated	not_mutated	not_mutated	not_mutated	not_mutated		14	9
HL278	CHL	21-25yrs	21	M	EBV	negative	not published	0	0	1	PAVD trial, WA	Alig 2024					not_mutated	not_mutated	not_mutated	not_mutated	not_mutated		7	4
HL280	CHL	21-25yrs	25	M	EBV	negative	not published	0	0	1	PAVD trial, WA	Alig 2024					not_mutated	not_mutated	not_mutated	not_mutated	not_mutated		4	2
HL281	CHL	31-35yrs	32	F	EBV	negative	not published	0	0	1	PAVD trial, WA	Alig 2024					not_mutated	not_mutated	not_mutated	not_mutated	mutated		18	11
HL284	CHL	46-50yrs	48	F	EBV	negative	not published	0	0	1	PAVD trial, WA	Alig 2024					not_mutated	not_mutated	not_mutated	not_mutated	not_mutated		10	4
HL285	CHL	41-45yrs	41	M	EBV	negative	not published	0	0	1	PAVD trial, WA	Alig 2024					mutated	not_mutated	not_mutated	not_mutated	mutated		23	13
HL286	CHL	21-25yrs	24	F	EBV	negative	not published	0	0	1	PAVD trial, WA	Alig 2024					not_mutated	not_mutated	not_mutated	not_mutated	not_mutated		12	9
HL288	CHL	21-25yrs	21	F	EBV	negative	not published	0	0	1	PAVD trial, WA	Alig 2024					not_mutated	not_mutated	not_mutated	not_mutated	not_mutated		8	2
HL289	CHL	31-35yrs	32	F	EBV	negative	not published	0	0	1	PAVD trial, WA	Alig 2024					not_mutated	not_mutated	not_mutated	not_mutated	mutated		16	4
HL290	CHL	26-30yrs	29	M	EBV	negative	not published	0	0	1	AHL2011 trial, FR/BE	Alig 2024	Nodular sclerosis				not_mutated	not_mutated	not_mutated	not_mutated	mutated		21	13
HL292	CHL	31-35yrs	33	M	EBV	negative	not published	0	0	1	AHL2011 trial, FR/BE	Alig 2024	Nodular sclerosis				not_mutated	not_mutated	not_mutated	not_mutated	mutated		14	10
HL293	CHL	41-45yrs	41	F	EBV	negative	not published	0	0	1	AHL2011 trial, FR/BE	Alig 2024	Nodular sclerosis				not_mutated	not_mutated	not_mutated	not_mutated	not_mutated		1	1
HL298	CHL	51-55yrs	53	M	EBV	negative	not published	0	0	1	AHL2011 trial, FR/BE	Alig 2024	Mixed cellularity				not_mutated	not_mutated	not_mutated	not_mutated	mutated		3	2
HL301	CHL	46-50yrs	50	M	EBV	negative	not published	0	0	1	AHL2011 trial, FR/BE	Alig 2024	Nodular sclerosis				mutated	not_mutated	not_mutated	not_mutated	mutated		8	2
HL302	CHL	21-25yrs	22	M	EBV	negative	not published	0	0	1	AHL2011 trial, FR/BE	Alig 2024	Nodular sclerosis				not_mutated	not_mutated	not_mutated	not_mutated	mutated		7	5
HL303	CHL	16-20yrs	19	F	EBV	negative	not published	0	0	1	AHL2011 trial, FR/BE	Alig 2024	Nodular sclerosis				not_mutated	not_mutated	not_mutated	not_mutated	mutated		19	11
HL305	CHL	56-60 yrs	56	M	EBV	negative	not published	0	0	1	AHL2011 trial, FR/BE	Alig 2024	Nodular sclerosis				not_mutated	not_mutated	mutated	not_mutated	mutated		23	6
HL306	CHL	36-40yrs	38	F	EBV	negative	not published	0	0	1	AHL2011 trial, FR/BE	Alig 2024	Nodular sclerosis				not_mutated	not_mutated	not_mutated	not_mutated	not_mutated		13	4
HL308	CHL	21-25yrs	23	M	EBV	negative	not published	0	0	1	AHL2011 trial, FR/BE	Alig 2024	Nodular sclerosis				mutated	not_mutated	not_mutated	not_mutated	not_mutated		5	3
HL309	CHL	16-20yrs	19	M	EBV	negative	not published	0	0	1	AHL2011 trial, FR/BE	Alig 2024	Nodular sclerosis				not_mutated	mutated	not_mutated	not_mutated	not_mutated		12	6
TCGA-3M-AB46	gastric	66-70yrs	70	M	EBV	negative	neg	1	0	0		The Cancer Genome Atlas Research Network 2014	STAD_CIN				mutated	not_mutated	not_mutated	not_mutated	not_mutated	not_mutated	167	2	18	8	45				0	20	31	0						0	0			7.69231	3.4188	19.2308
TCGA-3M-AB47	gastric	51-55yrs	51	M	EBV	negative	neg	1	0	0		The Cancer Genome Atlas Research Network 2014	STAD_GS				not_mutated	not_mutated	not_mutated	not_mutated	not_mutated	not_mutated	107	3	56	0	41				0	0	0	0						0	0			37.8378	0	27.7027
TCGA-B7-5816	gastric	51-55yrs	51	F	EBV	negative	neg	1	0	0		The Cancer Genome Atlas Research Network 2014	STAD_MSI			TCGA-B7-5816	not_mutated	not_mutated	mutated	not_mutated	not_mutated	not_mutated	1213	10	359	0	210				0	0	368	148						0	0			20.9452	0	12.252
TCGA-B7-A5TI	gastric	51-55yrs	52	M	EBV	negative	neg	1	0	0		The Cancer Genome Atlas Research Network 2014	STAD_MSI			TCGA-B7-A5TI	mutated	not_mutated	not_mutated	not_mutated	not_mutated	not_mutated	554	5	255	0	211				0	0	237	0						0	0			30.7229	0	25.4217
TCGA-B7-A5TJ	gastric	71-75yrs	74	M	EBV	negative	neg	1	0	0		The Cancer Genome Atlas Research Network 2014	STAD_CIN				mutated	not_mutated	not_mutated	not_mutated	not_mutated	not_mutated	227	3	113	0	91				0	0	63	0						0	0			33.8323	0	27.2455
TCGA-B7-A5TN	gastric	56-60yrs	60	M	EBV	negative	neg	1	0	0		The Cancer Genome Atlas Research Network 2014	STAD_CIN				mutated	not_mutated	mutated	not_mutated	not_mutated	not_mutated	70	1	38	0	44				19	0	0	0						0	0			35.514	0	41.1215
TCGA-BR-4183	gastric	51-55yrs	55	F	EBV	negative	neg	1	0	0		The Cancer Genome Atlas Research Network 2014					mutated	not_mutated	not_mutated	not_mutated	not_mutated	not_mutated	56	2	32	0	12				0	0	0	0						0	0			37.2093	0	13.9535
TCGA-BR-4184	gastric	66-70yrs	70	M	EBV	negative	neg	1	0	0		The Cancer Genome Atlas Research Network 2014				TCGA-BR-4184	mutated	not_mutated	not_mutated	mutated	not_mutated	not_mutated	3152	20	140	0	0				0	0	4080	0						0	0			3.0127	0	0
TCGA-BR-4187	gastric	56-60yrs	56	M	EBV	negative	neg	1	0	0		The Cancer Genome Atlas Research Network 2014	STAD_GS				not_mutated	not_mutated	not_mutated	not_mutated	not_mutated	not_mutated	30	2	19	0	0				9	0	14	0						0	0			43.1818	0	0
TCGA-BR-4188	gastric	51-55yrs	53	F	EBV	negative	neg	1	0	0		The Cancer Genome Atlas Research Network 2014					not_mutated	not_mutated	not_mutated	not_mutated	not_mutated	not_mutated	104	4	71	0	38				0	0	0	0						0	0			48.6301	0	26.0274
TCGA-BR-4191	gastric	71-75yrs	72	M	EBV	negative	neg	1	0	0		The Cancer Genome Atlas Research Network 2014	STAD_CIN				not_mutated	not_mutated	not_mutated	not_mutated	not_mutated	not_mutated	198	3	23	0	48				0	0	0	0						5	0			8.15603	0	17.0213
TCGA-BR-4201	gastric	66-70yrs	66	F	EBV	negative	neg	1	0	0		The Cancer Genome Atlas Research Network 2014	STAD_MSI			TCGA-BR-4201	not_mutated	not_mutated	not_mutated	not_mutated	not_mutated	not_mutated	1362	5	482	0	548				0	0	491	0						0	0			25.3151	0	28.7815
TCGA-BR-4255	gastric	76-80yrs	76	F	EBV	negative	neg	1	0	0		The Cancer Genome Atlas Research Network 2014	STAD_CIN				mutated	not_mutated	not_mutated	not_mutated	not_mutated	not_mutated	52	1	27	0	55				0	0	0	0						0	0			31.3953	0	63.9535
TCGA-BR-4256	gastric	76-80yrs	80	M	EBV	negative	neg	1	0	0		The Cancer Genome Atlas Research Network 2014	STAD_MSI			TCGA-BR-4256	mutated	not_mutated	not_mutated	not_mutated	mutated	not_mutated	966	2	292	0	260				0	0	314	0						0	0			21.0223	0	18.7185
TCGA-BR-4257	gastric	76-80yrs	79	F	EBV	negative	neg	1	0	0		The Cancer Genome Atlas Research Network 2014	STAD_MSI			TCGA-BR-4257	not_mutated	not_mutated	not_mutated	not_mutated	not_mutated	not_mutated	993	3	328	0	332				0	0	289	0						0	0			21.8813	0	22.1481
TCGA-BR-4267	gastric	51-55yrs	51	M	EBV	negative	neg	1	0	0		The Cancer Genome Atlas Research Network 2014	STAD_CIN				not_mutated	not_mutated	not_mutated	not_mutated	not_mutated	not_mutated	78	3	20	0	17				0	0	0	0						0	0			18.1818	0	15.4545
TCGA-BR-4279	gastric	41-45yrs	43	M	EBV	negative	neg	1	0	0		The Cancer Genome Atlas Research Network 2014	STAD_CIN				not_mutated	not_mutated	not_mutated	not_mutated	not_mutated	not_mutated	39	3	19	0	25				17	0	0	0						0	0			28.7879	0	37.8788
TCGA-BR-4280	gastric	76-80yrs	78	F	EBV	negative	neg	1	0	0		The Cancer Genome Atlas Research Network 2014	STAD_MSI			TCGA-BR-4280	not_mutated	not_mutated	not_mutated	not_mutated	not_mutated	not_mutated	715	1	139	0	86				0	0	274	0						0	0			13.8861	0	8.59141
TCGA-BR-4292	gastric	71-75yrs	73	F	EBV	negative	neg	1	0	0		The Cancer Genome Atlas Research Network 2014	STAD_MSI			TCGA-BR-4292	mutated	not_mutated	not_mutated	not_mutated	not_mutated	not_mutated	1320	8	831	0	304				0	0	399	0						0	0			42.8351	0	15.6701
TCGA-BR-4294	gastric	61-65yrs	65	M	EBV	negative	neg	1	0	0		The Cancer Genome Atlas Research Network 2014	STAD_CIN				not_mutated	not_mutated	not_mutated	not_mutated	not_mutated	not_mutated	28	0	0	0	0				0	0	12	0						0	0			0	0	0
TCGA-BR-4357	gastric	56-60yrs	58	M	EBV	negative	neg	1	0	0		The Cancer Genome Atlas Research Network 2014	STAD_CIN				mutated	not_mutated	not_mutated	not_mutated	not_mutated	not_mutated	227	1	34	17	68				0	34	0	0						0	0			10.241	5.12048	20.4819
TCGA-BR-4361	gastric	66-70yrs	66	F	EBV	negative	neg	1	0	0		The Cancer Genome Atlas Research Network 2014	STAD_MSI			TCGA-BR-4361	mutated	not_mutated	mutated	not_mutated	mutated	not_mutated	2313	13	413	0	764				0	0	697	802						0	0			12.0584	0	22.3066
TCGA-BR-4362	gastric	71-75yrs	74	F	EBV	negative	neg	1	0	0		The Cancer Genome Atlas Research Network 2014	STAD_MSI			TCGA-BR-4362	not_mutated	mutated	not_mutated	not_mutated	not_mutated	not_mutated	1483	6	636	0	377				0	0	512	0						0	1			30	0	17.783
TCGA-BR-4363	gastric	56-60yrs	60	F	EBV	negative	neg	1	0	0		The Cancer Genome Atlas Research Network 2014	STAD_MSI			TCGA-BR-4363	mutated	not_mutated	not_mutated	not_mutated	not_mutated	not_mutated	552	6	208	0	149				0	0	170	0						0	0			25.7745	0	18.4634
TCGA-BR-4366	gastric	86-90yrs	87	M	EBV	negative	neg	1	0	0		The Cancer Genome Atlas Research Network 2014	STAD_CIN				mutated	mutated	not_mutated	not_mutated	not_mutated	not_mutated	121	1	51	0	128				0	0	0	0						0	0			27.7174	0	69.5652
TCGA-BR-4367	gastric	76-80yrs	78	M	EBV	negative	neg	1	0	0	no_snv	The Cancer Genome Atlas Research Network 2014
TCGA-BR-4368	gastric	76-80yrs	78	F	EBV	negative	neg	1	0	0		The Cancer Genome Atlas Research Network 2014	STAD_MSI			TCGA-BR-4368	not_mutated	not_mutated	not_mutated	not_mutated	not_mutated	not_mutated	1169	5	456	0	514				0	0	487	0						0	0			26.2069	0	29.5402
TCGA-BR-4369	gastric	71-75yrs	75	M	EBV	negative	neg	1	0	0		The Cancer Genome Atlas Research Network 2014	STAD_CIN				not_mutated	not_mutated	not_mutated	not_mutated	not_mutated	not_mutated	157	1	43	17	50				0	12	36	0						0	0			18.0672	7.14286	21.0084
TCGA-BR-4370	gastric	71-75yrs	74	F	EBV	negative	neg	1	0	0		The Cancer Genome Atlas Research Network 2014	STAD_MSI			TCGA-BR-4370	not_mutated	not_mutated	not_mutated	not_mutated	not_mutated	not_mutated	996	3	592	0	311				0	0	344	0						0	0			39.7849	0	20.9005
TCGA-BR-4371	gastric	71-75yrs	71	F	EBV	negative	neg	1	0	0		The Cancer Genome Atlas Research Network 2014	STAD_GS				not_mutated	not_mutated	not_mutated	not_mutated	not_mutated	not_mutated	139	3	107	0	98				0	0	0	0						0	0			51.1962	0	46.89
TCGA-BR-6452	gastric	76-80yrs	78	F	EBV	negative	neg	1	0	0		The Cancer Genome Atlas Research Network 2014	STAD_MSI			TCGA-BR-6452	not_mutated	not_mutated	not_mutated	not_mutated	not_mutated	not_mutated	5084	15	1155	0	5023				0	0	3780	2408						3	0			8.74867	0	38.0473
TCGA-BR-6453	gastric	51-55yrs	54	M	EBV	negative	neg	1	0	0		The Cancer Genome Atlas Research Network 2014	STAD_GS				not_mutated	not_mutated	not_mutated	not_mutated	not_mutated	not_mutated	162	4	58	0	50				0	0	0	0						0	0			25.3275	0	21.8341
TCGA-BR-6454	gastric	56-60yrs	58	M	EBV	negative	neg	1	0	0		The Cancer Genome Atlas Research Network 2014	STAD_CIN				not_mutated	not_mutated	not_mutated	not_mutated	not_mutated	not_mutated	127	1	40	0	35				0	0	0	0						0	0			21.164	0	18.5185
TCGA-BR-6456	gastric	71-75yrs	74	F	EBV	negative	neg	1	0	0		The Cancer Genome Atlas Research Network 2014	STAD_CIN				mutated	not_mutated	not_mutated	not_mutated	not_mutated	not_mutated	84	2	11	0	15				0	0	0	0						0	0			4.88889	0	6.66667
TCGA-BR-6457	gastric	66-70yrs	69	M	EBV	negative	neg	1	0	0		The Cancer Genome Atlas Research Network 2014	STAD_GS				mutated	not_mutated	not_mutated	mutated	not_mutated	not_mutated	108	1	89	0	84				0	0	0	0						0	0			31.0105	0	29.2683
TCGA-BR-6458	gastric	56-60yrs	57	F	EBV	negative	neg	1	0	0		The Cancer Genome Atlas Research Network 2014	STAD_CIN				mutated	not_mutated	not_mutated	not_mutated	not_mutated	not_mutated	272	1	139	0	169				0	0	0	0						0	0			18.8092	0	22.8687
TCGA-BR-6563	gastric	56-60yrs	60	M	EBV	negative	neg	1	0	0		The Cancer Genome Atlas Research Network 2014	STAD_GS				not_mutated	not_mutated	not_mutated	not_mutated	not_mutated	not_mutated	68	3	46	0	41				0	0	0	0						0	0			52.2727	0	46.5909
TCGA-BR-6564	gastric	46-50yrs	46	F	EBV	negative	neg	1	0	0		The Cancer Genome Atlas Research Network 2014	STAD_CIN				not_mutated	not_mutated	not_mutated	not_mutated	not_mutated	not_mutated	30	1	9	0	34				16	0	15	0						0	0			11.3924	0	43.038
TCGA-BR-6565	gastric	66-70yrs	67	M	EBV	negative	neg	1	0	0		The Cancer Genome Atlas Research Network 2014	STAD_CIN				mutated	not_mutated	not_mutated	not_mutated	not_mutated	not_mutated	132	2	35	0	73				16	0	0	0						0	0			19.5531	0	40.7821
TCGA-BR-6566	gastric	61-65yrs	64	F	EBV	negative	neg	1	0	0		The Cancer Genome Atlas Research Network 2014	STAD_MSI			TCGA-BR-6566	not_mutated	not_mutated	not_mutated	not_mutated	not_mutated	not_mutated	862	4	515	0	230				0	0	696	0						0	1			22.7977	0	10.1815
TCGA-BR-6705	gastric	66-70yrs	68	F	EBV	negative	neg	1	0	0		The Cancer Genome Atlas Research Network 2014	STAD_CIN				not_mutated	not_mutated	not_mutated	not_mutated	not_mutated	not_mutated	82	1	44	0	46				0	0	0	0						0	0			37.6068	0	39.3162
TCGA-BR-6709	gastric	56-60yrs	57	F	EBV	negative	neg	1	0	0		The Cancer Genome Atlas Research Network 2014					not_mutated	not_mutated	not_mutated	not_mutated	not_mutated	not_mutated	42	0	0	0	65				0	0	32	0						0	1			0	0	65.6566
TCGA-BR-6710	gastric	41-45yrs	41	M	EBV	negative	neg	1	0	0	no_snv	The Cancer Genome Atlas Research Network 2014
TCGA-BR-6801	gastric	66-70yrs	70	M	EBV	negative	neg	1	0	0		The Cancer Genome Atlas Research Network 2014	STAD_CIN				not_mutated	not_mutated	not_mutated	not_mutated	not_mutated	not_mutated	39	1	26	0	27				9	0	0	0						0	0			40.625	0	42.1875
TCGA-BR-6802	gastric	61-65yrs	65	M	EBV	negative	neg	1	0	0		The Cancer Genome Atlas Research Network 2014	STAD_MSI			TCGA-BR-6802	not_mutated	not_mutated	not_mutated	not_mutated	not_mutated	not_mutated	429	7	157	0	152				0	0	730	0						0	0			13.9556	0	13.5111
TCGA-BR-6803	gastric	51-55yrs	54	F	EBV	negative	neg	1	0	0		The Cancer Genome Atlas Research Network 2014	STAD_GS				mutated	not_mutated	not_mutated	not_mutated	not_mutated	not_mutated	11	2	14	0	11				0	0	0	0						0	0			56	0	44
TCGA-BR-6852	gastric	61-65yrs	64	F	EBV	negative	neg	1	0	0		The Cancer Genome Atlas Research Network 2014	STAD_MSI			TCGA-BR-6852	not_mutated	not_mutated	not_mutated	not_mutated	mutated	not_mutated	987	7	552	0	327				0	0	1132	0						0	1			21.758	0	12.8892
TCGA-BR-7197	gastric	66-70yrs	69	M	EBV	negative	neg	1	0	0		The Cancer Genome Atlas Research Network 2014	STAD_CIN				mutated	not_mutated	not_mutated	not_mutated	not_mutated	not_mutated	160	3	148	0	198				0	0	0	0						0	0			32.9621	0	44.098
TCGA-BR-7703	gastric	81-85yrs	81	M	EBV	negative	neg	1	0	0		The Cancer Genome Atlas Research Network 2014	STAD_MSI			TCGA-BR-7703	mutated	not_mutated	mutated	not_mutated	not_mutated	not_mutated	673	6	565	0	427				0	0	407	0						0	0			33.1962	0	25.0881
TCGA-BR-7704	gastric	66-70yrs	69	F	EBV	negative	neg	1	0	0		The Cancer Genome Atlas Research Network 2014				TCGA-BR-7704	not_mutated	not_mutated	not_mutated	not_mutated	not_mutated	not_mutated	340	2	96	0	77				0	0	0	0						0	0			10.7263	0	8.60335
TCGA-BR-7707	gastric	66-70yrs	69	F	EBV	negative	neg	1	0	0		The Cancer Genome Atlas Research Network 2014	STAD_MSI			TCGA-BR-7707	mutated	not_mutated	not_mutated	not_mutated	not_mutated	not_mutated	1274	8	474	0	356				0	0	522	0						0	0			26.3773	0	19.8108
TCGA-BR-7715	gastric	61-65yrs	65	M	EBV	negative	neg	1	0	0		The Cancer Genome Atlas Research Network 2014	STAD_CIN				mutated	not_mutated	not_mutated	not_mutated	not_mutated	not_mutated	123	1	102	0	178				40	0	0	0						0	0			31.3846	0	54.7692
TCGA-BR-7716	gastric	61-65yrs	62	F	EBV	negative	neg	1	0	0		The Cancer Genome Atlas Research Network 2014	STAD_CIN				mutated	not_mutated	not_mutated	not_mutated	not_mutated	not_mutated	145	3	35	53	79				0	77	0	0						0	0			9.21053	13.9474	20.7895
TCGA-BR-7717	gastric	61-65yrs	63	M	EBV	negative	neg	1	0	0		The Cancer Genome Atlas Research Network 2014	STAD_CIN				not_mutated	not_mutated	not_mutated	not_mutated	not_mutated	not_mutated	122	0	132	0	167				0	0	0	0						0	2			37.0787	0	46.9101
TCGA-BR-7722	gastric	61-65yrs	62	M	EBV	negative	neg	1	0	0		The Cancer Genome Atlas Research Network 2014	STAD_CIN				not_mutated	not_mutated	not_mutated	not_mutated	not_mutated	not_mutated	40	3	20	0	38				0	0	0	0						0	0			33.3333	0	63.3333
TCGA-BR-7723	gastric	56-60yrs	59	M	EBV	negative	neg	1	0	0		The Cancer Genome Atlas Research Network 2014	STAD_CIN				mutated	not_mutated	not_mutated	not_mutated	not_mutated	not_mutated	148	2	47	0	90				0	0	0	0						0	0			22.0657	0	42.2535
TCGA-BR-7851	gastric	71-75yrs	74	M	EBV	negative	neg	1	0	0		The Cancer Genome Atlas Research Network 2014	STAD_MSI			TCGA-BR-7851	not_mutated	not_mutated	not_mutated	not_mutated	not_mutated	not_mutated	1320	9	1216	0	1035				0	0	906	0						0	0			35.023	0	29.8099
TCGA-BR-7901	gastric	71-75yrs	74	M	EBV	negative	neg	1	0	0		The Cancer Genome Atlas Research Network 2014	STAD_CIN				mutated	not_mutated	not_mutated	not_mutated	not_mutated	not_mutated	159	2	48	0	0				0	0	0	0						0	0			20.4255	0	0
TCGA-BR-7957	gastric	46-50yrs	50	F	EBV	negative	neg	1	0	0		The Cancer Genome Atlas Research Network 2014	STAD_CIN				not_mutated	not_mutated	not_mutated	not_mutated	not_mutated	not_mutated	47	1	47	0	52				15	0	0	0						0	0			40.5172	0	44.8276
TCGA-BR-7959	gastric	56-60yrs	59	M	EBV	negative	neg	1	0	0		The Cancer Genome Atlas Research Network 2014	STAD_CIN				not_mutated	not_mutated	not_mutated	not_mutated	not_mutated	not_mutated	93	0	24	0	52				14	0	25	0						0	0			18.6047	0	40.3101
TCGA-BR-8058	gastric	51-55yrs	53	F	EBV	negative	neg	1	0	0		The Cancer Genome Atlas Research Network 2014	STAD_CIN				not_mutated	not_mutated	not_mutated	not_mutated	not_mutated	not_mutated	47	1	12	0	23				0	0	0	0						0	0			19.0476	0	36.5079
TCGA-BR-8059	gastric	71-75yrs	72	M	EBV	negative	neg	1	0	0		The Cancer Genome Atlas Research Network 2014	STAD_MSI			TCGA-BR-8059	not_mutated	not_mutated	not_mutated	not_mutated	not_mutated	not_mutated	670	2	205	0	455				0	0	184	0						0	2			21.6473	0	48.0465
TCGA-BR-8060	gastric	71-75yrs	75	F	EBV	negative	neg	1	0	0		The Cancer Genome Atlas Research Network 2014					mutated	not_mutated	not_mutated	not_mutated	not_mutated	not_mutated	185	2	42	0	34				0	0	0	0						0	0			14.433	0	11.6838
TCGA-BR-8077	gastric	56-60yrs	58	F	EBV	negative	neg	1	0	0		The Cancer Genome Atlas Research Network 2014	STAD_CIN				mutated	not_mutated	not_mutated	not_mutated	not_mutated	not_mutated	111	2	51	0	91				0	0	0	0						0	0			34.2282	0	61.0738
TCGA-BR-8078	gastric	66-70yrs	70	F	EBV	negative	neg	1	0	0		The Cancer Genome Atlas Research Network 2014	STAD_MSI			TCGA-BR-8078	not_mutated	not_mutated	not_mutated	not_mutated	not_mutated	not_mutated	1466	5	511	0	263				0	0	623	0						0	0			24.0019	0	12.3532
TCGA-BR-8080	gastric	71-75yrs	72	F	EBV	negative	neg	1	0	0		The Cancer Genome Atlas Research Network 2014	STAD_CIN				mutated	not_mutated	not_mutated	not_mutated	not_mutated	not_mutated	164	2	55	0	78				0	0	39	0						0	0			24.2291	0	34.3612
TCGA-BR-8081	gastric	71-75yrs	71	F	EBV	negative	neg	1	0	0		The Cancer Genome Atlas Research Network 2014	STAD_MSI			TCGA-BR-8081	mutated	not_mutated	not_mutated	not_mutated	not_mutated	not_mutated	799	7	379	0	172				0	0	339	0						0	0			31.4523	0	14.2739
TCGA-BR-8284	gastric	71-75yrs	72	F	EBV	negative	neg	1	0	0		The Cancer Genome Atlas Research Network 2014	STAD_POLE				not_mutated	not_mutated	not_mutated	not_mutated	not_mutated	not_mutated	292	2	173	0	134				0	0	101	0						0	0			39.8618	0	30.8756
TCGA-BR-8285	gastric	56-60yrs	57	F	EBV	negative	neg	1	0	0		The Cancer Genome Atlas Research Network 2014					not_mutated	not_mutated	not_mutated	not_mutated	not_mutated	not_mutated	89	0	48	0	5				0	0	0	0						0	0			38.7097	0	4.03226
TCGA-BR-8286	gastric	46-50yrs	49	M	EBV	negative	neg	1	0	0		The Cancer Genome Atlas Research Network 2014	STAD_CIN				mutated	not_mutated	not_mutated	not_mutated	not_mutated	not_mutated	113	3	34	0	11				0	0	29	0						0	0			19.5402	0	6.32184
TCGA-BR-8289	gastric	56-60yrs	57	M	EBV	negative	neg	1	0	0		The Cancer Genome Atlas Research Network 2014	STAD_CIN				mutated	not_mutated	not_mutated	not_mutated	not_mutated	not_mutated	192	1	49	0	66				0	0	0	0						0	0			19.4444	0	26.1905
TCGA-BR-8291	gastric	61-65yrs	61	M	EBV	negative	neg	1	0	0		The Cancer Genome Atlas Research Network 2014	STAD_CIN				not_mutated	not_mutated	not_mutated	not_mutated	not_mutated	not_mutated	26	0	9	0	19				0	0	0	0						0	0			27.2727	0	57.5758
TCGA-BR-8295	gastric	56-60yrs	60	F	EBV	negative	neg	1	0	0		The Cancer Genome Atlas Research Network 2014					mutated	not_mutated	not_mutated	not_mutated	not_mutated	not_mutated	42	1	7	0	16				6	7	10	0						0	0			11.1111	0	25.3968
TCGA-BR-8296	gastric	56-60yrs	58	F	EBV	negative	neg	1	0	0		The Cancer Genome Atlas Research Network 2014					mutated	not_mutated	not_mutated	not_mutated	not_mutated	not_mutated	63	1	51	0	41				0	0	0	0						0	0			53.6842	0	43.1579
TCGA-BR-8297	gastric	56-60yrs	58	M	EBV	negative	neg	1	0	0		The Cancer Genome Atlas Research Network 2014	STAD_CIN				mutated	not_mutated	not_mutated	not_mutated	not_mutated	not_mutated	202	1	42	0	87				0	0	46	0						0	0			14.0468	0	29.097
TCGA-BR-8360	gastric	66-70yrs	66	M	EBV	negative	neg	1	0	0		The Cancer Genome Atlas Research Network 2014				TCGA-BR-8360	mutated	not_mutated	not_mutated	not_mutated	not_mutated	not_mutated	806	5	307	0	259				0	0	451	0						0	0			24.9797	0	21.074
TCGA-BR-8361	gastric	71-75yrs	71	F	EBV	negative	neg	1	0	0		The Cancer Genome Atlas Research Network 2014	STAD_MSI			TCGA-BR-8361	mutated	not_mutated	not_mutated	not_mutated	not_mutated	not_mutated	1444	11	586	0	648				0	0	531	0						0	0			27.2939	0	30.1816
TCGA-BR-8362	gastric	61-65yrs	65	M	EBV	negative	neg	1	0	0	no_snv	The Cancer Genome Atlas Research Network 2014
TCGA-BR-8363	gastric	71-75yrs	73	F	EBV	negative	neg	1	0	0		The Cancer Genome Atlas Research Network 2014	STAD_MSI			TCGA-BR-8363	not_mutated	not_mutated	not_mutated	not_mutated	not_mutated	not_mutated	1134	3	342	0	447				0	0	428	0						0	0			20.8791	0	27.2894
TCGA-BR-8364	gastric	41-45yrs	42	F	EBV	negative	neg	1	0	0		The Cancer Genome Atlas Research Network 2014	STAD_CIN				not_mutated	not_mutated	not_mutated	not_mutated	not_mutated	not_mutated	19	1	5	0	20				0	0	0	0						0	0			20	0	80
TCGA-BR-8365	gastric	66-70yrs	70	F	EBV	negative	neg	1	0	0		The Cancer Genome Atlas Research Network 2014	STAD_CIN				not_mutated	not_mutated	not_mutated	not_mutated	not_mutated	not_mutated	23	1	17	0	14				0	0	0	0						1	0			51.5152	0	42.4242
TCGA-BR-8367	gastric	51-55yrs	55	M	EBV	negative	neg	1	0	0		The Cancer Genome Atlas Research Network 2014	STAD_GS				not_mutated	not_mutated	not_mutated	not_mutated	not_mutated	not_mutated	59	0	28	0	29				0	0	19	0						0	0			35.443	0	36.7089
TCGA-BR-8368	gastric	81-85yrs	84	F	EBV	negative	neg	1	0	0		The Cancer Genome Atlas Research Network 2014	STAD_MSI			TCGA-BR-8368	not_mutated	not_mutated	not_mutated	not_mutated	not_mutated	not_mutated	894	2	482	0	315				0	0	299	0						0	0			35.0801	0	22.9258
TCGA-BR-8369	gastric	76-80yrs	76	F	EBV	negative	neg	1	0	0		The Cancer Genome Atlas Research Network 2014	STAD_CIN				mutated	not_mutated	not_mutated	not_mutated	not_mutated	not_mutated	194	4	76	0	45				0	0	0	0						0	0			28.3582	0	16.791
TCGA-BR-8370	gastric	61-65yrs	64	M	EBV	negative	neg	1	0	0		The Cancer Genome Atlas Research Network 2014					not_mutated	not_mutated	not_mutated	not_mutated	not_mutated	not_mutated	97	4	58	0	14				0	0	0	0						0	0			39.1892	0	9.45946
TCGA-BR-8371	gastric	61-65yrs	62	M	EBV	negative	neg	1	0	0		The Cancer Genome Atlas Research Network 2014	STAD_GS				not_mutated	not_mutated	not_mutated	not_mutated	not_mutated	not_mutated	19	0	10	0	15				0	0	0	0						0	0			40	0	60
TCGA-BR-8372	gastric	61-65yrs	63	M	EBV	negative	neg	1	0	0		The Cancer Genome Atlas Research Network 2014	STAD_MSI			TCGA-BR-8372	not_mutated	not_mutated	not_mutated	not_mutated	not_mutated	not_mutated	1177	5	287	0	309				0	0	370	235						0	0			16.4	0	17.6571
TCGA-BR-8373	gastric	61-65yrs	65	F	EBV	negative	neg	1	0	0		The Cancer Genome Atlas Research Network 2014	STAD_CIN				not_mutated	not_mutated	not_mutated	not_mutated	not_mutated	not_mutated	73	0	40	0	75				0	0	0	0						0	0			32.5203	0	60.9756
TCGA-BR-8380	gastric	51-55yrs	55	M	EBV	negative	neg	1	0	0		The Cancer Genome Atlas Research Network 2014	STAD_GS				not_mutated	not_mutated	not_mutated	not_mutated	not_mutated	not_mutated	72	0	54	0	23				14	0	0	0						0	0			56.8421	0	24.2105
TCGA-BR-8382	gastric	66-70yrs	67	F	EBV	negative	neg	1	0	0		The Cancer Genome Atlas Research Network 2014	STAD_MSI			TCGA-BR-8382	not_mutated	not_mutated	not_mutated	not_mutated	not_mutated	not_mutated	837	7	382	0	151				0	0	363	0						0	0			30.9061	0	12.2168
TCGA-BR-8384	gastric	66-70yrs	69	M	EBV	negative	neg	1	0	0		The Cancer Genome Atlas Research Network 2014	STAD_GS				not_mutated	not_mutated	not_mutated	not_mutated	not_mutated	not_mutated	45	0	22	0	32				0	0	0	0						1	0			34.375	0	50
TCGA-BR-8483	gastric	56-60yrs	59	M	EBV	negative	neg	1	0	0		The Cancer Genome Atlas Research Network 2014	STAD_CIN				mutated	not_mutated	not_mutated	not_mutated	not_mutated	not_mutated	112	1	49	0	72				0	0	33	0						0	0			29.697	0	43.6364
TCGA-BR-8484	gastric	61-65yrs	61	M	EBV	negative	neg	1	0	0		The Cancer Genome Atlas Research Network 2014	STAD_CIN				mutated	not_mutated	mutated	not_mutated	not_mutated	not_mutated	60	1	27	0	25				0	0	0	0						0	0			26.7327	0	24.7525
TCGA-BR-8485	gastric	66-70yrs	68	F	EBV	negative	neg	1	0	0		The Cancer Genome Atlas Research Network 2014	STAD_CIN				not_mutated	not_mutated	not_mutated	not_mutated	not_mutated	not_mutated	281	2	35	0	118				0	0	0	0						0	0			8.86076	0	29.8734
TCGA-BR-8486	gastric	86-90yrs	90	F	EBV	negative	neg	1	0	0		The Cancer Genome Atlas Research Network 2014	STAD_CIN				mutated	not_mutated	not_mutated	not_mutated	not_mutated	not_mutated	55	1	16	0	38				0	0	17	0						0	0			21.0526	0	50
TCGA-BR-8487	gastric	61-65yrs	64	F	EBV	negative	neg	1	0	0		The Cancer Genome Atlas Research Network 2014	STAD_MSI			TCGA-BR-8487	mutated	mutated	mutated	not_mutated	not_mutated	not_mutated	2705	17	907	0	548				0	0	815	426						0	0			23.2029	0	14.0189
TCGA-BR-8588	gastric	51-55yrs	55	F	EBV	negative	neg	1	0	0		The Cancer Genome Atlas Research Network 2014	STAD_CIN				not_mutated	not_mutated	not_mutated	not_mutated	not_mutated	not_mutated	105	3	63	0	66				0	0	0	0						0	0			39.375	0	41.25
TCGA-BR-8590	gastric	61-65yrs	62	M	EBV	negative	neg	1	0	0		The Cancer Genome Atlas Research Network 2014	STAD_CIN				mutated	not_mutated	not_mutated	not_mutated	not_mutated	not_mutated	118	1	47	0	47				0	0	0	0						1	0			28.3133	0	28.3133
TCGA-BR-8591	gastric	76-80yrs	79	M	EBV	negative	neg	1	0	0		The Cancer Genome Atlas Research Network 2014	STAD_MSI			TCGA-BR-8591	not_mutated	not_mutated	not_mutated	not_mutated	not_mutated	not_mutated	1382	7	477	0	260				0	0	407	0						0	0			23.5091	0	12.8142
TCGA-BR-8592	gastric	61-65yrs	63	F	EBV	negative	neg	1	0	0		The Cancer Genome Atlas Research Network 2014	STAD_GS				not_mutated	not_mutated	not_mutated	not_mutated	not_mutated	not_mutated	32	1	25	0	18				0	0	0	0						0	0			56.8182	0	40.9091
TCGA-BR-8676	gastric	56-60yrs	59	M	EBV	negative	neg	1	0	0		The Cancer Genome Atlas Research Network 2014					not_mutated	not_mutated	not_mutated	not_mutated	not_mutated	not_mutated	78	2	38	0	0				0	0	0	0						0	0			35.8491	0	0
TCGA-BR-8677	gastric	71-75yrs	74	F	EBV	negative	neg	1	0	0		The Cancer Genome Atlas Research Network 2014	STAD_CIN				not_mutated	not_mutated	not_mutated	not_mutated	not_mutated	not_mutated	60	1	33	0	13				0	0	0	0						0	0			38.3721	0	15.1163
TCGA-BR-8678	gastric	76-80yrs	76	M	EBV	negative	neg	1	0	0		The Cancer Genome Atlas Research Network 2014	STAD_CIN				mutated	not_mutated	not_mutated	not_mutated	not_mutated	not_mutated	105	1	39	0	71				21	0	0	0						0	0			26.7123	0	48.6301
TCGA-BR-8679	gastric	61-65yrs	63	F	EBV	negative	neg	1	0	0		The Cancer Genome Atlas Research Network 2014	STAD_CIN				mutated	not_mutated	not_mutated	not_mutated	not_mutated	not_mutated	140	2	66	0	97				0	0	38	0						0	0			31.8841	0	46.8599
TCGA-BR-8680	gastric	41-45yrs	45	M	EBV	negative	neg	1	0	0		The Cancer Genome Atlas Research Network 2014	STAD_POLE			TCGA-BR-8680	not_mutated	not_mutated	not_mutated	not_mutated	not_mutated	mutated	5462	28	141	0	373				4074	0	1929	0						0	0			1.78639	0	4.72571
TCGA-BR-8682	gastric	51-55yrs	52	M	EBV	negative	neg	1	0	0		The Cancer Genome Atlas Research Network 2014	STAD_CIN				mutated	not_mutated	not_mutated	not_mutated	not_mutated	not_mutated	58	1	62	0	12				14	0	0	0						0	0			65.9574	0	12.766
TCGA-BR-8683	gastric	71-75yrs	75	M	EBV	negative	neg	1	0	0		The Cancer Genome Atlas Research Network 2014	STAD_CIN				mutated	not_mutated	not_mutated	not_mutated	not_mutated	not_mutated	133	1	66	0	30				0	0	0	0						0	0			33.6735	0	15.3061
TCGA-BR-8687	gastric	66-70yrs	67	F	EBV	negative	neg	1	0	0		The Cancer Genome Atlas Research Network 2014	STAD_CIN				not_mutated	not_mutated	not_mutated	not_mutated	not_mutated	not_mutated	158	2	24	0	12				0	0	0	0						0	0			10.1695	0	5.08475
TCGA-BR-8690	gastric	51-55yrs	54	F	EBV	negative	neg	1	0	0		The Cancer Genome Atlas Research Network 2014					mutated	not_mutated	not_mutated	not_mutated	not_mutated	not_mutated	138	1	63	0	52				0	0	0	0						0	0			31.0345	0	25.6158
TCGA-BR-A44T	gastric	51-55yrs	53	F	EBV	negative	neg	1	0	0		The Cancer Genome Atlas Research Network 2014	STAD_GS				not_mutated	not_mutated	not_mutated	not_mutated	not_mutated	not_mutated	14	1	7	0	11				6	0	0	0						0	0			28	0	44
TCGA-BR-A44U	gastric	66-70yrs	70	M	EBV	negative	neg	1	0	0		The Cancer Genome Atlas Research Network 2014	STAD_CIN				mutated	not_mutated	not_mutated	not_mutated	not_mutated	not_mutated	79	1	74	0	41				0	0	0	0						0	0			61.6667	0	34.1667
TCGA-BR-A452	gastric	56-60yrs	57	M	EBV	negative	neg	1	0	0		The Cancer Genome Atlas Research Network 2014	STAD_CIN				mutated	not_mutated	not_mutated	not_mutated	not_mutated	not_mutated	94	2	20	5	4				11	15	0	0						0	0			14.1844	3.5461	2.83688
TCGA-BR-A453	gastric	51-55yrs	51	M	EBV	negative	neg	1	0	0		The Cancer Genome Atlas Research Network 2014	STAD_GS				not_mutated	not_mutated	not_mutated	not_mutated	not_mutated	not_mutated	59	3	20	0	20				0	0	22	0						0	0			23.2558	0	23.2558
TCGA-BR-A4CQ	gastric	56-60yrs	58	M	EBV	negative	neg	1	0	0		The Cancer Genome Atlas Research Network 2014					mutated	not_mutated	not_mutated	not_mutated	not_mutated	not_mutated	160	2	71	0	157				0	0	0	0						0	0			30.6034	0	67.6724
TCGA-BR-A4CR	gastric	66-70yrs	70	F	EBV	negative	neg	1	0	0		The Cancer Genome Atlas Research Network 2014	STAD_CIN				mutated	not_mutated	not_mutated	not_mutated	not_mutated	not_mutated	56	1	27	0	10				0	0	0	0						0	0			29.6703	0	10.989
TCGA-BR-A4CS	gastric	76-80yrs	77	M	EBV	negative	neg	1	0	0		The Cancer Genome Atlas Research Network 2014	STAD_CIN				mutated	not_mutated	not_mutated	not_mutated	not_mutated	not_mutated	142	1	67	0	24				0	0	0	0						0	1			31.9048	0	11.4286
TCGA-BR-A4IU	gastric	31-35yrs	34	F	EBV	negative	neg	1	0	0		The Cancer Genome Atlas Research Network 2014	STAD_GS				mutated	not_mutated	not_mutated	not_mutated	not_mutated	not_mutated	24	1	10	0	10				8	0	0	0						0	0			34.4828	0	34.4828
TCGA-BR-A4IV	gastric	46-50yrs	47	M	EBV	negative	neg	1	0	0		The Cancer Genome Atlas Research Network 2014	STAD_GS				not_mutated	not_mutated	not_mutated	not_mutated	not_mutated	not_mutated	29	3	2	0	0				0	0	14	0						0	0			4.7619	0	0
TCGA-BR-A4IY	gastric	56-60yrs	58	M	EBV	negative	neg	1	0	0		The Cancer Genome Atlas Research Network 2014	STAD_CIN				mutated	not_mutated	not_mutated	not_mutated	not_mutated	not_mutated	142	2	67	0	45				0	0	0	0						0	3			33.0049	0	22.1675
TCGA-BR-A4IZ	gastric	41-45yrs	45	F	EBV	negative	neg	1	0	0		The Cancer Genome Atlas Research Network 2014	STAD_GS				not_mutated	not_mutated	not_mutated	not_mutated	not_mutated	not_mutated	18	0	14	0	3				4	0	0	0						0	0			66.6667	0	14.2857
TCGA-BR-A4J1	gastric	61-65yrs	63	M	EBV	negative	neg	1	0	0		The Cancer Genome Atlas Research Network 2014	STAD_CIN				not_mutated	not_mutated	not_mutated	not_mutated	not_mutated	not_mutated	58	1	34	0	53				0	0	0	0						0	0			38.2022	0	59.5506
TCGA-BR-A4J2	gastric	66-70yrs	70	M	EBV	negative	neg	1	0	0		The Cancer Genome Atlas Research Network 2014	STAD_GS				not_mutated	not_mutated	not_mutated	not_mutated	not_mutated	not_mutated	47	0	46	0	25				0	0	0	0						0	0			63.8889	0	34.7222
TCGA-BR-A4J5	gastric	56-60yrs	56	M	EBV	negative	neg	1	0	0		The Cancer Genome Atlas Research Network 2014	STAD_GS				not_mutated	not_mutated	not_mutated	not_mutated	not_mutated	not_mutated	83	3	56	0	24				0	0	0	0						0	0			46.6667	0	20
TCGA-BR-A4J6	gastric	66-70yrs	69	F	EBV	negative	neg	1	0	0		The Cancer Genome Atlas Research Network 2014	STAD_CIN				not_mutated	not_mutated	not_mutated	not_mutated	not_mutated	not_mutated	28	2	4	0	9				0	0	0	0						0	0			9.7561	0	21.9512
TCGA-BR-A4J7	gastric	46-50yrs	49	M	EBV	negative	neg	1	0	0		The Cancer Genome Atlas Research Network 2014	STAD_CIN				not_mutated	not_mutated	not_mutated	not_mutated	not_mutated	not_mutated	48	0	26	0	23				0	0	22	0						0	0			36.6197	0	32.3944
TCGA-BR-A4J8	gastric	71-75yrs	71	F	EBV	negative	neg	1	0	0		The Cancer Genome Atlas Research Network 2014	STAD_CIN				mutated	not_mutated	not_mutated	not_mutated	not_mutated	not_mutated	73	2	51	11	32				0	0	22	0						0	0			43.2203	9.32203	27.1186
TCGA-BR-A4J9	gastric	51-55yrs	55	M	EBV	negative	neg	1	0	0		The Cancer Genome Atlas Research Network 2014	STAD_GS				not_mutated	not_mutated	not_mutated	not_mutated	not_mutated	not_mutated	38	1	21	0	28				0	0	0	0						0	0			40.3846	0	53.8462
TCGA-BR-A4PD	gastric	71-75yrs	72	F	EBV	negative	neg	1	0	0		The Cancer Genome Atlas Research Network 2014	STAD_CIN				mutated	not_mutated	not_mutated	not_mutated	not_mutated	not_mutated	140	2	20	0	16				0	0	0	0						0	0			9.90099	0	7.92079
TCGA-BR-A4PE	gastric	66-70yrs	68	F	EBV	negative	neg	1	0	0		The Cancer Genome Atlas Research Network 2014	STAD_CIN				mutated	not_mutated	not_mutated	not_mutated	not_mutated	not_mutated	188	3	82	0	0				0	0	41	0						0	1			30.3704	0	0
TCGA-BR-A4PF	gastric	71-75yrs	72	M	EBV	negative	neg	1	0	0		The Cancer Genome Atlas Research Network 2014	STAD_CIN				mutated	not_mutated	not_mutated	not_mutated	not_mutated	not_mutated	101	2	27	0	65				0	0	32	0						0	0			20.7692	0	50
TCGA-BR-A4QI	gastric	66-70yrs	70	F	EBV	negative	neg	1	0	0		The Cancer Genome Atlas Research Network 2014	STAD_CIN				mutated	not_mutated	not_mutated	not_mutated	not_mutated	not_mutated	104	3	34	0	2				0	0	27	0						0	0			21.3836	0	1.25786
TCGA-BR-A4QL	gastric	71-75yrs	75	F	EBV	negative	neg	1	0	0		The Cancer Genome Atlas Research Network 2014				TCGA-BR-A4QL	not_mutated	not_mutated	not_mutated	not_mutated	not_mutated	not_mutated	1719	4	830	0	541				0	0	602	0						0	0			33.0809	0	21.5624
TCGA-BR-A4QM	gastric	61-65yrs	65	M	EBV	negative	neg	1	0	0		The Cancer Genome Atlas Research Network 2014					not_mutated	not_mutated	not_mutated	not_mutated	not_mutated	not_mutated	79	4	34	0	43				0	0	27	0						0	0			26.3566	0	33.3333
TCGA-CD-5798	gastric	81-85yrs	82	M	EBV	negative	neg	1	0	0		The Cancer Genome Atlas Research Network 2014	STAD_GS				not_mutated	not_mutated	not_mutated	not_mutated	not_mutated	not_mutated	84	1	30	0	48				15	0	27	0						0	0			24.1935	0	38.7097
TCGA-CD-5799	gastric	41-45yrs	45	M	EBV	negative	neg	1	0	0		The Cancer Genome Atlas Research Network 2014	STAD_CIN				mutated	mutated	not_mutated	not_mutated	not_mutated	not_mutated	35	3	18	0	22				0	0	17	0						0	0			31.0345	0	37.931
TCGA-CD-5800	gastric	51-55yrs	51	F	EBV	negative	neg	1	0	0		The Cancer Genome Atlas Research Network 2014	STAD_CIN				mutated	not_mutated	not_mutated	not_mutated	not_mutated	not_mutated	150	2	61	32	75				0	0	38	0						0	0			28.7736	15.0943	35.3774
TCGA-CD-5802	gastric	56-60yrs	58	M	EBV	negative	neg	1	0	0		The Cancer Genome Atlas Research Network 2014					not_mutated	not_mutated	not_mutated	not_mutated	not_mutated	not_mutated	46	0	20	11	7				0	0	0	0						0	0			27.7778	15.2778	9.72222
TCGA-CD-5803	gastric	76-80yrs	78	F	EBV	negative	neg	1	0	0		The Cancer Genome Atlas Research Network 2014	STAD_CIN				not_mutated	not_mutated	not_mutated	not_mutated	not_mutated	not_mutated	36	2	14	0	32				0	0	0	0						0	0			29.1667	0	66.6667
TCGA-CD-5804	gastric	86-90yrs	90	M	EBV	negative	neg	1	0	0		The Cancer Genome Atlas Research Network 2014	STAD_CIN				mutated	not_mutated	not_mutated	not_mutated	not_mutated	not_mutated	72	2	38	0	51				0	0	0	0						0	0			39.5833	0	53.125
TCGA-CD-5813	gastric	56-60yrs	60	M	EBV	negative	neg	1	0	0	no_cnv	The Cancer Genome Atlas Research Network 2014					mutated	not_mutated	not_mutated	not_mutated	not_mutated	not_mutated	159	2	63	0	161				0	0	0	0						0	0			27.0386	0	69.0987
TCGA-CD-8524	gastric	61-65yrs	61	F	EBV	negative	neg	1	0	0		The Cancer Genome Atlas Research Network 2014	STAD_CIN				mutated	not_mutated	not_mutated	not_mutated	not_mutated	not_mutated	146	3	85	0	51				0	0	0	0						0	1			42.5	0	25.5
TCGA-CD-8525	gastric	81-85yrs	82	F	EBV	negative	neg	1	0	0		The Cancer Genome Atlas Research Network 2014					mutated	not_mutated	not_mutated	not_mutated	not_mutated	not_mutated	73	2	23	6	40				16	16	0	0						0	0			21.4953	5.60748	37.3832
TCGA-CD-8526	gastric	71-75yrs	73	F	EBV	negative	neg	1	0	0		The Cancer Genome Atlas Research Network 2014	STAD_CIN				mutated	not_mutated	not_mutated	not_mutated	not_mutated	not_mutated	51	1	16	0	23				0	0	19	0						0	0			25.8065	0	37.0968
TCGA-CD-8527	gastric	71-75yrs	72	F	EBV	negative	neg	1	0	0		The Cancer Genome Atlas Research Network 2014					not_mutated	not_mutated	not_mutated	not_mutated	not_mutated	not_mutated	214	0	101	0	140				0	0	70	0						0	0			30.6991	0	42.5532
TCGA-CD-8528	gastric	41-45yrs	43	F	EBV	negative	neg	1	0	0		The Cancer Genome Atlas Research Network 2014	STAD_CIN				mutated	not_mutated	not_mutated	not_mutated	not_mutated	not_mutated	96	1	75	0	63				0	0	0	0						0	0			53.9568	0	45.3237
TCGA-CD-8529	gastric	61-65yrs	65	M	EBV	negative	neg	1	0	0		The Cancer Genome Atlas Research Network 2014	STAD_POLE			TCGA-CD-8529	not_mutated	not_mutated	not_mutated	not_mutated	not_mutated	not_mutated	366	2	56	18	95				0	57	0	0						0	4			10.6061	3.40909	17.9924
TCGA-CD-8530	gastric	51-55yrs	51	M	EBV	negative	neg	1	0	0		The Cancer Genome Atlas Research Network 2014	STAD_CIN				mutated	not_mutated	not_mutated	not_mutated	not_mutated	not_mutated	74	1	34	0	55				0	0	0	0						0	0			28.8136	0	46.6102
TCGA-CD-8531	gastric	66-70yrs	66	F	EBV	negative	neg	1	0	0		The Cancer Genome Atlas Research Network 2014	STAD_GS				mutated	not_mutated	not_mutated	not_mutated	not_mutated	not_mutated	237	1	57	0	217				0	0	56	0						0	0			16.474	0	62.7168
TCGA-CD-8532	gastric	51-55yrs	52	M	EBV	negative	neg	1	0	0		The Cancer Genome Atlas Research Network 2014	STAD_CIN				not_mutated	not_mutated	not_mutated	not_mutated	not_mutated	not_mutated	34	0	18	5	29				0	0	0	0						0	0			32.7273	9.09091	52.7273
TCGA-CD-8533	gastric	46-50yrs	48	M	EBV	negative	neg	1	0	0		The Cancer Genome Atlas Research Network 2014					mutated	not_mutated	not_mutated	not_mutated	not_mutated	not_mutated	102	1	86	0	71				0	0	0	0						0	0			52.439	0	43.2927
TCGA-CD-8534	gastric	41-45yrs	41	M	EBV	negative	neg	1	0	0		The Cancer Genome Atlas Research Network 2014	STAD_GS				not_mutated	not_mutated	not_mutated	not_mutated	not_mutated	not_mutated	56	0	27	10	24				0	0	15	0						0	0			35.0649	12.987	31.1688
TCGA-CD-8535	gastric	56-60yrs	59	M	EBV	negative	neg	1	0	0		The Cancer Genome Atlas Research Network 2014	STAD_CIN				mutated	not_mutated	not_mutated	not_mutated	not_mutated	not_mutated	238	3	48	0	23				0	0	0	0						0	0			13.6364	0	6.53409
TCGA-CD-8536	gastric	71-75yrs	74	M	EBV	negative	neg	1	0	0		The Cancer Genome Atlas Research Network 2014	STAD_MSI			TCGA-CD-8536	not_mutated	not_mutated	not_mutated	not_mutated	not_mutated	not_mutated	845	6	373	0	283				0	0	322	0						0	0			31.3445	0	23.7815
TCGA-CD-A486	gastric	66-70yrs	68	M	EBV	negative	neg	1	0	0		The Cancer Genome Atlas Research Network 2014	STAD_CIN				mutated	not_mutated	not_mutated	not_mutated	not_mutated	not_mutated	87	2	32	0	15				0	0	26	0						0	0			26.8908	0	12.605
TCGA-CD-A487	gastric	51-55yrs	51	M	EBV	negative	neg	1	0	0		The Cancer Genome Atlas Research Network 2014	STAD_CIN				mutated	not_mutated	not_mutated	not_mutated	not_mutated	not_mutated	161	2	37	15	102				0	0	0	0						0	0			16.9725	6.88073	46.789
TCGA-CD-A489	gastric	56-60yrs	58	M	EBV	negative	neg	1	0	0		The Cancer Genome Atlas Research Network 2014	STAD_CIN				mutated	mutated	mutated	not_mutated	not_mutated	not_mutated	67	2	21	0	33				0	0	0	0						0	0			21.4286	0	33.6735
TCGA-CD-A48A	gastric	56-60yrs	57	M	EBV	negative	neg	1	0	0		The Cancer Genome Atlas Research Network 2014	STAD_CIN				not_mutated	not_mutated	not_mutated	not_mutated	not_mutated	not_mutated	206	0	69	0	31				26	0	0	0						0	0			22.9236	0	10.299
TCGA-CD-A48C	gastric	76-80yrs	79	F	EBV	negative	neg	1	0	0		The Cancer Genome Atlas Research Network 2014	STAD_CIN				mutated	not_mutated	not_mutated	not_mutated	not_mutated	not_mutated	192	2	67	0	60				0	0	0	0						0	1			23.8434	0	21.3523
TCGA-CD-A4MG	gastric	76-80yrs	76	M	EBV	negative	neg	1	0	0		The Cancer Genome Atlas Research Network 2014	STAD_MSI			TCGA-CD-A4MG	not_mutated	not_mutated	not_mutated	not_mutated	not_mutated	not_mutated	2200	12	585	0	201				0	0	994	0						0	1			18.3386	0	6.30094
TCGA-CD-A4MH	gastric	86-90yrs	86	F	EBV	negative	neg	1	0	0		The Cancer Genome Atlas Research Network 2014	STAD_CIN				mutated	not_mutated	not_mutated	not_mutated	not_mutated	not_mutated	67	1	27	0	54				0	0	19	0						0	0			25.7143	0	51.4286
TCGA-CD-A4MI	gastric	61-65yrs	62	M	EBV	negative	neg	1	0	0		The Cancer Genome Atlas Research Network 2014	STAD_MSI			TCGA-CD-A4MI	not_mutated	not_mutated	not_mutated	not_mutated	not_mutated	not_mutated	923	4	296	0	200				0	0	334	0						0	0			22.4412	0	15.163
TCGA-CD-A4MJ	gastric	56-60yrs	60	M	EBV	negative	neg	1	0	0		The Cancer Genome Atlas Research Network 2014	STAD_MSI			TCGA-CD-A4MJ	not_mutated	not_mutated	not_mutated	not_mutated	not_mutated	not_mutated	644	6	239	0	191				0	0	201	0						0	0			26.1774	0	20.92
TCGA-CG-4300	gastric	76-80yrs	79	M	EBV	negative	neg	1	0	0		The Cancer Genome Atlas Research Network 2014					mutated	not_mutated	not_mutated	not_mutated	not_mutated	not_mutated	117	1	60	0	90				0	0	0	0						0	1			34.8837	0	52.3256
TCGA-CG-4301	gastric	71-75yrs	75	F	EBV	negative	neg	1	0	0		The Cancer Genome Atlas Research Network 2014	STAD_CIN				not_mutated	not_mutated	not_mutated	not_mutated	not_mutated	not_mutated	50	1	19	0	19				0	8	0	0						0	0			26.3889	0	26.3889
TCGA-CG-4304	gastric	81-85yrs	84	M	EBV	negative	neg	1	0	0		The Cancer Genome Atlas Research Network 2014	STAD_CIN				not_mutated	not_mutated	not_mutated	not_mutated	not_mutated	not_mutated	62	0	28	8	49				0	7	0	0						0	0			28.2828	8.08081	49.4949
TCGA-CG-4305	gastric	66-70yrs	69	M	EBV	negative	neg	1	0	0		The Cancer Genome Atlas Research Network 2014	STAD_MSI			TCGA-CG-4305	not_mutated	not_mutated	not_mutated	not_mutated	not_mutated	not_mutated	1100	3	380	0	261				0	0	355	0						0	0			23.6613	0	16.2516
TCGA-CG-4306	gastric	86-90yrs	90	M	EBV	negative	neg	1	0	0		The Cancer Genome Atlas Research Network 2014	STAD_MSI			TCGA-CG-4306	not_mutated	not_mutated	not_mutated	not_mutated	not_mutated	not_mutated	1055	7	557	0	380				0	0	273	0						0	1			36.4768	0	24.8854
TCGA-CG-4436	gastric	56-60yrs	57	M	EBV	negative	neg	1	0	0		The Cancer Genome Atlas Research Network 2014	STAD_CIN				mutated	not_mutated	not_mutated	not_mutated	not_mutated	not_mutated	156	1	74	0	78				0	0	0	0						0	0			31.7597	0	33.4764
TCGA-CG-4437	gastric	81-85yrs	83	M	EBV	negative	neg	1	0	0		The Cancer Genome Atlas Research Network 2014	STAD_POLE			TCGA-CG-4437	not_mutated	not_mutated	not_mutated	not_mutated	not_mutated	not_mutated	491	0	118	0	234				0	0	0	0						0	3			17.1014	0	33.913
TCGA-CG-4438	gastric	56-60yrs	56	M	EBV	negative	neg	1	0	0		The Cancer Genome Atlas Research Network 2014	STAD_CIN				mutated	not_mutated	not_mutated	not_mutated	not_mutated	not_mutated	127	2	44	9	100				0	20	0	0						0	0			24.7191	5.05618	56.1798
TCGA-CG-4440	gastric	66-70yrs	68	F	EBV	negative	neg	1	0	0		The Cancer Genome Atlas Research Network 2014	STAD_CIN				mutated	not_mutated	not_mutated	not_mutated	not_mutated	not_mutated	118	1	23	11	44				21	11	32	0						0	1			14.1104	6.74847	26.9939
TCGA-CG-4441	gastric	81-85yrs	83	M	EBV	negative	neg	1	0	0		The Cancer Genome Atlas Research Network 2014	STAD_GS				not_mutated	not_mutated	not_mutated	not_mutated	not_mutated	not_mutated	95	0	45	0	54				17	0	0	0						0	0			32.1429	0	38.5714
TCGA-CG-4442	gastric	81-85yrs	85	M	EBV	negative	neg	1	0	0		The Cancer Genome Atlas Research Network 2014	STAD_MSI			TCGA-CG-4442	not_mutated	not_mutated	not_mutated	not_mutated	not_mutated	not_mutated	1379	6	392	0	192				0	0	390	233						0	5			19.0199	0	9.31587
TCGA-CG-4443	gastric	66-70yrs	68	M	EBV	negative	neg	1	0	0		The Cancer Genome Atlas Research Network 2014	STAD_CIN				not_mutated	not_mutated	not_mutated	not_mutated	not_mutated	not_mutated	83	0	18	0	24				0	0	0	0						2	0			14.1732	0	18.8976
TCGA-CG-4444	gastric	76-80yrs	76	M	EBV	negative	neg	1	0	0		The Cancer Genome Atlas Research Network 2014	STAD_CIN				mutated	not_mutated	not_mutated	not_mutated	not_mutated	not_mutated	153	4	41	0	0				0	0	0	0						0	2			17.2269	0	0
TCGA-CG-4449	gastric	81-85yrs	81	M	EBV	negative	neg	1	0	0		The Cancer Genome Atlas Research Network 2014	STAD_CIN				mutated	not_mutated	not_mutated	not_mutated	not_mutated	not_mutated	91	2	11	4	45				13	11	27	0						0	0			9.09091	3.30579	37.1901
TCGA-CG-4455	gastric	71-75yrs	72	M	EBV	negative	neg	1	0	0		The Cancer Genome Atlas Research Network 2014					not_mutated	not_mutated	not_mutated	not_mutated	not_mutated	not_mutated	35	1	8	0	12				0	0	0	0						0	0			12.9032	0	19.3548
TCGA-CG-4462	gastric	71-75yrs	72	F	EBV	negative	neg	1	0	0		The Cancer Genome Atlas Research Network 2014	STAD_GS				not_mutated	not_mutated	not_mutated	not_mutated	not_mutated	not_mutated	62	2	50	0	28				9	0	0	0						0	0			49.505	0	27.7228
TCGA-CG-4465	gastric	66-70yrs	69	F	EBV	negative	neg	1	0	0		The Cancer Genome Atlas Research Network 2014	STAD_MSI			TCGA-CG-4465	not_mutated	not_mutated	not_mutated	mutated	not_mutated	not_mutated	588	4	130	0	124				0	0	241	0						0	0			15.1163	0	14.4186
TCGA-CG-4466	gastric	81-85yrs	81	F	EBV	negative	neg	1	0	0		The Cancer Genome Atlas Research Network 2014	STAD_CIN				mutated	not_mutated	not_mutated	not_mutated	not_mutated	not_mutated	176	5	58	0	16				0	0	0	0						0	0			21.9697	0	6.06061
TCGA-CG-4469	gastric	66-70yrs	70	M	EBV	negative	neg	1	0	0		The Cancer Genome Atlas Research Network 2014	STAD_CIN				mutated	not_mutated	not_mutated	not_mutated	not_mutated	not_mutated	283	8	90	0	160				0	0	0	0						0	0			22.3881	0	39.801
TCGA-CG-4472	gastric	46-50yrs	49	M	EBV	negative	neg	1	0	0	no_snv	The Cancer Genome Atlas Research Network 2014
TCGA-CG-4474	gastric	66-70yrs	67	F	EBV	negative	neg	1	0	0		The Cancer Genome Atlas Research Network 2014	STAD_GS				not_mutated	not_mutated	not_mutated	not_mutated	not_mutated	not_mutated	82	3	49	0	42				0	0	18	0						0	0			41.1765	0	35.2941
TCGA-CG-4475	gastric	76-80yrs	76	M	EBV	negative	neg	1	0	0		The Cancer Genome Atlas Research Network 2014	STAD_CIN				not_mutated	not_mutated	not_mutated	not_mutated	not_mutated	not_mutated	49	1	20	0	54				0	0	0	0						0	0			25.641	0	69.2308
TCGA-CG-4476	gastric	66-70yrs	69	M	EBV	negative	neg	1	0	0		The Cancer Genome Atlas Research Network 2014	STAD_CIN				not_mutated	not_mutated	not_mutated	not_mutated	not_mutated	not_mutated	115	2	37	0	22				0	0	0	0						0	0			24.183	0	14.3791
TCGA-CG-4477	gastric	56-60yrs	58	F	EBV	negative	neg	1	0	0		The Cancer Genome Atlas Research Network 2014	STAD_CIN				mutated	not_mutated	not_mutated	not_mutated	not_mutated	not_mutated	127	1	22	0	1				0	0	0	0						0	0			13.0952	0	0.595238
TCGA-CG-5717	gastric	56-60yrs	58	M	EBV	negative	neg	1	0	0		The Cancer Genome Atlas Research Network 2014	STAD_GS				mutated	not_mutated	not_mutated	not_mutated	not_mutated	not_mutated	118	1	13	0	20				0	26	0	0						2	0			7.64706	0	11.7647
TCGA-CG-5718	gastric	76-80yrs	78	F	EBV	negative	neg	1	0	0		The Cancer Genome Atlas Research Network 2014	STAD_CIN				mutated	not_mutated	not_mutated	not_mutated	not_mutated	not_mutated	78	3	30	0	18				0	0	0	0						0	0			26.3158	0	15.7895
TCGA-CG-5719	gastric	51-55yrs	54	F	EBV	negative	neg	1	0	0		The Cancer Genome Atlas Research Network 2014	STAD_CIN				not_mutated	not_mutated	not_mutated	not_mutated	not_mutated	not_mutated	63	1	36	0	8				0	0	0	0						0	0			38.7097	0	8.60215
TCGA-CG-5720	gastric	71-75yrs	71	M	EBV	negative	neg	1	0	0		The Cancer Genome Atlas Research Network 2014	STAD_CIN				not_mutated	not_mutated	not_mutated	not_mutated	not_mutated	not_mutated	69	2	32	0	71				0	0	0	0						0	0			30.1887	0	66.9811
TCGA-CG-5721	gastric	56-60yrs	58	M	EBV	negative	neg	1	0	0		The Cancer Genome Atlas Research Network 2014	STAD_MSI			TCGA-CG-5721	mutated	not_mutated	not_mutated	not_mutated	not_mutated	not_mutated	3756	18	884	0	1123				0	0	586	2412						0	0			15.8622	0	20.1507
TCGA-CG-5723	gastric	81-85yrs	83	M	EBV	negative	neg	1	0	0		The Cancer Genome Atlas Research Network 2014	STAD_MSI			TCGA-CG-5723	mutated	not_mutated	not_mutated	not_mutated	not_mutated	not_mutated	1627	8	527	0	341				0	0	821	0						0	0			22.2739	0	14.4125
TCGA-CG-5724	gastric	56-60yrs	59	M	EBV	negative	neg	1	0	0		The Cancer Genome Atlas Research Network 2014	STAD_CIN				not_mutated	not_mutated	not_mutated	not_mutated	not_mutated	not_mutated	94	2	48	0	68				0	0	0	0						0	0			31.7881	0	45.0331
TCGA-CG-5725	gastric	71-75yrs	72	M	EBV	negative	neg	1	0	0		The Cancer Genome Atlas Research Network 2014					not_mutated	not_mutated	not_mutated	not_mutated	not_mutated	not_mutated	100	0	13	0	0				9	0	0	0						0	0			10.7438	0	0
TCGA-CG-5726	gastric	71-75yrs	73	M	EBV	negative	neg	1	0	0		The Cancer Genome Atlas Research Network 2014	STAD_MSI			TCGA-CG-5726	not_mutated	not_mutated	not_mutated	not_mutated	not_mutated	not_mutated	1217	5	355	0	400				0	0	697	0						0	0			18.893	0	21.2879
TCGA-CG-5727	gastric	66-70yrs	66	M	EBV	negative	neg	1	0	0		The Cancer Genome Atlas Research Network 2014					mutated	not_mutated	not_mutated	not_mutated	not_mutated	not_mutated	141	3	75	0	0				27	0	0	0						2	0			35.7143	0	0
TCGA-CG-5728	gastric	86-90yrs	88	F	EBV	negative	neg	1	0	0		The Cancer Genome Atlas Research Network 2014				TCGA-CG-5728	not_mutated	not_mutated	not_mutated	not_mutated	mutated	not_mutated	1301	4	557	0	311				0	0	489	0						0	0			28.8601	0	16.114
TCGA-CG-5730	gastric	76-80yrs	80	F	EBV	negative	neg	1	0	0		The Cancer Genome Atlas Research Network 2014					mutated	not_mutated	not_mutated	not_mutated	not_mutated	not_mutated	132	3	75	22	16				0	0	0	0						0	0			35.2113	10.3286	7.51174
TCGA-CG-5732	gastric	66-70yrs	66	M	EBV	negative	neg	1	0	0		The Cancer Genome Atlas Research Network 2014	STAD_CIN				not_mutated	not_mutated	not_mutated	not_mutated	not_mutated	not_mutated	52	0	24	0	20				0	0	0	0						0	0			28.9157	0	24.0964
TCGA-CG-5733	gastric	81-85yrs	83	F	EBV	negative	neg	1	0	0		The Cancer Genome Atlas Research Network 2014				TCGA-CG-5733	not_mutated	not_mutated	not_mutated	not_mutated	not_mutated	not_mutated	1048	7	337	0	375				0	0	350	0						0	0			21.7982	0	24.2561
TCGA-CG-5734	gastric	66-70yrs	68	M	EBV	negative	neg	1	0	0		The Cancer Genome Atlas Research Network 2014	STAD_CIN				mutated	not_mutated	not_mutated	not_mutated	not_mutated	not_mutated	77	1	32	0	58				0	0	22	0						0	0			27.8261	0	50.4348
TCGA-D7-5578	gastric	76-80yrs	80	M	EBV	negative	neg	1	0	0		The Cancer Genome Atlas Research Network 2014	STAD_CIN				mutated	not_mutated	not_mutated	not_mutated	not_mutated	not_mutated	196	2	100	0	143				0	0	0	0						0	0			33.0033	0	47.1947
TCGA-D7-5579	gastric	71-75yrs	74	M	EBV	negative	neg	1	0	0		The Cancer Genome Atlas Research Network 2014					mutated	not_mutated	not_mutated	not_mutated	not_mutated	not_mutated	137	2	30	0	33				21	0	0	0						1	0			16.3043	0	17.9348
TCGA-D7-6518	gastric	71-75yrs	75	M	EBV	negative	neg	1	0	0		The Cancer Genome Atlas Research Network 2014	STAD_CIN				mutated	not_mutated	not_mutated	not_mutated	not_mutated	not_mutated	77	2	40	0	9				0	0	0	0						0	0			35.7143	0	8.03571
TCGA-D7-6519	gastric	61-65yrs	64	F	EBV	negative	neg	1	0	0		The Cancer Genome Atlas Research Network 2014	STAD_CIN				not_mutated	not_mutated	not_mutated	not_mutated	not_mutated	not_mutated	48	0	18	0	0				0	0	0	0						0	0			25.3521	0	0
TCGA-D7-6520	gastric	51-55yrs	53	M	EBV	negative	neg	1	0	0		The Cancer Genome Atlas Research Network 2014	STAD_CIN				mutated	not_mutated	not_mutated	not_mutated	not_mutated	not_mutated	54	2	26	0	50				0	0	0	0						0	0			32.9114	0	63.2911
TCGA-D7-6521	gastric	61-65yrs	65	M	EBV	negative	neg	1	0	0		The Cancer Genome Atlas Research Network 2014	STAD_CIN				mutated	not_mutated	not_mutated	not_mutated	not_mutated	not_mutated	72	4	38	11	23				18	0	0	0						0	0			41.3043	11.9565	25
TCGA-D7-6522	gastric	56-60yrs	58	M	EBV	negative	neg	1	0	0		The Cancer Genome Atlas Research Network 2014	STAD_GS				not_mutated	not_mutated	not_mutated	not_mutated	not_mutated	not_mutated	48	2	33	0	9				0	0	0	0						0	0			48.5294	0	13.2353
TCGA-D7-6524	gastric	51-55yrs	53	M	EBV	negative	neg	1	0	0		The Cancer Genome Atlas Research Network 2014	STAD_GS				not_mutated	not_mutated	not_mutated	not_mutated	not_mutated	not_mutated	88	3	62	0	47				17	0	0	0						0	0			48.062	0	36.4341
TCGA-D7-6525	gastric	56-60yrs	58	M	EBV	negative	neg	1	0	0		The Cancer Genome Atlas Research Network 2014	STAD_CIN				mutated	not_mutated	not_mutated	not_mutated	not_mutated	not_mutated	143	2	37	12	55				10	0	27	0						0	0			17.2897	5.60748	25.7009
TCGA-D7-6526	gastric	66-70yrs	67	F	EBV	negative	neg	1	0	0		The Cancer Genome Atlas Research Network 2014	STAD_CIN				mutated	not_mutated	not_mutated	not_mutated	not_mutated	not_mutated	187	1	52	0	0				0	0	0	0						0	0			18.3746	0	0
TCGA-D7-6527	gastric	61-65yrs	62	M	EBV	negative	neg	1	0	0		The Cancer Genome Atlas Research Network 2014	STAD_CIN				mutated	not_mutated	not_mutated	not_mutated	not_mutated	not_mutated	199	3	53	0	17				0	0	0	0						0	0			19.1336	0	6.13718
TCGA-D7-6528	gastric	66-70yrs	70	F	EBV	negative	neg	1	0	0		The Cancer Genome Atlas Research Network 2014	STAD_POLE			TCGA-D7-6528	mutated	not_mutated	not_mutated	not_mutated	not_mutated	not_mutated	310	2	49	0	226				0	0	0	0						0	0			11.2128	0	51.7162
TCGA-D7-6815	gastric	66-70yrs	70	F	EBV	negative	neg	1	0	0		The Cancer Genome Atlas Research Network 2014	STAD_CIN				mutated	not_mutated	not_mutated	not_mutated	not_mutated	not_mutated	121	6	75	0	102				0	0	0	0						1	1			39.0625	0	53.125
TCGA-D7-6817	gastric	61-65yrs	63	M	EBV	negative	neg	1	0	0		The Cancer Genome Atlas Research Network 2014	STAD_CIN				mutated	not_mutated	not_mutated	not_mutated	not_mutated	not_mutated	77	2	37	0	69				0	0	0	0						0	0			33.945	0	63.3028
TCGA-D7-6818	gastric	51-55yrs	53	M	EBV	negative	neg	1	0	0		The Cancer Genome Atlas Research Network 2014	STAD_CIN				mutated	not_mutated	not_mutated	not_mutated	not_mutated	not_mutated	147	2	32	0	62				0	0	0	0						0	0			15.6863	0	30.3922
TCGA-D7-6820	gastric	61-65yrs	64	M	EBV	negative	neg	1	0	0		The Cancer Genome Atlas Research Network 2014	STAD_CIN				mutated	not_mutated	not_mutated	not_mutated	not_mutated	not_mutated	79	1	30	0	10				0	0	0	0						0	0			23.622	0	7.87402
TCGA-D7-6822	gastric	76-80yrs	77	M	EBV	negative	neg	1	0	0		The Cancer Genome Atlas Research Network 2014	STAD_CIN				mutated	not_mutated	not_mutated	not_mutated	not_mutated	not_mutated	233	4	45	0	51				0	0	0	0						0	0			14.0187	0	15.8879
TCGA-D7-8572	gastric	56-60yrs	57	M	EBV	negative	neg	1	0	0		The Cancer Genome Atlas Research Network 2014	STAD_GS				not_mutated	not_mutated	not_mutated	mutated	not_mutated	not_mutated	157	1	46	0	37				18	0	0	0						0	0			20.354	0	16.3717
TCGA-D7-8574	gastric	71-75yrs	72	M	EBV	negative	neg	1	0	0		The Cancer Genome Atlas Research Network 2014	STAD_GS				not_mutated	not_mutated	not_mutated	not_mutated	not_mutated	not_mutated	34	3	25	0	24				0	0	0	0						0	0			51.0204	0	48.9796
TCGA-D7-8575	gastric	71-75yrs	75	M	EBV	negative	neg	1	0	0		The Cancer Genome Atlas Research Network 2014	STAD_CIN				not_mutated	not_mutated	not_mutated	not_mutated	not_mutated	not_mutated	49	0	22	0	12				0	0	0	0						0	0			33.3333	0	18.1818
TCGA-D7-8576	gastric	51-55yrs	54	F	EBV	negative	neg	1	0	0		The Cancer Genome Atlas Research Network 2014	STAD_CIN				mutated	not_mutated	not_mutated	not_mutated	not_mutated	not_mutated	47	1	27	0	30				0	0	15	0						0	0			35.0649	0	38.961
TCGA-D7-8578	gastric	71-75yrs	72	M	EBV	negative	neg	1	0	0		The Cancer Genome Atlas Research Network 2014	STAD_CIN				mutated	not_mutated	not_mutated	not_mutated	not_mutated	not_mutated	51	2	24	0	26				0	0	17	0						0	0			34.7826	0	37.6812
TCGA-D7-8579	gastric	66-70yrs	66	F	EBV	negative	neg	1	0	0		The Cancer Genome Atlas Research Network 2014	STAD_GS				not_mutated	not_mutated	not_mutated	not_mutated	mutated	not_mutated	98	2	38	0	28				0	0	24	0						0	0			26.2069	0	19.3103
TCGA-D7-A4YT	gastric	56-60yrs	56	M	EBV	negative	neg	1	0	0		The Cancer Genome Atlas Research Network 2014	STAD_CIN				not_mutated	not_mutated	not_mutated	not_mutated	mutated	not_mutated	252	3	54	0	94				0	0	0	0						0	0			13.9175	0	24.2268
TCGA-D7-A4YU	gastric	71-75yrs	73	M	EBV	negative	neg	1	0	0		The Cancer Genome Atlas Research Network 2014	STAD_CIN				mutated	not_mutated	not_mutated	not_mutated	not_mutated	not_mutated	225	4	86	0	53				0	0	0	0						0	0			29.3515	0	18.0887
TCGA-D7-A4YV	gastric	66-70yrs	69	F	EBV	negative	neg	1	0	0		The Cancer Genome Atlas Research Network 2014	STAD_MSI			TCGA-D7-A4YV	not_mutated	not_mutated	not_mutated	mutated	not_mutated	not_mutated	830	4	412	0	236				0	0	367	0						0	1			34.0778	0	19.5203
TCGA-D7-A4YY	gastric	61-65yrs	61	M	EBV	negative	neg	1	0	0		The Cancer Genome Atlas Research Network 2014	STAD_MSI			TCGA-D7-A4YY	not_mutated	not_mutated	not_mutated	not_mutated	not_mutated	not_mutated	421	0	143	0	187				0	0	185	0						0	0			21.0294	0	27.5
TCGA-D7-A4Z0	gastric	56-60yrs	60	F	EBV	negative	neg	1	0	0		The Cancer Genome Atlas Research Network 2014	STAD_GS				not_mutated	not_mutated	not_mutated	not_mutated	not_mutated	not_mutated	279	0	43	0	37				0	0	0	0						0	0			11.4362	0	9.84043
TCGA-D7-A6ET	gastric	76-80yrs	76	M	EBV	negative	neg	1	0	0		The Cancer Genome Atlas Research Network 2014					not_mutated	not_mutated	not_mutated	not_mutated	not_mutated	not_mutated	22	1	13	0	1				0	0	0	0						0	0			37.1429	0	2.85714
TCGA-D7-A6EV	gastric	71-75yrs	71	F	EBV	negative	neg	1	0	0		The Cancer Genome Atlas Research Network 2014	STAD_CIN				mutated	not_mutated	not_mutated	not_mutated	not_mutated	not_mutated	150	2	87	0	119				0	0	0	0						0	0			40.2778	0	55.0926
TCGA-D7-A6EX	gastric	71-75yrs	72	F	EBV	negative	neg	1	0	0		The Cancer Genome Atlas Research Network 2014	STAD_CIN				mutated	not_mutated	not_mutated	not_mutated	not_mutated	not_mutated	111	2	41	0	21				20	0	0	0						0	2			25.7862	0	13.2075
TCGA-D7-A6EY	gastric	71-75yrs	72	F	EBV	negative	neg	1	0	0		The Cancer Genome Atlas Research Network 2014	STAD_MSI			TCGA-D7-A6EY	not_mutated	not_mutated	not_mutated	not_mutated	not_mutated	not_mutated	1297	8	428	0	298				0	0	532	0						0	0			23.0108	0	16.0215
TCGA-D7-A6F0	gastric	76-80yrs	79	F	EBV	negative	neg	1	0	0		The Cancer Genome Atlas Research Network 2014	STAD_CIN				mutated	not_mutated	not_mutated	not_mutated	not_mutated	not_mutated	108	2	26	0	85				0	0	47	0						0	0			15.9509	0	52.1472
TCGA-D7-A6F2	gastric	61-65yrs	62	M	EBV	negative	neg	1	0	0		The Cancer Genome Atlas Research Network 2014	STAD_CIN				mutated	not_mutated	not_mutated	not_mutated	not_mutated	not_mutated	66	1	39	0	17				0	0	0	0						0	0			42.3913	0	18.4783
TCGA-D7-A747	gastric	56-60yrs	57	M	EBV	negative	neg	1	0	0		The Cancer Genome Atlas Research Network 2014	STAD_CIN				not_mutated	not_mutated	not_mutated	not_mutated	not_mutated	not_mutated	99	2	22	0	0				0	0	0	0						0	0			16.9231	0	0
TCGA-D7-A748	gastric	41-45yrs	41	F	EBV	negative	neg	1	0	0		The Cancer Genome Atlas Research Network 2014	STAD_GS				not_mutated	not_mutated	not_mutated	not_mutated	not_mutated	not_mutated	38	1	15	0	23				0	0	13	0						0	0			28.8462	0	44.2308
TCGA-D7-A74A	gastric	61-65yrs	61	F	EBV	negative	neg	1	0	0		The Cancer Genome Atlas Research Network 2014	STAD_CIN				not_mutated	not_mutated	not_mutated	not_mutated	not_mutated	not_mutated	129	1	58	24	57				0	57	0	0						0	0			28.8557	11.9403	28.3582
TCGA-D7-A74B	gastric	51-55yrs	52	F	EBV	negative	neg	1	0	0		The Cancer Genome Atlas Research Network 2014					mutated	not_mutated	not_mutated	not_mutated	not_mutated	not_mutated	34	1	16	0	7				0	0	0	0						0	0			34.7826	0	15.2174
TCGA-EQ-5647	gastric	86-90yrs	86	F	EBV	negative	neg	1	0	0		The Cancer Genome Atlas Research Network 2014					not_mutated	not_mutated	not_mutated	not_mutated	not_mutated	not_mutated	77	0	60	30	7				0	0	0	0						0	0			29.1262	14.5631	3.39806
TCGA-EQ-8122	gastric	71-75yrs	71	F	EBV	negative	neg	1	0	0		The Cancer Genome Atlas Research Network 2014	STAD_CIN				mutated	not_mutated	not_mutated	not_mutated	not_mutated	not_mutated	165	1	68	0	39				0	0	0	0						0	0			28.2158	0	16.1826
TCGA-EQ-A4SO	gastric	66-70yrs	70	M	EBV	negative	neg	1	0	0		The Cancer Genome Atlas Research Network 2014	STAD_CIN				not_mutated	not_mutated	not_mutated	not_mutated	not_mutated	not_mutated	168	1	23	0	266				0	64	46	0						0	0			5.46318	0	63.1829
TCGA-F1-6177	gastric	86-90yrs	90	M	EBV	negative	neg	1	0	0		The Cancer Genome Atlas Research Network 2014	STAD_MSI			TCGA-F1-6177	not_mutated	not_mutated	not_mutated	not_mutated	not_mutated	not_mutated	1213	6	574	0	424				0	0	417	0						0	0			31.6602	0	23.3867
TCGA-F1-6874	gastric	76-80yrs	79	M	EBV	negative	neg	1	0	0		The Cancer Genome Atlas Research Network 2014	STAD_MSI			TCGA-F1-6874	mutated	not_mutated	not_mutated	not_mutated	not_mutated	not_mutated	856	5	331	0	266				0	0	215	0						0	0			26.4166	0	21.2291
TCGA-F1-6875	gastric	76-80yrs	79	M	EBV	negative	neg	1	0	0		The Cancer Genome Atlas Research Network 2014	STAD_CIN				mutated	not_mutated	not_mutated	not_mutated	not_mutated	not_mutated	84	2	49	0	70				0	0	0	0						0	0			40.8333	0	58.3333
TCGA-F1-A448	gastric	66-70yrs	70	M	EBV	negative	neg	1	0	0		The Cancer Genome Atlas Research Network 2014	STAD_MSI			TCGA-F1-A448	not_mutated	not_mutated	not_mutated	not_mutated	not_mutated	not_mutated	545	6	265	0	70				0	0	226	0						0	0			33.5868	0	8.87199
TCGA-F1-A72C	gastric	66-70yrs	68	M	EBV	negative	neg	1	0	0		The Cancer Genome Atlas Research Network 2014	STAD_CIN				mutated	not_mutated	not_mutated	not_mutated	not_mutated	not_mutated	45	2	30	0	32				0	0	0	0						0	0			44.1176	0	47.0588
TCGA-FP-7735	gastric	76-80yrs	77	M	EBV	negative	neg	1	0	0		The Cancer Genome Atlas Research Network 2014	STAD_CIN				mutated	not_mutated	not_mutated	not_mutated	not_mutated	not_mutated	51	2	48	29	47				0	0	0	0						0	0			38.0952	23.0159	37.3016
TCGA-FP-7829	gastric	66-70yrs	69	M	EBV	negative	neg	1	0	0		The Cancer Genome Atlas Research Network 2014	STAD_CIN				mutated	not_mutated	not_mutated	not_mutated	not_mutated	not_mutated	218	3	192	0	130				0	0	0	0						0	0			31.6832	0	21.4521
TCGA-FP-8099	gastric	76-80yrs	79	M	EBV	negative	neg	1	0	0		The Cancer Genome Atlas Research Network 2014	STAD_CIN				mutated	mutated	not_mutated	not_mutated	not_mutated	not_mutated	116	2	57	0	53				33	0	31	0						0	0			32.0225	0	29.7753
TCGA-FP-8209	gastric	46-50yrs	49	M	EBV	negative	neg	1	0	0		The Cancer Genome Atlas Research Network 2014	STAD_GS				not_mutated	not_mutated	not_mutated	not_mutated	not_mutated	not_mutated	0	0	0	0	0				0	0	1	0						0	0			0	0	0
TCGA-FP-8210	gastric	46-50yrs	48	M	EBV	negative	neg	1	0	0		The Cancer Genome Atlas Research Network 2014	STAD_GS				not_mutated	not_mutated	not_mutated	not_mutated	not_mutated	not_mutated	5	1	2	0	4				0	0	0	0						0	0			33.3333	0	66.6667
TCGA-FP-8211	gastric	61-65yrs	62	M	EBV	negative	neg	1	0	0		The Cancer Genome Atlas Research Network 2014	STAD_CIN				not_mutated	not_mutated	not_mutated	not_mutated	not_mutated	not_mutated	92	1	9	0	28				0	0	0	0						2	0			7.14286	0	22.2222
TCGA-FP-8631	gastric	66-70yrs	68	M	EBV	negative	neg	1	0	0		The Cancer Genome Atlas Research Network 2014	STAD_CIN				mutated	not_mutated	not_mutated	not_mutated	not_mutated	not_mutated	87	4	15	0	49				0	0	0	0						0	0			11.3636	0	37.1212
TCGA-FP-A4BE	gastric	51-55yrs	55	M	EBV	negative	neg	1	0	0	no_cnv	The Cancer Genome Atlas Research Network 2014				TCGA-FP-A4BE	mutated	not_mutated	mutated	not_mutated	mutated	not_mutated	1346	5	772	0	440				0	0	454	0						0	0			39.1878	0	22.335
TCGA-FP-A4BF	gastric	66-70yrs	68	M	EBV	negative	neg	1	0	0		The Cancer Genome Atlas Research Network 2014	STAD_CIN				mutated	not_mutated	not_mutated	not_mutated	not_mutated	not_mutated	96	1	40	0	49				0	0	36	0						0	0			30.7692	0	37.6923
TCGA-FP-A8CX	gastric	56-60yrs	60	M	EBV	negative	neg	1	0	0		The Cancer Genome Atlas Research Network 2014	STAD_CIN				not_mutated	not_mutated	not_mutated	not_mutated	not_mutated	not_mutated	86	1	37	0	78				0	0	0	0						0	0			30.8333	0	65
TCGA-FP-A9TM	gastric	76-80yrs	77	M	EBV	negative	neg	1	0	0		The Cancer Genome Atlas Research Network 2014	STAD_CIN				mutated	not_mutated	not_mutated	not_mutated	not_mutated	not_mutated	152	1	85	0	36				0	0	0	0						0	0			39.5349	0	16.7442
TCGA-HF-7132	gastric		0	M	EBV	negative	neg	1	0	0		The Cancer Genome Atlas Research Network 2014	STAD_MSI			TCGA-HF-7132	mutated	not_mutated	not_mutated	not_mutated	not_mutated	not_mutated	1151	3	502	0	352				0	0	543	0						0	0			30.2957	0	21.2432
TCGA-HF-7133	gastric		0	F	EBV	negative	neg	1	0	0		The Cancer Genome Atlas Research Network 2014	STAD_CIN				not_mutated	not_mutated	not_mutated	not_mutated	not_mutated	not_mutated	68	0	33	0	0				0	0	0	0						0	0			35.4839	0	0
TCGA-HF-7134	gastric		0	M	EBV	negative	neg	1	0	0		The Cancer Genome Atlas Research Network 2014					not_mutated	not_mutated	not_mutated	not_mutated	not_mutated	not_mutated	260	3	101	0	22				0	0	0	0						2	2			27.5956	0	6.01093
TCGA-HF-7136	gastric		0	M	EBV	negative	neg	1	0	0		The Cancer Genome Atlas Research Network 2014	STAD_CIN				not_mutated	mutated	not_mutated	not_mutated	not_mutated	not_mutated	81	0	34	0	40				0	0	26	0						0	1			30.9091	0	36.3636
TCGA-HF-A5NB	gastric	71-75yrs	75	F	EBV	negative	neg	1	0	0		The Cancer Genome Atlas Research Network 2014	STAD_MSI			TCGA-HF-A5NB	not_mutated	not_mutated	not_mutated	not_mutated	not_mutated	not_mutated	1325	10	501	0	265				0	0	563	0						0	0			25.2775	0	13.3703
TCGA-HJ-7597	gastric	71-75yrs	71	F	EBV	negative	neg	1	0	0		The Cancer Genome Atlas Research Network 2014				TCGA-HJ-7597	mutated	mutated	mutated	not_mutated	not_mutated	not_mutated	702	8	427	0	261				0	0	199	0						0	0			41.0183	0	25.072
TCGA-HU-8238	gastric	56-60yrs	56	M	EBV	negative	neg	1	0	0		The Cancer Genome Atlas Research Network 2014					mutated	not_mutated	not_mutated	not_mutated	not_mutated	not_mutated	152	2	56	0	102				0	0	0	0						0	0			26.7943	0	48.8038
TCGA-HU-8243	gastric	66-70yrs	66	M	EBV	negative	neg	1	0	0		The Cancer Genome Atlas Research Network 2014					mutated	not_mutated	not_mutated	not_mutated	not_mutated	not_mutated	112	4	78	0	86				0	0	0	0						0	0			45.614	0	50.2924
TCGA-HU-8244	gastric	76-80yrs	77	F	EBV	negative	neg	1	0	0		The Cancer Genome Atlas Research Network 2014					mutated	not_mutated	not_mutated	not_mutated	not_mutated	not_mutated	109	1	107	0	66				0	0	0	0						0	0			60.452	0	37.2881
TCGA-HU-8245	gastric	71-75yrs	72	M	EBV	negative	neg	1	0	0		The Cancer Genome Atlas Research Network 2014					mutated	not_mutated	not_mutated	not_mutated	not_mutated	not_mutated	62	2	22	0	25				0	0	20	0						0	0			26.1905	0	29.7619
TCGA-HU-8249	gastric	76-80yrs	76	M	EBV	negative	neg	1	0	0		The Cancer Genome Atlas Research Network 2014	STAD_CIN				not_mutated	not_mutated	not_mutated	not_mutated	not_mutated	not_mutated	127	0	75	0	101				0	0	0	0						0	0			41.2088	0	55.4945
TCGA-HU-8602	gastric	56-60yrs	58	F	EBV	negative	neg	1	0	0		The Cancer Genome Atlas Research Network 2014	STAD_MSI			TCGA-HU-8602	not_mutated	not_mutated	mutated	not_mutated	mutated	not_mutated	1526	3	1492	0	449				0	0	1046	0						0	1			37.2255	0	11.2026
TCGA-HU-8604	gastric	81-85yrs	82	F	EBV	negative	neg	1	0	0		The Cancer Genome Atlas Research Network 2014	STAD_CIN				mutated	not_mutated	not_mutated	not_mutated	not_mutated	not_mutated	188	4	180	0	277				0	0	0	0						0	0			34.8837	0	53.6822
TCGA-HU-8610	gastric	71-75yrs	75	M	EBV	negative	neg	1	0	0		The Cancer Genome Atlas Research Network 2014	STAD_GS				not_mutated	not_mutated	not_mutated	not_mutated	not_mutated	not_mutated	53	0	33	0	31				20	0	47	0						0	0			24.812	0	23.3083
TCGA-HU-A4G3	gastric	51-55yrs	54	M	EBV	negative	neg	1	0	0		The Cancer Genome Atlas Research Network 2014	STAD_GS				not_mutated	not_mutated	not_mutated	not_mutated	not_mutated	not_mutated	95	1	107	0	141				0	0	0	0						0	0			41.1538	0	54.2308
TCGA-HU-A4G8	gastric	71-75yrs	71	F	EBV	negative	neg	1	0	0		The Cancer Genome Atlas Research Network 2014	STAD_MSI			TCGA-HU-A4G8	not_mutated	mutated	not_mutated	not_mutated	not_mutated	not_mutated	1388	1	638	0	345				0	0	480	0						0	0			31.7255	0	17.1556
TCGA-HU-A4G9	gastric	66-70yrs	67	F	EBV	negative	neg	1	0	0		The Cancer Genome Atlas Research Network 2014	STAD_MSI			TCGA-HU-A4G9	not_mutated	not_mutated	not_mutated	not_mutated	not_mutated	not_mutated	757	3	674	0	262				0	0	468	0						0	0			34.7065	0	13.4912
TCGA-HU-A4GC	gastric	71-75yrs	74	M	EBV	negative	neg	1	0	0		The Cancer Genome Atlas Research Network 2014	STAD_CIN				mutated	not_mutated	not_mutated	not_mutated	not_mutated	not_mutated	119	2	141	0	113				0	0	74	0						0	0			42.5982	0	34.139
TCGA-HU-A4GD	gastric	56-60yrs	56	M	EBV	negative	neg	1	0	0		The Cancer Genome Atlas Research Network 2014	STAD_CIN				mutated	not_mutated	not_mutated	not_mutated	not_mutated	not_mutated	76	1	41	14	54				0	0	0	0						0	0			36.2832	12.3894	47.7876
TCGA-HU-A4GF	gastric	66-70yrs	69	M	EBV	negative	neg	1	0	0		The Cancer Genome Atlas Research Network 2014	STAD_CIN				mutated	not_mutated	not_mutated	not_mutated	not_mutated	not_mutated	133	1	34	0	83				0	0	39	0						0	0			18.5792	0	45.3552
TCGA-HU-A4GH	gastric	71-75yrs	75	M	EBV	negative	neg	1	0	0		The Cancer Genome Atlas Research Network 2014	STAD_POLE			TCGA-HU-A4GH	mutated	not_mutated	not_mutated	not_mutated	not_mutated	not_mutated	724	2	69	0	315				0	0	0	0						4	0			3.62776	0	16.5615
TCGA-HU-A4GJ	gastric	56-60yrs	60	F	EBV	negative	neg	1	0	0		The Cancer Genome Atlas Research Network 2014					not_mutated	not_mutated	not_mutated	not_mutated	not_mutated	not_mutated	3	0	6	0	0				0	0	0	0						0	0			100	0	0
TCGA-HU-A4GN	gastric	61-65yrs	61	M	EBV	negative	neg	1	0	0		The Cancer Genome Atlas Research Network 2014	STAD_MSI			TCGA-HU-A4GN	mutated	not_mutated	not_mutated	not_mutated	not_mutated	not_mutated	1095	10	852	0	565				0	0	834	0						0	0			29.7902	0	19.7552
TCGA-HU-A4GP	gastric	61-65yrs	62	F	EBV	negative	neg	1	0	0		The Cancer Genome Atlas Research Network 2014	STAD_CIN				mutated	not_mutated	not_mutated	not_mutated	not_mutated	not_mutated	175	3	144	0	274				0	0	99	0						0	0			27.3245	0	51.9924
TCGA-HU-A4GQ	gastric	71-75yrs	71	M	EBV	negative	neg	1	0	0		The Cancer Genome Atlas Research Network 2014	STAD_MSI			TCGA-HU-A4GQ	mutated	not_mutated	not_mutated	not_mutated	not_mutated	not_mutated	1697	9	903	0	587				0	0	575	0						0	2			36.7222	0	23.8715
TCGA-HU-A4GT	gastric	71-75yrs	71	F	EBV	negative	neg	1	0	0		The Cancer Genome Atlas Research Network 2014	STAD_MSI			TCGA-HU-A4GT	not_mutated	not_mutated	not_mutated	not_mutated	not_mutated	not_mutated	1271	4	440	0	249				0	0	500	0						0	0			23.5168	0	13.3084
TCGA-HU-A4GU	gastric	71-75yrs	73	M	EBV	negative	neg	1	0	0		The Cancer Genome Atlas Research Network 2014	STAD_MSI			TCGA-HU-A4GU	mutated	not_mutated	mutated	not_mutated	not_mutated	not_mutated	1320	4	105	0	0				0	0	1641	0						0	0			5.32184	0	0
TCGA-HU-A4GX	gastric	66-70yrs	70	F	EBV	negative	neg	1	0	0		The Cancer Genome Atlas Research Network 2014	STAD_MSI			TCGA-HU-A4GX	mutated	mutated	mutated	not_mutated	not_mutated	not_mutated	1171	7	1112	0	810				0	0	766	0						1	0			36.87	0	26.8568
TCGA-HU-A4GY	gastric	76-80yrs	76	F	EBV	negative	neg	1	0	0		The Cancer Genome Atlas Research Network 2014	STAD_CIN				not_mutated	not_mutated	not_mutated	not_mutated	not_mutated	not_mutated	60	0	90	0	68				0	0	0	0						0	0			56.6038	0	42.7673
TCGA-HU-A4H2	gastric	56-60yrs	58	F	EBV	negative	neg	1	0	0		The Cancer Genome Atlas Research Network 2014	STAD_CIN				mutated	not_mutated	not_mutated	not_mutated	not_mutated	not_mutated	154	2	78	0	124				0	0	0	0						0	0			33.4764	0	53.2189
TCGA-HU-A4H3	gastric	56-60yrs	56	F	EBV	negative	neg	1	0	0		The Cancer Genome Atlas Research Network 2014	STAD_MSI			TCGA-HU-A4H3	mutated	not_mutated	not_mutated	not_mutated	not_mutated	not_mutated	844	7	300	0	270				0	0	266	0						0	0			24.1546	0	21.7391
TCGA-HU-A4H4	gastric	51-55yrs	53	F	EBV	negative	neg	1	0	0		The Cancer Genome Atlas Research Network 2014	STAD_MSI			TCGA-HU-A4H4	mutated	not_mutated	not_mutated	not_mutated	not_mutated	not_mutated	584	5	132	0	208				0	0	185	149						0	0			15.5112	0	24.4418
TCGA-HU-A4H5	gastric	71-75yrs	71	M	EBV	negative	neg	1	0	0		The Cancer Genome Atlas Research Network 2014	STAD_CIN				not_mutated	not_mutated	not_mutated	not_mutated	not_mutated	not_mutated	251	1	46	0	107				0	0	0	0						0	0			13.2184	0	30.7471
TCGA-HU-A4H6	gastric	71-75yrs	72	F	EBV	negative	neg	1	0	0		The Cancer Genome Atlas Research Network 2014	STAD_CIN				not_mutated	not_mutated	not_mutated	not_mutated	not_mutated	not_mutated	98	1	78	0	73				0	0	0	0						0	0			50.9804	0	47.7124
TCGA-HU-A4H8	gastric	76-80yrs	77	M	EBV	negative	neg	1	0	0		The Cancer Genome Atlas Research Network 2014	STAD_MSI			TCGA-HU-A4H8	not_mutated	mutated	not_mutated	not_mutated	not_mutated	not_mutated	1072	4	568	0	245				0	0	502	0						0	0			35.4778	0	15.3029
TCGA-HU-A4HB	gastric	66-70yrs	68	M	EBV	negative	neg	1	0	0		The Cancer Genome Atlas Research Network 2014					not_mutated	not_mutated	not_mutated	not_mutated	not_mutated	not_mutated	10	0	4	0	13				0	0	0	0						0	0			23.5294	0	76.4706
TCGA-HU-A4HD	gastric	71-75yrs	73	M	EBV	negative	neg	1	0	0		The Cancer Genome Atlas Research Network 2014	STAD_CIN				mutated	not_mutated	not_mutated	not_mutated	not_mutated	not_mutated	161	3	55	0	43				0	0	0	0						0	0			23.4043	0	18.2979
TCGA-IN-7806	gastric	46-50yrs	50	M	EBV	negative	neg	1	0	0		The Cancer Genome Atlas Research Network 2014	STAD_CIN				mutated	not_mutated	not_mutated	not_mutated	not_mutated	not_mutated	71	1	70	18	82				0	0	0	0						0	0			40.4624	10.4046	47.3988
TCGA-IN-7808	gastric	56-60yrs	59	M	EBV	negative	neg	1	0	0		The Cancer Genome Atlas Research Network 2014	STAD_CIN				mutated	not_mutated	not_mutated	not_mutated	not_mutated	not_mutated	102	3	82	0	115				0	0	54	0						0	0			31.9066	0	44.7471
TCGA-IN-8462	gastric	76-80yrs	80	M	EBV	negative	neg	1	0	0		The Cancer Genome Atlas Research Network 2014	STAD_CIN				mutated	not_mutated	not_mutated	not_mutated	not_mutated	not_mutated	108	2	51	0	42				0	0	0	0						0	0			33.1169	0	27.2727
TCGA-IN-8663	gastric	66-70yrs	68	M	EBV	negative	neg	1	0	0		The Cancer Genome Atlas Research Network 2014	STAD_CIN				not_mutated	mutated	not_mutated	not_mutated	not_mutated	not_mutated	145	2	106	0	103				0	0	0	0						0	0			23.8202	0	23.1461
TCGA-IN-A6RI	gastric	41-45yrs	45	M	EBV	negative	neg	1	0	0		The Cancer Genome Atlas Research Network 2014	STAD_CIN				mutated	not_mutated	not_mutated	not_mutated	not_mutated	not_mutated	89	2	30	0	61				0	0	0	0						0	0			22.9008	0	46.5649
TCGA-IN-A6RJ	gastric	61-65yrs	64	M	EBV	negative	neg	1	0	0		The Cancer Genome Atlas Research Network 2014	STAD_CIN				not_mutated	not_mutated	not_mutated	not_mutated	not_mutated	not_mutated	113	0	38	0	77				0	0	0	0						0	1			22.3529	0	45.2941
TCGA-IN-A6RL	gastric	81-85yrs	84	M	EBV	negative	neg	1	0	0		The Cancer Genome Atlas Research Network 2014	STAD_POLE			TCGA-IN-A6RL	mutated	not_mutated	not_mutated	not_mutated	not_mutated	not_mutated	401	1	53	0	0				0	0	0	0						0	2			9.01361	0	0
TCGA-IN-A6RN	gastric	71-75yrs	72	F	EBV	negative	neg	1	0	0		The Cancer Genome Atlas Research Network 2014	STAD_CIN				not_mutated	not_mutated	not_mutated	not_mutated	not_mutated	not_mutated	94	1	30	0	126				0	0	0	0						0	0			18.9873	0	79.7468
TCGA-IN-A6RO	gastric	66-70yrs	70	M	EBV	negative	neg	1	0	0		The Cancer Genome Atlas Research Network 2014	STAD_CIN				not_mutated	not_mutated	not_mutated	not_mutated	not_mutated	not_mutated	272	0	82	0	83				0	0	0	0						0	0			21.5789	0	21.8421
TCGA-IN-A6RP	gastric	61-65yrs	63	M	EBV	negative	neg	1	0	0		The Cancer Genome Atlas Research Network 2014					mutated	not_mutated	not_mutated	not_mutated	not_mutated	not_mutated	151	2	67	20	62				0	15	38	0						0	0			31.6038	9.43396	29.2453
TCGA-IN-A6RR	gastric	81-85yrs	84	M	EBV	negative	neg	1	0	0		The Cancer Genome Atlas Research Network 2014	STAD_CIN				mutated	not_mutated	not_mutated	not_mutated	not_mutated	not_mutated	131	1	53	0	34				0	0	0	0						0	0			25.4808	0	16.3462
TCGA-IN-A6RS	gastric	76-80yrs	76	M	EBV	negative	neg	1	0	0		The Cancer Genome Atlas Research Network 2014	STAD_CIN				mutated	not_mutated	not_mutated	not_mutated	not_mutated	not_mutated	88	1	42	0	9				0	0	32	0						0	0			30.4348	0	6.52174
TCGA-IN-A7NR	gastric	61-65yrs	64	F	EBV	negative	neg	1	0	0		The Cancer Genome Atlas Research Network 2014	STAD_CIN				mutated	not_mutated	not_mutated	not_mutated	not_mutated	not_mutated	83	1	29	0	50				0	0	0	0						0	0			25	0	43.1034
TCGA-IN-A7NT	gastric	71-75yrs	73	F	EBV	negative	neg	1	0	0		The Cancer Genome Atlas Research Network 2014	STAD_CIN				mutated	mutated	not_mutated	not_mutated	not_mutated	not_mutated	100	1	26	0	6				0	0	26	0						0	0			18.1818	0	4.1958
TCGA-IN-A7NU	gastric	66-70yrs	69	M	EBV	negative	neg	1	0	0		The Cancer Genome Atlas Research Network 2014	STAD_CIN				mutated	not_mutated	not_mutated	not_mutated	not_mutated	not_mutated	85	1	36	0	20				0	0	0	0						0	0			29.5082	0	16.3934
TCGA-IN-AB1V	gastric	61-65yrs	63	M	EBV	negative	neg	1	0	0		The Cancer Genome Atlas Research Network 2014	STAD_CIN				not_mutated	not_mutated	not_mutated	not_mutated	not_mutated	not_mutated	49	2	23	0	52				0	0	0	0						0	0			29.4872	0	66.6667
TCGA-IN-AB1X	gastric	76-80yrs	78	F	EBV	negative	neg	1	0	0		The Cancer Genome Atlas Research Network 2014	STAD_CIN				not_mutated	not_mutated	not_mutated	not_mutated	not_mutated	not_mutated	104	0	64	0	42				0	0	0	0						0	0			23.8806	0	15.6716
TCGA-IP-7968	gastric	71-75yrs	74	M	EBV	negative	neg	1	0	0		The Cancer Genome Atlas Research Network 2014	STAD_CIN				mutated	not_mutated	not_mutated	not_mutated	not_mutated	not_mutated	104	1	138	0	111				0	0	0	0						0	1			54.5455	0	43.8735
TCGA-KB-A6F5	gastric	71-75yrs	73	M	EBV	negative	neg	1	0	0		The Cancer Genome Atlas Research Network 2014					mutated	not_mutated	not_mutated	not_mutated	not_mutated	not_mutated	54	1	30	0	53				0	0	0	0						0	0			33.3333	0	58.8889
TCGA-KB-A6F7	gastric	51-55yrs	54	F	EBV	negative	neg	1	0	0		The Cancer Genome Atlas Research Network 2014	STAD_CIN				not_mutated	not_mutated	not_mutated	not_mutated	not_mutated	not_mutated	95	2	29	0	22				0	0	0	0						0	2			21.6418	0	16.4179
TCGA-KB-A93G	gastric	66-70yrs	68	M	EBV	negative	neg	1	0	0		The Cancer Genome Atlas Research Network 2014					mutated	not_mutated	not_mutated	not_mutated	not_mutated	not_mutated	86	2	33	0	13				0	0	0	0						0	0			25.5814	0	10.0775
TCGA-KB-A93H	gastric	76-80yrs	79	F	EBV	negative	neg	1	0	0		The Cancer Genome Atlas Research Network 2014					mutated	not_mutated	not_mutated	not_mutated	not_mutated	not_mutated	197	2	68	0	132				0	0	48	0						0	0			22.973	0	44.5946
TCGA-KB-A93J	gastric	76-80yrs	78	M	EBV	negative	neg	1	0	0		The Cancer Genome Atlas Research Network 2014	STAD_CIN				mutated	not_mutated	not_mutated	not_mutated	not_mutated	not_mutated	137	1	13	0	25				0	0	17	0						0	0			8.49673	0	16.3399
TCGA-MX-A5UG	gastric	76-80yrs	78	M	EBV	negative	neg	1	0	0		The Cancer Genome Atlas Research Network 2014	STAD_GS				not_mutated	not_mutated	not_mutated	not_mutated	not_mutated	not_mutated	40	1	15	0	15				10	0	16	0						0	0			26.7857	0	26.7857
TCGA-MX-A5UJ	gastric	86-90yrs	86	F	EBV	negative	neg	1	0	0		The Cancer Genome Atlas Research Network 2014	STAD_MSI			TCGA-MX-A5UJ	not_mutated	not_mutated	not_mutated	not_mutated	not_mutated	not_mutated	1303	8	630	0	418				0	0	506	0						0	0			33.0362	0	21.9192
TCGA-MX-A663	gastric	66-70yrs	66	M	EBV	negative	neg	1	0	0		The Cancer Genome Atlas Research Network 2014	STAD_CIN				not_mutated	mutated	not_mutated	not_mutated	not_mutated	not_mutated	84	1	21	0	4				0	0	22	0						0	2			18.9189	0	3.6036
TCGA-MX-A666	gastric	61-65yrs	61	M	EBV	negative	neg	1	0	0		The Cancer Genome Atlas Research Network 2014	STAD_CIN				mutated	not_mutated	not_mutated	not_mutated	not_mutated	not_mutated	105	2	30	0	13				0	0	0	0						0	0			19.7368	0	8.55263
TCGA-R5-A7O7	gastric	51-55yrs	51	M	EBV	negative	neg	1	0	0		The Cancer Genome Atlas Research Network 2014	STAD_CIN				mutated	mutated	not_mutated	not_mutated	not_mutated	not_mutated	104	1	51	0	38				0	0	0	0						0	0			32.6923	0	24.359
TCGA-R5-A7ZE	gastric	66-70yrs	66	F	EBV	negative	neg	1	0	0		The Cancer Genome Atlas Research Network 2014	STAD_CIN				mutated	not_mutated	not_mutated	not_mutated	not_mutated	not_mutated	151	2	55	0	39				0	0	0	0						0	0			26.0664	0	18.4834
TCGA-R5-A7ZF	gastric	61-65yrs	65	F	EBV	negative	neg	1	0	0		The Cancer Genome Atlas Research Network 2014	STAD_CIN				mutated	not_mutated	not_mutated	not_mutated	not_mutated	not_mutated	62	3	37	0	49				0	0	0	0						0	0			41.1111	0	54.4444
TCGA-R5-A7ZI	gastric	41-45yrs	44	F	EBV	negative	neg	1	0	0		The Cancer Genome Atlas Research Network 2014	STAD_MSI			TCGA-R5-A7ZI	not_mutated	not_mutated	not_mutated	not_mutated	not_mutated	not_mutated	778	4	308	0	145				0	0	360	0						0	1			27.5986	0	12.9928
TCGA-R5-A7ZR	gastric	66-70yrs	70	F	EBV	negative	neg	1	0	0		The Cancer Genome Atlas Research Network 2014	STAD_CIN				not_mutated	not_mutated	not_mutated	not_mutated	not_mutated	not_mutated	61	0	34	0	25				0	0	0	0						0	0			35.7895	0	26.3158
TCGA-R5-A804	gastric	51-55yrs	54	M	EBV	negative	neg	1	0	0		The Cancer Genome Atlas Research Network 2014					not_mutated	not_mutated	not_mutated	not_mutated	not_mutated	not_mutated	68	3	39	0	0				0	0	0	0						0	0			40.2062	0	0
TCGA-R5-A805	gastric	71-75yrs	71	M	EBV	negative	neg	1	0	0		The Cancer Genome Atlas Research Network 2014	STAD_CIN				not_mutated	not_mutated	not_mutated	not_mutated	not_mutated	not_mutated	120	0	37	0	34				0	0	0	0						0	0			23.125	0	21.25
TCGA-RD-A7BS	gastric	46-50yrs	46	M	EBV	negative	neg	1	0	0		The Cancer Genome Atlas Research Network 2014	STAD_GS				not_mutated	not_mutated	not_mutated	not_mutated	not_mutated	not_mutated	44	1	27	0	45				0	0	0	0						0	0			37.5	0	62.5
TCGA-RD-A7BT	gastric	66-70yrs	66	M	EBV	negative	neg	1	0	0		The Cancer Genome Atlas Research Network 2014					not_mutated	not_mutated	not_mutated	not_mutated	not_mutated	not_mutated	215	0	30	0	33				0	0	0	0						0	0			10.274	0	11.3014
TCGA-RD-A7BW	gastric	66-70yrs	68	F	EBV	negative	neg	1	0	0		The Cancer Genome Atlas Research Network 2014	STAD_CIN				not_mutated	not_mutated	not_mutated	not_mutated	not_mutated	not_mutated	60	1	34	0	20				0	0	0	0						0	0			36.9565	0	21.7391
TCGA-RD-A7C1	gastric	81-85yrs	82	M	EBV	negative	neg	1	0	0		The Cancer Genome Atlas Research Network 2014	STAD_CIN				not_mutated	not_mutated	not_mutated	not_mutated	not_mutated	not_mutated	256	1	149	0	143				0	0	0	0						0	0			41.9718	0	40.2817
TCGA-RD-A8MV	gastric	56-60yrs	56	M	EBV	negative	neg	1	0	0		The Cancer Genome Atlas Research Network 2014	STAD_CIN				not_mutated	not_mutated	not_mutated	not_mutated	not_mutated	not_mutated	76	0	17	0	22				16	0	30	0						0	0			18.4783	0	23.913
TCGA-RD-A8MW	gastric	71-75yrs	72	M	EBV	negative	neg	1	0	0		The Cancer Genome Atlas Research Network 2014	STAD_CIN				mutated	not_mutated	not_mutated	not_mutated	not_mutated	not_mutated	68	1	21	0	15				0	0	0	0						0	0			21.2121	0	15.1515
TCGA-RD-A8N0	gastric	51-55yrs	53	F	EBV	negative	neg	1	0	0		The Cancer Genome Atlas Research Network 2014	STAD_GS				not_mutated	not_mutated	not_mutated	not_mutated	not_mutated	not_mutated	2	0	0	0	0				0	0	2	0						0	0			0	0	0
TCGA-RD-A8N1	gastric	66-70yrs	70	M	EBV	negative	neg	1	0	0		The Cancer Genome Atlas Research Network 2014	STAD_CIN				mutated	not_mutated	not_mutated	not_mutated	not_mutated	not_mutated	99	1	8	0	45				0	14	0	0						0	0			6.01504	0	33.8346
TCGA-RD-A8N2	gastric	56-60yrs	59	F	EBV	negative	neg	1	0	0		The Cancer Genome Atlas Research Network 2014	STAD_GS				not_mutated	not_mutated	not_mutated	not_mutated	not_mutated	not_mutated	2	0	0	0	0				0	0	2	0						0	0			0	0	0
TCGA-RD-A8N4	gastric	56-60yrs	58	F	EBV	negative	neg	1	0	0		The Cancer Genome Atlas Research Network 2014	STAD_GS				not_mutated	not_mutated	not_mutated	not_mutated	not_mutated	not_mutated	4	0	0	2	1				0	1	5	0						0	0			0	22.2222	11.1111
TCGA-RD-A8N5	gastric	76-80yrs	78	M	EBV	negative	neg	1	0	0		The Cancer Genome Atlas Research Network 2014	STAD_CIN				not_mutated	not_mutated	not_mutated	not_mutated	not_mutated	not_mutated	33	0	17	0	19				8	0	0	0						0	0			37.7778	0	42.2222
TCGA-RD-A8N6	gastric	76-80yrs	78	F	EBV	negative	neg	1	0	0		The Cancer Genome Atlas Research Network 2014	STAD_CIN				mutated	not_mutated	not_mutated	not_mutated	not_mutated	not_mutated	143	2	85	0	110				0	0	0	0						0	0			40.4762	0	52.381
TCGA-RD-A8N9	gastric	61-65yrs	63	F	EBV	negative	neg	1	0	0		The Cancer Genome Atlas Research Network 2014	STAD_CIN				mutated	not_mutated	not_mutated	not_mutated	not_mutated	not_mutated	104	1	63	0	47				0	0	0	0						0	0			38.1818	0	28.4848
TCGA-RD-A8NB	gastric	76-80yrs	80	F	EBV	negative	neg	1	0	0		The Cancer Genome Atlas Research Network 2014	STAD_MSI			TCGA-RD-A8NB	mutated	not_mutated	mutated	not_mutated	not_mutated	not_mutated	575	3	222	0	223				0	0	186	0						0	0			26.5233	0	26.6428
TCGA-SW-A7EA	gastric	61-65yrs	61	F	EBV	negative	neg	1	0	0		The Cancer Genome Atlas Research Network 2014	STAD_MSI			TCGA-SW-A7EA	not_mutated	not_mutated	not_mutated	not_mutated	not_mutated	not_mutated	563	4	178	0	310				0	0	206	0						0	0			21.0153	0	36.5998
TCGA-SW-A7EB	gastric	41-45yrs	45	M	EBV	negative	neg	1	0	0		The Cancer Genome Atlas Research Network 2014	STAD_CIN				mutated	not_mutated	not_mutated	not_mutated	not_mutated	not_mutated	131	1	37	0	41				0	25	0	0						0	0			20	0	22.1622
TCGA-VQ-A8DL	gastric	66-70yrs	69	F	EBV	negative	neg	1	0	0		The Cancer Genome Atlas Research Network 2014					mutated	not_mutated	not_mutated	not_mutated	not_mutated	not_mutated	146	1	11	0	12				0	0	21	0						0	0			6.07735	0	6.62983
TCGA-VQ-A8DT	gastric	41-45yrs	43	M	EBV	negative	neg	1	0	0		The Cancer Genome Atlas Research Network 2014	STAD_GS				mutated	not_mutated	not_mutated	not_mutated	not_mutated	not_mutated	179	4	64	0	46				0	0	0	0						0	0			26.556	0	19.0871
TCGA-VQ-A8DU	gastric	61-65yrs	63	M	EBV	negative	neg	1	0	0		The Cancer Genome Atlas Research Network 2014	STAD_CIN				mutated	not_mutated	not_mutated	not_mutated	not_mutated	not_mutated	136	1	49	0	26				0	0	0	0						0	0			27.5281	0	14.6067
TCGA-VQ-A8DV	gastric	46-50yrs	48	M	EBV	negative	neg	1	0	0		The Cancer Genome Atlas Research Network 2014	STAD_CIN				mutated	not_mutated	not_mutated	not_mutated	not_mutated	not_mutated	63	2	31	0	48				0	0	0	0						0	0			36.0465	0	55.814
TCGA-VQ-A8DZ	gastric	66-70yrs	70	M	EBV	negative	neg	1	0	0		The Cancer Genome Atlas Research Network 2014	STAD_CIN				mutated	not_mutated	not_mutated	not_mutated	not_mutated	not_mutated	78	3	22	0	43				0	0	0	0						0	0			19.6429	0	38.3929
TCGA-VQ-A8E0	gastric	66-70yrs	68	M	EBV	negative	neg	1	0	0		The Cancer Genome Atlas Research Network 2014	STAD_CIN				mutated	not_mutated	not_mutated	not_mutated	not_mutated	not_mutated	87	1	29	0	18				0	0	0	0						0	0			22.4806	0	13.9535
TCGA-VQ-A8E2	gastric	56-60yrs	57	M	EBV	negative	neg	1	0	0		The Cancer Genome Atlas Research Network 2014	STAD_CIN				mutated	not_mutated	not_mutated	not_mutated	not_mutated	not_mutated	114	1	44	0	88				0	0	0	0						0	0			28.7582	0	57.5163
TCGA-VQ-A8E3	gastric	76-80yrs	79	M	EBV	negative	neg	1	0	0		The Cancer Genome Atlas Research Network 2014	STAD_MSI			TCGA-VQ-A8E3	mutated	not_mutated	not_mutated	not_mutated	not_mutated	not_mutated	687	8	255	0	98				0	0	192	0						0	1			26.047	0	10.0102
TCGA-VQ-A8E7	gastric	56-60yrs	59	M	EBV	negative	neg	1	0	0		The Cancer Genome Atlas Research Network 2014	STAD_CIN				mutated	not_mutated	not_mutated	not_mutated	not_mutated	not_mutated	90	1	61	0	38				0	0	43	0						0	0			42.3611	0	26.3889
TCGA-VQ-A8P2	gastric	66-70yrs	68	M	EBV	negative	neg	1	0	0		The Cancer Genome Atlas Research Network 2014	STAD_MSI			TCGA-VQ-A8P2	mutated	not_mutated	mutated	mutated	not_mutated	not_mutated	6415	31	2273	0	2435				0	0	2917	0						0	0			23.851	0	25.5509
TCGA-VQ-A8P3	gastric	71-75yrs	72	M	EBV	negative	neg	1	0	0		The Cancer Genome Atlas Research Network 2014	STAD_GS				not_mutated	not_mutated	not_mutated	not_mutated	not_mutated	not_mutated	264	0	48	0	49				0	0	0	0						0	0			12.938	0	13.2075
TCGA-VQ-A8P5	gastric	66-70yrs	67	M	EBV	negative	neg	1	0	0		The Cancer Genome Atlas Research Network 2014	STAD_CIN				mutated	not_mutated	not_mutated	not_mutated	not_mutated	not_mutated	195	3	60	20	44				0	13	70	0						0	0			22.3048	7.43494	16.3569
TCGA-VQ-A8P8	gastric	71-75yrs	72	F	EBV	negative	neg	1	0	0		The Cancer Genome Atlas Research Network 2014	STAD_GS				not_mutated	not_mutated	not_mutated	not_mutated	not_mutated	not_mutated	95	3	76	0	6				0	0	0	0						0	0			55.0725	0	4.34783
TCGA-VQ-A8PB	gastric	61-65yrs	65	F	EBV	negative	neg	1	0	0		The Cancer Genome Atlas Research Network 2014	STAD_MSI			TCGA-VQ-A8PB	not_mutated	not_mutated	mutated	not_mutated	not_mutated	not_mutated	750	5	342	0	321				0	0	235	0						0	0			30.9783	0	29.0761
TCGA-VQ-A8PC	gastric	61-65yrs	65	M	EBV	negative	neg	1	0	0		The Cancer Genome Atlas Research Network 2014	STAD_CIN				mutated	not_mutated	not_mutated	not_mutated	not_mutated	not_mutated	122	2	31	0	82				0	0	0	0						0	0			18.9024	0	50
TCGA-VQ-A8PD	gastric	66-70yrs	69	M	EBV	negative	neg	1	0	0		The Cancer Genome Atlas Research Network 2014	STAD_GS				not_mutated	not_mutated	not_mutated	not_mutated	not_mutated	not_mutated	76	2	52	0	13				0	0	25	0						0	0			49.0566	0	12.2642
TCGA-VQ-A8PE	gastric	76-80yrs	78	M	EBV	negative	neg	1	0	0		The Cancer Genome Atlas Research Network 2014	STAD_CIN				mutated	not_mutated	not_mutated	not_mutated	not_mutated	not_mutated	117	3	53	0	13				0	0	0	0						0	0			33.125	0	8.125
TCGA-VQ-A8PH	gastric	61-65yrs	62	M	EBV	negative	neg	1	0	0		The Cancer Genome Atlas Research Network 2014	STAD_CIN				mutated	not_mutated	not_mutated	not_mutated	not_mutated	not_mutated	184	3	32	0	210				0	0	0	0						0	2			12.5	0	82.0312
TCGA-VQ-A8PJ	gastric	51-55yrs	53	M	EBV	negative	neg	1	0	0		The Cancer Genome Atlas Research Network 2014	STAD_CIN				mutated	not_mutated	not_mutated	not_mutated	not_mutated	not_mutated	130	1	27	0	25				0	0	0	0						0	0			14.0625	0	13.0208
TCGA-VQ-A8PK	gastric	56-60yrs	58	M	EBV	negative	neg	1	0	0		The Cancer Genome Atlas Research Network 2014	STAD_CIN				mutated	not_mutated	not_mutated	not_mutated	not_mutated	not_mutated	86	1	10	0	1				11	0	0	0						0	0			8.40336	0	0.840336
TCGA-VQ-A8PM	gastric	56-60yrs	56	M	EBV	negative	neg	1	0	0		The Cancer Genome Atlas Research Network 2014	STAD_CIN				mutated	not_mutated	not_mutated	not_mutated	not_mutated	not_mutated	48	1	15	0	20				0	0	11	0						0	0			21.7391	0	28.9855
TCGA-VQ-A8PO	gastric	71-75yrs	74	M	EBV	negative	neg	1	0	0		The Cancer Genome Atlas Research Network 2014	STAD_MSI			TCGA-VQ-A8PO	not_mutated	not_mutated	not_mutated	not_mutated	not_mutated	not_mutated	760	1	207	0	143				0	0	196	0						0	0			18.2862	0	12.6325
TCGA-VQ-A8PP	gastric	76-80yrs	76	M	EBV	negative	neg	1	0	0		The Cancer Genome Atlas Research Network 2014	STAD_MSI			TCGA-VQ-A8PP	mutated	not_mutated	not_mutated	not_mutated	not_mutated	mutated	1339	5	398	0	310				0	0	590	0						0	0			20.4627	0	15.9383
TCGA-VQ-A8PQ	gastric	46-50yrs	50	F	EBV	negative	neg	1	0	0		The Cancer Genome Atlas Research Network 2014	STAD_GS				not_mutated	not_mutated	not_mutated	not_mutated	not_mutated	not_mutated	11	0	8	0	9				0	0	0	0						0	0			47.0588	0	52.9412
TCGA-VQ-A8PS	gastric	76-80yrs	76	M	EBV	negative	neg	1	0	0		The Cancer Genome Atlas Research Network 2014					not_mutated	not_mutated	not_mutated	not_mutated	not_mutated	not_mutated	37	1	17	0	0				0	0	0	0						0	0			26.9841	0	0
TCGA-VQ-A8PT	gastric	61-65yrs	65	M	EBV	negative	neg	1	0	0		The Cancer Genome Atlas Research Network 2014				TCGA-VQ-A8PT	not_mutated	not_mutated	not_mutated	not_mutated	not_mutated	not_mutated	1268	7	359	0	449				0	0	648	0						0	0			19.3531	0	24.2049
TCGA-VQ-A8PU	gastric	71-75yrs	72	F	EBV	negative	neg	1	0	0		The Cancer Genome Atlas Research Network 2014	STAD_CIN				not_mutated	not_mutated	not_mutated	not_mutated	not_mutated	not_mutated	104	2	29	0	47				0	0	0	0						0	0			17.4699	0	28.3133
TCGA-VQ-A8PX	gastric	51-55yrs	51	M	EBV	negative	neg	1	0	0		The Cancer Genome Atlas Research Network 2014	STAD_MSI			TCGA-VQ-A8PX	mutated	not_mutated	not_mutated	not_mutated	not_mutated	not_mutated	551	8	133	0	35				0	0	246	119						0	0			16.0628	0	4.22705
TCGA-VQ-A8PY	gastric	46-50yrs	47	F	EBV	negative	neg	1	0	0		The Cancer Genome Atlas Research Network 2014					mutated	not_mutated	not_mutated	not_mutated	not_mutated	not_mutated	81	3	15	0	53				11	0	31	0						0	0			12.5	0	44.1667
TCGA-VQ-A8PZ	gastric	56-60yrs	56	F	EBV	negative	neg	1	0	0		The Cancer Genome Atlas Research Network 2014					not_mutated	not_mutated	not_mutated	not_mutated	not_mutated	not_mutated	74	2	63	0	46				0	0	0	0						0	0			56.7568	0	41.4414
TCGA-VQ-A91A	gastric	66-70yrs	67	M	EBV	negative	neg	1	0	0		The Cancer Genome Atlas Research Network 2014	STAD_CIN				not_mutated	not_mutated	not_mutated	not_mutated	not_mutated	not_mutated	120	0	52	0	27				0	0	29	0						0	0			30.5882	0	15.8824
TCGA-VQ-A91D	gastric	66-70yrs	70	M	EBV	negative	neg	1	0	0		The Cancer Genome Atlas Research Network 2014	STAD_MSI			TCGA-VQ-A91D	not_mutated	not_mutated	not_mutated	not_mutated	not_mutated	not_mutated	2161	13	942	0	625				0	0	1084	0						0	0			29.8385	0	19.7973
TCGA-VQ-A91E	gastric	66-70yrs	67	F	EBV	negative	neg	1	0	0		The Cancer Genome Atlas Research Network 2014				TCGA-VQ-A91E	mutated	not_mutated	mutated	not_mutated	not_mutated	not_mutated	742	7	230	0	222				0	0	226	0						0	0			22.0941	0	21.3256
TCGA-VQ-A91K	gastric	66-70yrs	69	M	EBV	negative	neg	1	0	0		The Cancer Genome Atlas Research Network 2014	STAD_MSI			TCGA-VQ-A91K	not_mutated	not_mutated	not_mutated	not_mutated	not_mutated	not_mutated	1215	14	571	0	551				0	0	367	0						0	0			31.2534	0	30.1587
TCGA-VQ-A91N	gastric	56-60yrs	59	F	EBV	negative	neg	1	0	0		The Cancer Genome Atlas Research Network 2014	STAD_CIN				mutated	not_mutated	not_mutated	not_mutated	not_mutated	not_mutated	99	2	40	0	81				0	0	35	0						0	0			25	0	50.625
TCGA-VQ-A91Q	gastric	61-65yrs	61	M	EBV	negative	neg	1	0	0		The Cancer Genome Atlas Research Network 2014	STAD_CIN				not_mutated	not_mutated	not_mutated	not_mutated	not_mutated	not_mutated	98	0	31	0	0				0	0	0	0						0	0			21.831	0	0
TCGA-VQ-A91S	gastric	61-65yrs	63	M	EBV	negative	neg	1	0	0		The Cancer Genome Atlas Research Network 2014	STAD_CIN				mutated	not_mutated	not_mutated	not_mutated	not_mutated	not_mutated	230	2	26	32	121				0	37	0	0						0	0			7.92683	9.7561	36.8902
TCGA-VQ-A91U	gastric	76-80yrs	78	M	EBV	negative	neg	1	0	0		The Cancer Genome Atlas Research Network 2014	STAD_CIN				mutated	not_mutated	not_mutated	not_mutated	not_mutated	not_mutated	131	3	91	0	101				0	0	0	0						0	0			45.7286	0	50.7538
TCGA-VQ-A91V	gastric	56-60yrs	58	M	EBV	negative	neg	1	0	0		The Cancer Genome Atlas Research Network 2014	STAD_CIN				mutated	mutated	not_mutated	not_mutated	not_mutated	not_mutated	214	1	41	0	83				0	0	0	0						0	0			13.355	0	27.0358
TCGA-VQ-A91X	gastric	71-75yrs	74	M	EBV	negative	neg	1	0	0		The Cancer Genome Atlas Research Network 2014	STAD_CIN				mutated	not_mutated	not_mutated	not_mutated	not_mutated	not_mutated	192	1	35	0	87				0	0	44	0						0	0			13.1579	0	32.7068
TCGA-VQ-A91Y	gastric	66-70yrs	67	M	EBV	negative	neg	1	0	0		The Cancer Genome Atlas Research Network 2014	STAD_CIN				mutated	not_mutated	not_mutated	not_mutated	not_mutated	not_mutated	39	2	25	0	31				0	0	0	0						0	0			43.8596	0	54.386
TCGA-VQ-A91Z	gastric	66-70yrs	67	F	EBV	negative	neg	1	0	0		The Cancer Genome Atlas Research Network 2014	STAD_CIN				mutated	not_mutated	not_mutated	not_mutated	not_mutated	not_mutated	124	3	50	0	32				0	0	0	0						0	0			27.933	0	17.8771
TCGA-VQ-A922	gastric	66-70yrs	70	M	EBV	negative	neg	1	0	0		The Cancer Genome Atlas Research Network 2014	STAD_CIN				mutated	not_mutated	not_mutated	not_mutated	not_mutated	not_mutated	150	1	33	0	61				0	0	0	0						0	0			15.493	0	28.6385
TCGA-VQ-A924	gastric	66-70yrs	69	M	EBV	negative	neg	1	0	0		The Cancer Genome Atlas Research Network 2014	STAD_MSI			TCGA-VQ-A924	not_mutated	not_mutated	not_mutated	not_mutated	not_mutated	not_mutated	1224	8	399	0	365				0	0	237	0						0	0			22.9442	0	20.9891
TCGA-VQ-A925	gastric	66-70yrs	66	M	EBV	negative	neg	1	0	0		The Cancer Genome Atlas Research Network 2014	STAD_CIN				mutated	not_mutated	not_mutated	not_mutated	not_mutated	not_mutated	109	2	19	14	39				0	7	0	0						0	0			11.875	8.75	24.375
TCGA-VQ-A927	gastric	81-85yrs	81	M	EBV	negative	neg	1	0	0		The Cancer Genome Atlas Research Network 2014	STAD_GS				not_mutated	not_mutated	not_mutated	not_mutated	not_mutated	not_mutated	50	1	16	0	41				0	0	0	0						0	0			23.1884	0	59.4203
TCGA-VQ-A928	gastric	46-50yrs	49	M	EBV	negative	neg	1	0	0		The Cancer Genome Atlas Research Network 2014	STAD_GS				not_mutated	not_mutated	not_mutated	not_mutated	not_mutated	not_mutated	52	1	18	0	8				0	0	0	0						0	0			22.7848	0	10.1266
TCGA-VQ-A92D	gastric	66-70yrs	67	M	EBV	negative	neg	1	0	0		The Cancer Genome Atlas Research Network 2014	STAD_CIN				not_mutated	not_mutated	not_mutated	not_mutated	not_mutated	not_mutated	116	0	41	0	22				0	0	0	0						0	0			23.6994	0	12.7168
TCGA-VQ-A94O	gastric	71-75yrs	74	M	EBV	negative	neg	1	0	0		The Cancer Genome Atlas Research Network 2014	STAD_CIN				mutated	not_mutated	not_mutated	not_mutated	not_mutated	not_mutated	54	1	32	0	14				0	0	0	0						0	0			38.5542	0	16.8675
TCGA-VQ-A94P	gastric	56-60yrs	57	M	EBV	negative	neg	1	0	0		The Cancer Genome Atlas Research Network 2014	STAD_CIN				mutated	not_mutated	not_mutated	not_mutated	not_mutated	not_mutated	73	1	18	0	24				0	0	0	0						0	0			17.8218	0	23.7624
TCGA-VQ-A94R	gastric	61-65yrs	63	M	EBV	negative	neg	1	0	0		The Cancer Genome Atlas Research Network 2014	STAD_CIN				mutated	not_mutated	not_mutated	not_mutated	not_mutated	not_mutated	271	1	89	35	211				0	0	0	0						0	0			23.057	9.06736	54.6632
TCGA-VQ-A94T	gastric	71-75yrs	73	M	EBV	negative	neg	1	0	0		The Cancer Genome Atlas Research Network 2014	STAD_CIN				not_mutated	not_mutated	not_mutated	not_mutated	not_mutated	not_mutated	68	2	28	0	0				0	0	19	0						0	0			26.6667	0	0
TCGA-VQ-A94U	gastric	66-70yrs	70	M	EBV	negative	neg	1	0	0		The Cancer Genome Atlas Research Network 2014	STAD_CIN				mutated	not_mutated	not_mutated	not_mutated	not_mutated	not_mutated	140	1	67	0	10				0	0	0	0						0	0			32.6829	0	4.87805
TCGA-VQ-AA64	gastric	66-70yrs	68	M	EBV	negative	neg	1	0	0		The Cancer Genome Atlas Research Network 2014	STAD_CIN				not_mutated	mutated	not_mutated	not_mutated	not_mutated	not_mutated	232	0	26	0	43				0	54	0	0						0	0			7.71513	0	12.7596
TCGA-VQ-AA68	gastric	51-55yrs	52	F	EBV	negative	neg	1	0	0		The Cancer Genome Atlas Research Network 2014	STAD_CIN				mutated	not_mutated	not_mutated	not_mutated	not_mutated	not_mutated	154	1	47	0	22				0	0	0	0						0	0			22.0657	0	10.3286
TCGA-VQ-AA6A	gastric	56-60yrs	56	M	EBV	negative	neg	1	0	0		The Cancer Genome Atlas Research Network 2014	STAD_CIN				mutated	not_mutated	not_mutated	not_mutated	not_mutated	not_mutated	87	1	41	0	65				0	0	0	0						0	1			32.0312	0	50.7812
TCGA-VQ-AA6B	gastric	46-50yrs	48	M	EBV	negative	neg	1	0	0		The Cancer Genome Atlas Research Network 2014	STAD_CIN				mutated	not_mutated	not_mutated	not_mutated	not_mutated	not_mutated	82	2	29	0	15				0	0	26	0						0	0			26.6055	0	13.7615
TCGA-VQ-AA6D	gastric	51-55yrs	52	F	EBV	negative	neg	1	0	0		The Cancer Genome Atlas Research Network 2014	STAD_MSI			TCGA-VQ-AA6D	not_mutated	not_mutated	not_mutated	not_mutated	not_mutated	not_mutated	706	2	44	0	141				0	0	735	0						0	0			4.40882	0	14.1283
TCGA-VQ-AA6F	gastric	56-60yrs	57	M	EBV	negative	neg	1	0	0		The Cancer Genome Atlas Research Network 2014	STAD_CIN				not_mutated	not_mutated	not_mutated	not_mutated	not_mutated	not_mutated	50	1	9	0	25				8	0	18	0						0	0			13.8462	0	38.4615
TCGA-VQ-AA6G	gastric	66-70yrs	68	M	EBV	negative	neg	1	0	0		The Cancer Genome Atlas Research Network 2014	STAD_CIN				mutated	not_mutated	not_mutated	not_mutated	not_mutated	not_mutated	122	2	75	0	76				0	0	0	0						0	0			43.1034	0	43.6782
TCGA-VQ-AA6I	gastric	66-70yrs	68	M	EBV	negative	neg	1	0	0		The Cancer Genome Atlas Research Network 2014	STAD_CIN				mutated	mutated	not_mutated	not_mutated	not_mutated	not_mutated	89	1	30	0	52				0	0	44	0						0	0			21.7391	0	37.6812
TCGA-VQ-AA6J	gastric	71-75yrs	75	M	EBV	negative	neg	1	0	0		The Cancer Genome Atlas Research Network 2014	STAD_CIN				not_mutated	not_mutated	not_mutated	not_mutated	not_mutated	not_mutated	128	1	49	0	0				0	0	0	0						0	0			26.6304	0	0
TCGA-VQ-AA6K	gastric	56-60yrs	59	M	EBV	negative	neg	1	0	0		The Cancer Genome Atlas Research Network 2014	STAD_CIN				not_mutated	not_mutated	not_mutated	not_mutated	not_mutated	not_mutated	75	1	36	0	0				0	0	0	0						0	0			36.3636	0	0
TCGA-ZA-A8F6	gastric	71-75yrs	71	M	EBV	negative	neg	1	0	0		The Cancer Genome Atlas Research Network 2014	STAD_CIN				not_mutated	not_mutated	not_mutated	not_mutated	not_mutated	not_mutated	45	1	18	5	28				0	7	0	0						0	0			30	8.33333	46.6667
TCGA-ZQ-A9CR	gastric	76-80yrs	79	F	EBV	negative	neg	1	0	0		The Cancer Genome Atlas Research Network 2014	STAD_CIN				mutated	not_mutated	not_mutated	not_mutated	not_mutated	not_mutated	105	1	35	0	93				0	0	0	0						0	0			23.6486	0	62.8378
TCGA-B7-5818	gastric	61-65yrs	62	M	EBV		pos	1	0	0		The Cancer Genome Atlas Research Network 2014	STAD_EBV			TCGA-B7-5818	mutated	not_mutated	not_mutated	not_mutated	not_mutated	not_mutated	345	3	60	0	68				0	0	0	0						0	0			11.6959	0	13.2554
TCGA-B7-A5TK	gastric	51-55yrs	51	M	EBV		pos	1	0	0		The Cancer Genome Atlas Research Network 2014	STAD_EBV				not_mutated	not_mutated	not_mutated	not_mutated	not_mutated	not_mutated	47	4	39	6	17				0	9	0	0						0	0			52	8	22.6667
TCGA-BR-4253	gastric	76-80yrs	80	F	EBV		pos	1	0	0		The Cancer Genome Atlas Research Network 2014	STAD_EBV				not_mutated	not_mutated	not_mutated	not_mutated	not_mutated	not_mutated	95	2	29	0	0				0	0	0	0						0	0			21.3235	0	0
TCGA-BR-6455	gastric	56-60yrs	59	M	EBV		pos	1	0	0		The Cancer Genome Atlas Research Network 2014	STAD_EBV				not_mutated	not_mutated	not_mutated	not_mutated	not_mutated	not_mutated	74	3	42	0	42				0	0	34	0						0	0			35.2941	0	35.2941
TCGA-BR-6706	gastric	61-65yrs	63	M	EBV		pos	1	0	0		The Cancer Genome Atlas Research Network 2014	STAD_EBV				not_mutated	not_mutated	not_mutated	not_mutated	not_mutated	not_mutated	193	1	69	0	113				0	0	0	0						0	0			14.2857	0	23.3954
TCGA-BR-6707	gastric	71-75yrs	75	M	EBV		pos	1	0	0		The Cancer Genome Atlas Research Network 2014	STAD_EBV				not_mutated	not_mutated	not_mutated	not_mutated	not_mutated	not_mutated	64	3	46	0	0				0	0	0	0						0	0			48.9362	0	0
TCGA-BR-7196	gastric	61-65yrs	64	M	EBV		pos	1	0	0		The Cancer Genome Atlas Research Network 2014	STAD_EBV				not_mutated	not_mutated	not_mutated	not_mutated	not_mutated	not_mutated	64	5	21	0	5				0	0	0	0						0	0			23.5955	0	5.61798
TCGA-BR-7958	gastric	56-60yrs	60	M	EBV		pos	1	0	0		The Cancer Genome Atlas Research Network 2014	STAD_EBV				not_mutated	not_mutated	not_mutated	not_mutated	not_mutated	mutated	147	1	37	0	50				0	0	0	0						0	0			17.2093	0	23.2558
TCGA-BR-8366	gastric	76-80yrs	80	F	EBV		pos	1	0	0		The Cancer Genome Atlas Research Network 2014	STAD_EBV				not_mutated	not_mutated	not_mutated	not_mutated	not_mutated	mutated	156	7	33	0	64				0	0	0	0						0	0			15.2778	0	29.6296
TCGA-BR-8381	gastric	51-55yrs	51	M	EBV		pos	1	0	0		The Cancer Genome Atlas Research Network 2014	STAD_EBV				not_mutated	not_mutated	not_mutated	not_mutated	not_mutated	not_mutated	104	2	53	0	35				0	0	0	0						0	0			31.9277	0	21.0843
TCGA-BR-8589	gastric	56-60yrs	56	M	EBV		pos	1	0	0		The Cancer Genome Atlas Research Network 2014	STAD_EBV			TCGA-BR-8589	not_mutated	not_mutated	not_mutated	not_mutated	not_mutated	not_mutated	1022	5	28	0	381				0	0	0	0						0	0			2	0	27.2143
TCGA-BR-8686	gastric	66-70yrs	69	M	EBV		pos	1	0	0		The Cancer Genome Atlas Research Network 2014	STAD_EBV				not_mutated	not_mutated	not_mutated	not_mutated	not_mutated	not_mutated	101	3	49	0	0				0	0	0	0						0	0			34.2657	0	0
TCGA-BR-A4J4	gastric	36-40yrs	39	M	EBV		pos	1	0	0		The Cancer Genome Atlas Research Network 2014	STAD_EBV				not_mutated	not_mutated	not_mutated	not_mutated	not_mutated	not_mutated	80	0	50	0	52				0	0	0	0						0	0			48.5437	0	50.4854
TCGA-CD-5801	gastric	66-70yrs	69	M	EBV		pos	1	0	0		The Cancer Genome Atlas Research Network 2014	STAD_EBV			TCGA-CD-5801	not_mutated	not_mutated	not_mutated	not_mutated	not_mutated	not_mutated	393	2	60	0	127				0	0	0	0						0	0			10.8303	0	22.9242
TCGA-CG-5722	gastric	66-70yrs	67	F	EBV		pos	1	0	0		The Cancer Genome Atlas Research Network 2014	STAD_EBV				not_mutated	not_mutated	not_mutated	not_mutated	not_mutated	not_mutated	77	1	44	0	61				0	0	0	0						0	0			40	0	55.4545
TCGA-D7-5577	gastric	51-55yrs	53	F	EBV		pos	1	0	0		The Cancer Genome Atlas Research Network 2014	STAD_EBV				not_mutated	not_mutated	not_mutated	not_mutated	not_mutated	not_mutated	117	3	40	0	25				0	0	0	0						0	0			26.3158	0	16.4474
TCGA-D7-8570	gastric	41-45yrs	44	M	EBV		pos	1	0	0		The Cancer Genome Atlas Research Network 2014	STAD_EBV				not_mutated	not_mutated	not_mutated	not_mutated	not_mutated	not_mutated	104	1	51	0	104				0	0	0	0						0	0			31.677	0	64.5963
TCGA-D7-8573	gastric	56-60yrs	57	M	EBV		pos	1	0	0		The Cancer Genome Atlas Research Network 2014	STAD_EBV				not_mutated	not_mutated	not_mutated	not_mutated	not_mutated	not_mutated	74	1	41	0	67				0	0	0	0						0	0			36.6071	0	59.8214
TCGA-D7-A4YX	gastric	61-65yrs	63	M	EBV		pos	1	0	0		The Cancer Genome Atlas Research Network 2014	STAD_EBV				not_mutated	not_mutated	not_mutated	not_mutated	not_mutated	not_mutated	72	2	59	0	45				0	0	0	0						0	0			54.6296	0	41.6667
TCGA-D7-A6EZ	gastric	66-70yrs	66	M	EBV		pos	1	0	0		The Cancer Genome Atlas Research Network 2014	STAD_EBV				not_mutated	not_mutated	not_mutated	not_mutated	not_mutated	not_mutated	253	4	49	0	227				0	41	0	0						0	3			14.3275	0	66.3743
TCGA-FP-7916	gastric	76-80yrs	77	M	EBV		pos	1	0	0		The Cancer Genome Atlas Research Network 2014	STAD_EBV				not_mutated	not_mutated	not_mutated	not_mutated	not_mutated	not_mutated	88	1	51	0	45				0	0	30	0						0	0			39.2308	0	34.6154
TCGA-FP-7998	gastric	76-80yrs	77	M	EBV		pos	1	0	0		The Cancer Genome Atlas Research Network 2014	STAD_EBV				not_mutated	not_mutated	not_mutated	not_mutated	not_mutated	not_mutated	61	2	29	0	12				0	0	0	0						0	0			34.9398	0	14.4578
TCGA-HU-8608	gastric	66-70yrs	70	M	EBV		pos	1	0	0		The Cancer Genome Atlas Research Network 2014	STAD_EBV				not_mutated	not_mutated	not_mutated	not_mutated	not_mutated	not_mutated	82	4	40	0	122				0	0	38	0						0	0			19.5122	0	59.5122
TCGA-HU-A4G2	gastric	41-45yrs	45	M	EBV		pos	1	0	0		The Cancer Genome Atlas Research Network 2014	STAD_EBV				not_mutated	not_mutated	not_mutated	not_mutated	not_mutated	not_mutated	42	3	23	0	35				9	0	0	0						0	0			33.3333	0	50.7246
TCGA-HU-A4G6	gastric	71-75yrs	74	M	EBV		pos	1	0	0		The Cancer Genome Atlas Research Network 2014	STAD_EBV				not_mutated	not_mutated	not_mutated	not_mutated	not_mutated	not_mutated	72	2	38	0	58				0	0	0	0						0	1			36.1905	0	55.2381
TCGA-HU-A4H0	gastric	71-75yrs	72	M	EBV		pos	1	0	0		The Cancer Genome Atlas Research Network 2014	STAD_EBV				not_mutated	not_mutated	not_mutated	not_mutated	not_mutated	not_mutated	159	3	71	0	147				0	0	0	0						0	0			31.5556	0	65.3333
TCGA-VQ-A8PF	gastric	76-80yrs	76	M	EBV		pos	1	0	0		The Cancer Genome Atlas Research Network 2014	STAD_EBV				not_mutated	not_mutated	not_mutated	not_mutated	not_mutated	not_mutated	106	6	46	0	28				0	0	0	0						0	0			32.1678	0	19.5804
TCGA-VQ-A91W	gastric	26-30yrs	30	M	EBV		pos	1	0	0		The Cancer Genome Atlas Research Network 2014	STAD_EBV				not_mutated	not_mutated	not_mutated	not_mutated	not_mutated	not_mutated	38	3	19	0	9				0	0	0	0						0	0			35.8491	0	16.9811
TCGA-VQ-A923	gastric	86-90yrs	90	M	EBV		pos	1	0	0		The Cancer Genome Atlas Research Network 2014	STAD_EBV				mutated	not_mutated	not_mutated	not_mutated	not_mutated	not_mutated	84	2	52	0	0				15	0	0	0						0	2			37.9562	0	0
TCGA-VQ-AA69	gastric	31-35yrs	35	M	EBV		pos	1	0	0		The Cancer Genome Atlas Research Network 2014	STAD_EBV				not_mutated	not_mutated	not_mutated	not_mutated	not_mutated	not_mutated	57	4	36	0	28				0	0	18	0						0	0			41.8605	0	32.5581
TCGA-4P-AA8J	HNSCC	66-70yrs	66	M	HPV	negative	neg	1	0	0		The Cancer Genome Atlas Research Network 2015			Nulton 2017		mutated	not_mutated	not_mutated	not_mutated	not_mutated	not_mutated	111	2	17	9	85	0	18	0	0	28	0	0	0	0	0	0	0	0	1	0	11	10.0592	5.32544	50.2959	0	10.6509	0
TCGA-BA-4074	HNSCC	66-70yrs	69	M	HPV	negative	neg	1	0	0		The Cancer Genome Atlas Research Network 2015			Nulton 2017		mutated	not_mutated	not_mutated	not_mutated	not_mutated	not_mutated	128	3	25	0	115	0	0	32	0	0	0	0	0	0	0	0	0	0	1	0	9	13.7363	0	63.1868	0	0	17.5824
TCGA-BA-4076	HNSCC	36-40yrs	39	M	HPV	negative	neg	1	0	0		The Cancer Genome Atlas Research Network 2015			Nulton 2017		mutated	not_mutated	not_mutated	not_mutated	not_mutated	not_mutated	297	4	10	0	221	0	0	0	0	0	0	0	111	83	0	0	0	5	0	0	8	2.28311	0	50.4566	0	0	0
TCGA-BA-4078	HNSCC	81-85yrs	83	M	HPV	negative	neg	1	0	0		The Cancer Genome Atlas Research Network 2015			Nulton 2017	TCGA-BA-4078	mutated	mutated	not_mutated	not_mutated	not_mutated	not_mutated	388	3	31	29	163	0	0	0	0	0	0	0	133	108	0	131	0	6	0	0	15	5.03247	4.70779	26.461	0	0	0
TCGA-BA-5149	HNSCC	46-50yrs	47	M	HPV	negative	neg	1	0	0		The Cancer Genome Atlas Research Network 2015			Nulton 2017		not_mutated	not_mutated	not_mutated	not_mutated	not_mutated	not_mutated	109	3	25	0	93	0	0	0	0	27	0	0	0	0	0	0	0	0	3	0	7	16.129	0	60	0	0	0
TCGA-BA-5151	HNSCC	71-75yrs	72	M	HPV	negative	neg	1	0	0		The Cancer Genome Atlas Research Network 2015			Nulton 2017		mutated	not_mutated	not_mutated	mutated	not_mutated	not_mutated	67	2	23	0	54	0	0	0	0	0	27	0	0	0	0	0	0	0	0	0	2	21.6981	0	50.9434	0	0	0
TCGA-BA-5152	HNSCC	56-60yrs	56	M	HPV	negative	neg	1	0	0		The Cancer Genome Atlas Research Network 2015			Nulton 2017	TCGA-BA-5152	mutated	mutated	not_mutated	not_mutated	not_mutated	not_mutated	438	3	27	235	41	0	0	0	62	287	0	0	0	0	0	0	0	0	0	0	4	4.11585	35.8232	6.25	0	0	0
TCGA-BA-5555	HNSCC	51-55yrs	54	M	HPV	negative	neg	1	0	0		The Cancer Genome Atlas Research Network 2015			Nulton 2017		mutated	not_mutated	not_mutated	not_mutated	not_mutated	not_mutated	130	2	8	0	88	21	0	0	0	0	0	0	40	0	12	0	0	0	0	1	4	4.5977	0	50.5747	12.069	0	0
TCGA-BA-5556	HNSCC	56-60yrs	58	F	HPV	negative	neg	1	0	0		The Cancer Genome Atlas Research Network 2015			Nulton 2017		not_mutated	not_mutated	not_mutated	not_mutated	not_mutated	not_mutated	128	4	28	0	133	0	0	0	16	0	0	0	0	0	0	0	0	0	2	0	4	15.3005	0	72.6776	0	0	0
TCGA-BA-5557	HNSCC	41-45yrs	41	F	HPV	negative	neg	1	0	0		The Cancer Genome Atlas Research Network 2015			Nulton 2017		mutated	mutated	not_mutated	not_mutated	not_mutated	not_mutated	38	2	21	10	0	0	0	0	14	12	0	0	0	0	0	0	0	0	0	0	1	36.2069	17.2414	0	0	0	0
TCGA-BA-5558	HNSCC	61-65yrs	65	M	HPV	negative	neg	1	0	0		The Cancer Genome Atlas Research Network 2015			Nulton 2017		mutated	mutated	not_mutated	not_mutated	not_mutated	not_mutated	130	4	40	82	36	0	0	0	0	50	0	0	0	0	0	0	0	0	0	0	3	18.9573	38.8626	17.0616	0	0	0
TCGA-BA-6868	HNSCC	51-55yrs	53	M	HPV	negative	neg	1	0	0		The Cancer Genome Atlas Research Network 2015			Nulton 2017		mutated	not_mutated	not_mutated	not_mutated	not_mutated	not_mutated	139	3	14	23	126	0	0	0	0	35	0	0	0	0	0	0	0	0	0	0	5	6.89655	11.33	62.069	0	0	0
TCGA-BA-6870	HNSCC	56-60yrs	60	F	HPV	negative	neg	1	0	0		The Cancer Genome Atlas Research Network 2015			Nulton 2017		mutated	not_mutated	not_mutated	not_mutated	not_mutated	not_mutated	83	2	7	15	80	0	0	0	0	5	0	0	0	0	0	0	0	3	0	0	10	5.83333	12.5	66.6667	0	0	0
TCGA-BA-6871	HNSCC	71-75yrs	75	M	HPV	negative	neg	1	0	0		The Cancer Genome Atlas Research Network 2015			Nulton 2017		not_mutated	not_mutated	not_mutated	not_mutated	not_mutated	not_mutated	125	2	13	20	66	0	0	0	23	45	0	0	0	0	0	0	0	0	0	0	4	7.60234	11.6959	38.5965	0	0	0
TCGA-BA-6872	HNSCC	46-50yrs	47	M	HPV	negative	neg	1	0	0		The Cancer Genome Atlas Research Network 2015			Nulton 2017		mutated	mutated	not_mutated	not_mutated	not_mutated	not_mutated	160	2	19	13	118	0	22	0	0	35	0	0	0	0	0	0	0	0	1	0	12	8.63636	5.90909	53.6364	0	10	0
TCGA-BA-6873	HNSCC	26-30yrs	28	M	HPV	negative	neg	1	0	0		The Cancer Genome Atlas Research Network 2015			Nulton 2017		mutated	mutated	not_mutated	not_mutated	not_mutated	not_mutated	59	5	27	0	49	0	0	0	0	0	0	0	0	0	0	0	0	0	0	0	7	32.5301	0	59.0361	0	0	0
TCGA-BA-7269	HNSCC	61-65yrs	61	M	HPV	negative	neg	1	0	0		The Cancer Genome Atlas Research Network 2015			Nulton 2017		mutated	mutated	not_mutated	not_mutated	not_mutated	not_mutated	81	4	19	5	72	0	0	0	0	13	0	0	0	0	0	0	0	0	2	0	6	16.2393	4.2735	61.5385	0	0	0
TCGA-BA-A4II	HNSCC	46-50yrs	46	M	HPV	negative	neg	1	0	0		The Cancer Genome Atlas Research Network 2015			Nulton 2017		mutated	not_mutated	not_mutated	not_mutated	not_mutated	not_mutated	93	1	23	0	106	0	0	0	0	0	0	0	0	0	0	0	0	0	0	0	4	17.2932	0	79.6992	0	0	0
TCGA-BA-A6D8	HNSCC	56-60yrs	59	M	HPV	negative	neg	1	0	0		The Cancer Genome Atlas Research Network 2015			Nulton 2017		mutated	not_mutated	not_mutated	not_mutated	not_mutated	not_mutated	107	3	15	0	105	29	0	0	0	0	0	0	0	0	0	0	0	1	0	0	7	9.55414	0	66.879	18.4713	0	0
TCGA-BA-A6DA	HNSCC	41-45yrs	41	F	HPV	negative	neg	1	0	0		The Cancer Genome Atlas Research Network 2015			Nulton 2017	TCGA-BA-A6DA	mutated	mutated	not_mutated	not_mutated	not_mutated	not_mutated	626	3	17	0	186	0	0	77	0	0	0	0	235	161	0	200	0	6	0	4	32	1.85185	0	20.2614	0	0	8.3878
TCGA-BA-A6DB	HNSCC	21-25yrs	24	F	HPV	negative	neg	1	0	0		The Cancer Genome Atlas Research Network 2015			Nulton 2017		mutated	not_mutated	not_mutated	not_mutated	not_mutated	not_mutated	18	1	2	0	10	12	0	0	0	0	0	0	0	0	0	0	0	0	0	0	0	8.33333	0	41.6667	50	0	0
TCGA-BA-A6DD	HNSCC	41-45yrs	44	M	HPV	negative	neg	1	0	0		The Cancer Genome Atlas Research Network 2015			Nulton 2017		mutated	mutated	not_mutated	not_mutated	not_mutated	not_mutated	53	2	21	0	51	0	0	0	0	0	0	0	0	0	0	0	0	0	0	0	0	29.1667	0	70.8333	0	0	0
TCGA-BA-A6DE	HNSCC	66-70yrs	70	F	HPV	negative	neg	1	0	0		The Cancer Genome Atlas Research Network 2015			Nulton 2017		mutated	not_mutated	not_mutated	not_mutated	not_mutated	not_mutated	107	3	16	24	91	0	0	0	0	21	0	0	0	0	0	0	0	0	0	0	8	10	15	56.875	0	0	0
TCGA-BA-A6DG	HNSCC	46-50yrs	49	M	HPV	negative	neg	1	0	0		The Cancer Genome Atlas Research Network 2015			Nulton 2017		mutated	mutated	not_mutated	not_mutated	not_mutated	not_mutated	22	3	13	0	26	0	0	0	0	0	0	0	0	0	0	0	0	0	0	0	0	33.3333	0	66.6667	0	0	0
TCGA-BA-A6DI	HNSCC	61-65yrs	62	M	HPV	negative	neg	1	0	0		The Cancer Genome Atlas Research Network 2015			Nulton 2017		mutated	not_mutated	not_mutated	not_mutated	not_mutated	not_mutated	94	4	7	9	70	23	0	0	0	0	0	0	0	16	0	0	0	0	0	0	3	5.46875	7.03125	54.6875	17.9688	0	0
TCGA-BA-A6DJ	HNSCC	61-65yrs	62	M	HPV	negative	neg	1	0	0		The Cancer Genome Atlas Research Network 2015			Nulton 2017		not_mutated	not_mutated	not_mutated	not_mutated	not_mutated	not_mutated	235	4	72	54	82	0	40	0	0	92	0	0	0	0	0	0	0	0	1	0	11	20.4545	15.3409	23.2955	0	11.3636	0
TCGA-BA-A6DL	HNSCC	56-60yrs	59	M	HPV	negative	neg	1	0	0		The Cancer Genome Atlas Research Network 2015			Nulton 2017		mutated	not_mutated	not_mutated	not_mutated	not_mutated	not_mutated	81	4	17	9	31	0	0	0	16	7	0	0	0	0	0	31	0	0	2	0	5	14.4068	7.62712	26.2712	0	0	0
TCGA-BA-A8YP	HNSCC	46-50yrs	50	M	HPV	negative	neg	1	0	0		The Cancer Genome Atlas Research Network 2015			Nulton 2017		mutated	not_mutated	not_mutated	not_mutated	not_mutated	not_mutated	134	3	26	21	95	0	0	32	0	25	0	0	0	0	0	0	0	0	2	0	4	12.6829	10.2439	46.3415	0	0	15.6098
TCGA-BB-4217	HNSCC	66-70yrs	68	M	HPV	negative	neg	1	0	0		The Cancer Genome Atlas Research Network 2015			Nulton 2017		not_mutated	not_mutated	not_mutated	not_mutated	not_mutated	not_mutated	27	0	2	0	38	0	0	0	0	0	0	0	0	0	0	0	0	0	0	0	2	4.7619	0	90.4762	0	0	0
TCGA-BB-4224	HNSCC	51-55yrs	52	M	HPV	negative	neg	1	0	0		The Cancer Genome Atlas Research Network 2015			Nulton 2017		mutated	not_mutated	not_mutated	not_mutated	not_mutated	not_mutated	74	2	30	23	27	0	0	0	0	23	0	0	0	0	0	0	0	0	0	1	4	27.7778	21.2963	25	0	0	0
TCGA-BB-4227	HNSCC	66-70yrs	66	M	HPV	negative	neg	1	0	0		The Cancer Genome Atlas Research Network 2015			Nulton 2017		mutated	not_mutated	not_mutated	not_mutated	not_mutated	not_mutated	204	1	24	89	46	0	0	0	0	176	0	0	0	0	0	0	0	0	1	0	6	7.01754	26.0234	13.4503	0	0	0
TCGA-BB-7870	HNSCC	56-60yrs	58	M	HPV	negative	neg	1	0	0		The Cancer Genome Atlas Research Network 2015			Nulton 2017		mutated	not_mutated	not_mutated	not_mutated	not_mutated	not_mutated	257	5	17	0	198	0	0	0	0	0	0	0	99	42	0	0	0	6	0	0	19	4.46194	0	51.9685	0	0	0
TCGA-BB-8596	HNSCC	66-70yrs	69	F	HPV	negative	neg	1	0	0		The Cancer Genome Atlas Research Network 2015			Nulton 2017		not_mutated	not_mutated	not_mutated	not_mutated	not_mutated	not_mutated	74	1	13	10	49	0	0	16	0	31	0	0	0	0	0	0	0	0	0	0	1	10.8333	8.33333	40.8333	0	0	13.3333
TCGA-BB-8601	HNSCC	81-85yrs	84	M	HPV	negative	neg	1	0	0		The Cancer Genome Atlas Research Network 2015			Nulton 2017		mutated	not_mutated	not_mutated	not_mutated	not_mutated	not_mutated	55	3	9	0	69	0	0	0	0	0	0	0	0	0	0	0	0	0	0	0	6	10.7143	0	82.1429	0	0	0
TCGA-BB-A5HU	HNSCC	46-50yrs	47	M	HPV	negative	neg	1	0	0		The Cancer Genome Atlas Research Network 2015			Nulton 2017		mutated	not_mutated	not_mutated	not_mutated	not_mutated	not_mutated	159	1	20	79	31	0	0	0	25	93	0	0	0	0	0	0	0	0	1	0	1	8	31.6	12.4	0	0	0
TCGA-BB-A5HY	HNSCC	61-65yrs	64	M	HPV	negative	neg	1	0	0		The Cancer Genome Atlas Research Network 2015			Nulton 2017		mutated	mutated	mutated	not_mutated	not_mutated	not_mutated	188	2	26	40	123	0	0	0	29	51	0	0	0	0	0	0	0	0	0	1	12	9.21986	14.1844	43.617	0	0	0
TCGA-BB-A5HZ	HNSCC	61-65yrs	65	M	HPV	negative	neg	1	0	0		The Cancer Genome Atlas Research Network 2015			Nulton 2017		mutated	not_mutated	not_mutated	not_mutated	not_mutated	not_mutated	62	4	3	0	34	41	12	0	0	0	0	0	0	0	0	0	0	0	0	0	9	3.0303	0	34.3434	41.4141	12.1212	0
TCGA-BB-A6UO	HNSCC	61-65yrs	61	F	HPV	negative	neg	1	0	0		The Cancer Genome Atlas Research Network 2015			Nulton 2017		mutated	not_mutated	not_mutated	not_mutated	not_mutated	not_mutated	102	3	25	0	96	0	0	0	21	0	0	0	0	0	0	0	0	0	0	1	10	16.3399	0	62.7451	0	0	0
TCGA-C9-A47Z	HNSCC	71-75yrs	72	F	HPV	negative	neg	1	0	0		The Cancer Genome Atlas Research Network 2015			Nulton 2017		mutated	not_mutated	not_mutated	not_mutated	not_mutated	not_mutated	92	2	50	0	67	0	18	0	0	0	0	0	0	0	0	0	0	0	0	1	5	35.461	0	47.5177	0	12.766	0
TCGA-C9-A480	HNSCC	41-45yrs	45	F	HPV	negative	neg	1	0	0		The Cancer Genome Atlas Research Network 2015			Nulton 2017		mutated	mutated	not_mutated	not_mutated	not_mutated	not_mutated	41	2	25	8	20	0	0	0	12	0	0	0	0	0	0	0	0	0	0	0	2	37.3134	11.9403	29.8507	0	0	0
TCGA-CN-4723	HNSCC	66-70yrs	67	M	HPV	negative	neg	1	0	0		The Cancer Genome Atlas Research Network 2015			Nulton 2017	TCGA-CN-4723	mutated	mutated	mutated	not_mutated	not_mutated	not_mutated	750	6	34	338	45	0	0	0	155	528	0	0	0	0	0	0	0	0	0	2	16	3.04114	30.2326	4.02504	0	0	0
TCGA-CN-4725	HNSCC	56-60yrs	60	M	HPV	negative	neg	1	0	0		The Cancer Genome Atlas Research Network 2015			Nulton 2017		mutated	not_mutated	not_mutated	not_mutated	not_mutated	not_mutated	49	2	25	0	5	0	0	0	16	0	20	0	0	0	0	0	0	0	0	0	5	35.2113	0	7.04225	0	0	0
TCGA-CN-4726	HNSCC	66-70yrs	68	M	HPV	negative	neg	1	0	0		The Cancer Genome Atlas Research Network 2015			Nulton 2017		mutated	not_mutated	not_mutated	not_mutated	not_mutated	not_mutated	54	1	15	0	53	0	0	0	0	0	19	0	0	0	0	0	0	0	0	0	4	16.4835	0	58.2418	0	0	0
TCGA-CN-4727	HNSCC	56-60yrs	56	M	HPV	negative	neg	1	0	0		The Cancer Genome Atlas Research Network 2015			Nulton 2017	TCGA-CN-4727	mutated	not_mutated	not_mutated	not_mutated	not_mutated	not_mutated	387	3	25	0	0	0	0	63	0	0	0	0	122	82	0	234	0	0	0	2	22	4.54545	0	0	0	0	11.4545
TCGA-CN-4728	HNSCC	56-60yrs	56	M	HPV	negative	neg	1	0	0		The Cancer Genome Atlas Research Network 2015			Nulton 2017		mutated	not_mutated	not_mutated	not_mutated	not_mutated	not_mutated	115	1	15	20	56	0	0	0	13	30	22	0	0	0	0	0	0	0	0	1	9	9.03614	12.0482	33.7349	0	0	0
TCGA-CN-4729	HNSCC	71-75yrs	73	M	HPV	negative	neg	1	0	0		The Cancer Genome Atlas Research Network 2015			Nulton 2017		mutated	not_mutated	not_mutated	not_mutated	not_mutated	not_mutated	120	5	28	9	83	0	25	0	0	40	0	0	0	0	0	0	4	0	0	0	10	14.0704	4.52261	41.7085	0	12.5628	0
TCGA-CN-4730	HNSCC	61-65yrs	62	M	HPV	negative	neg	1	0	0		The Cancer Genome Atlas Research Network 2015			Nulton 2017		not_mutated	not_mutated	not_mutated	not_mutated	not_mutated	not_mutated	144	2	16	9	71	0	39	0	18	55	0	0	0	0	0	0	0	0	2	0	6	7.40741	4.16667	32.8704	0	18.0556	0
TCGA-CN-4731	HNSCC	61-65yrs	63	F	HPV	negative	neg	1	0	0		The Cancer Genome Atlas Research Network 2015			Nulton 2017		mutated	mutated	not_mutated	not_mutated	not_mutated	not_mutated	97	6	34	7	62	0	18	0	0	20	0	0	0	0	0	0	0	0	0	0	11	22.3684	4.60526	40.7895	0	11.8421	0
TCGA-CN-4733	HNSCC	61-65yrs	61	M	HPV	negative	neg	1	0	0		The Cancer Genome Atlas Research Network 2015			Nulton 2017		mutated	not_mutated	not_mutated	not_mutated	not_mutated	not_mutated	23	1	13	0	15	0	0	0	5	0	0	0	0	0	0	0	0	0	0	0	1	38.2353	0	44.1176	0	0	0
TCGA-CN-4735	HNSCC	51-55yrs	52	M	HPV	negative	neg	1	0	0		The Cancer Genome Atlas Research Network 2015			Nulton 2017		mutated	not_mutated	not_mutated	not_mutated	not_mutated	not_mutated	123	2	21	40	76	0	28	0	0	19	0	0	0	0	0	0	0	1	3	0	2	11.0526	21.0526	40	0	14.7368	0
TCGA-CN-4736	HNSCC	66-70yrs	70	F	HPV	negative	neg	1	0	0		The Cancer Genome Atlas Research Network 2015			Nulton 2017		mutated	mutated	not_mutated	not_mutated	not_mutated	not_mutated	90	4	13	0	61	0	0	19	0	0	22	0	0	0	0	0	0	0	0	0	2	11.1111	0	52.1368	0	0	16.2393
TCGA-CN-4737	HNSCC	16-20yrs	19	M	HPV	negative	neg	1	0	0		The Cancer Genome Atlas Research Network 2015			Nulton 2017		mutated	not_mutated	not_mutated	not_mutated	not_mutated	not_mutated	35	2	4	0	0	35	0	17	0	0	0	0	0	0	0	0	0	0	0	0	3	6.77966	0	0	59.322	0	28.8136
TCGA-CN-4738	HNSCC	51-55yrs	53	M	HPV	negative	neg	1	0	0		The Cancer Genome Atlas Research Network 2015			Nulton 2017		mutated	mutated	not_mutated	not_mutated	not_mutated	not_mutated	83	3	14	16	82	0	0	0	0	16	0	0	0	0	0	0	0	0	0	1	2	10.687	12.2137	62.5954	0	0	0
TCGA-CN-4739	HNSCC	71-75yrs	71	M	HPV	negative	neg	1	0	0		The Cancer Genome Atlas Research Network 2015			Nulton 2017		mutated	not_mutated	not_mutated	not_mutated	not_mutated	not_mutated	186	3	41	0	99	0	0	0	0	0	0	0	58	0	0	80	0	3	0	0	9	14.1379	0	34.1379	0	0	0
TCGA-CN-4740	HNSCC	76-80yrs	79	F	HPV	negative	neg	1	0	0		The Cancer Genome Atlas Research Network 2015			Nulton 2017		mutated	not_mutated	not_mutated	not_mutated	not_mutated	not_mutated	131	2	29	35	59	0	0	0	22	35	0	0	0	0	0	0	0	0	0	0	3	15.847	19.1257	32.2404	0	0	0
TCGA-CN-4742	HNSCC	46-50yrs	48	F	HPV	negative	neg	1	0	0		The Cancer Genome Atlas Research Network 2015			Nulton 2017		mutated	not_mutated	not_mutated	not_mutated	mutated	not_mutated	65	2	23	0	71	0	0	0	0	0	0	0	0	0	0	0	0	0	0	0	2	23.9583	0	73.9583	0	0	0
TCGA-CN-5355	HNSCC	61-65yrs	64	M	HPV	negative	neg	1	0	0		The Cancer Genome Atlas Research Network 2015			Nulton 2017		mutated	not_mutated	not_mutated	not_mutated	not_mutated	not_mutated	97	2	21	0	94	0	0	0	0	0	0	0	0	17	0	0	0	0	0	0	6	15.2174	0	68.1159	0	0	0
TCGA-CN-5356	HNSCC	56-60yrs	56	M	HPV	negative	neg	1	0	0		The Cancer Genome Atlas Research Network 2015			Nulton 2017	TCGA-CN-5356	mutated	not_mutated	not_mutated	not_mutated	not_mutated	not_mutated	322	4	33	0	348	0	0	0	0	0	0	0	0	61	0	0	0	2	0	2	18	7.11207	0	75	0	0	0
TCGA-CN-5358	HNSCC	56-60yrs	60	M	HPV	negative	neg	1	0	0		The Cancer Genome Atlas Research Network 2015			Nulton 2017		mutated	not_mutated	not_mutated	not_mutated	not_mutated	not_mutated	35	1	2	0	26	0	9	0	0	12	0	0	0	0	0	0	0	0	0	0	1	4	0	52	0	18	0
TCGA-CN-5359	HNSCC	56-60yrs	59	M	HPV	negative	neg	1	0	0		The Cancer Genome Atlas Research Network 2015			Nulton 2017		mutated	mutated	not_mutated	not_mutated	not_mutated	not_mutated	136	2	31	0	126	0	0	0	0	0	0	0	0	33	0	0	0	0	2	0	6	15.6566	0	63.6364	0	0	0
TCGA-CN-5360	HNSCC	66-70yrs	68	M	HPV	negative	neg	1	0	0		The Cancer Genome Atlas Research Network 2015			Nulton 2017	TCGA-CN-5360	mutated	mutated	not_mutated	not_mutated	not_mutated	not_mutated	470	6	18	0	315	0	0	0	0	0	0	0	165	143	0	0	0	5	0	5	20	2.68256	0	46.9449	0	0	0
TCGA-CN-5363	HNSCC	46-50yrs	48	M	HPV	negative	neg	1	0	0		The Cancer Genome Atlas Research Network 2015			Nulton 2017		mutated	not_mutated	not_mutated	not_mutated	not_mutated	not_mutated	164	2	11	0	60	0	23	0	0	17	0	0	56	0	0	66	0	0	0	0	13	4.47154	0	24.3902	0	9.34959	0
TCGA-CN-5364	HNSCC	51-55yrs	55	M	HPV	negative	neg	1	0	0		The Cancer Genome Atlas Research Network 2015			Nulton 2017		mutated	not_mutated	not_mutated	not_mutated	not_mutated	not_mutated	132	1	10	26	114	0	0	0	0	15	0	0	0	0	0	0	0	0	0	0	9	5.74713	14.9425	65.5172	0	0	0
TCGA-CN-5365	HNSCC	36-40yrs	38	M	HPV	negative	neg	1	0	0		The Cancer Genome Atlas Research Network 2015			Nulton 2017		mutated	not_mutated	not_mutated	not_mutated	not_mutated	not_mutated	70	2	5	11	30	0	0	0	12	0	0	0	0	0	0	38	0	0	0	0	5	4.9505	10.8911	29.703	0	0	0
TCGA-CN-5366	HNSCC	51-55yrs	51	M	HPV	negative	neg	1	0	0		The Cancer Genome Atlas Research Network 2015			Nulton 2017		mutated	not_mutated	not_mutated	not_mutated	not_mutated	not_mutated	91	3	29	11	55	0	0	0	13	14	0	0	0	0	0	0	0	0	0	1	8	22.1374	8.39695	41.9847	0	0	0
TCGA-CN-5367	HNSCC	56-60yrs	60	F	HPV	negative	neg	1	0	0		The Cancer Genome Atlas Research Network 2015			Nulton 2017		mutated	not_mutated	not_mutated	not_mutated	not_mutated	not_mutated	91	2	24	0	103	0	0	0	0	0	0	0	0	0	0	0	0	0	0	0	3	18.4615	0	79.2308	0	0	0
TCGA-CN-5369	HNSCC	86-90yrs	90	F	HPV	negative	neg	1	0	0		The Cancer Genome Atlas Research Network 2015			Nulton 2017	TCGA-CN-5369	not_mutated	not_mutated	not_mutated	not_mutated	not_mutated	not_mutated	409	4	81	82	78	0	0	0	62	115	138	0	0	0	0	0	0	0	0	0	41	13.5678	13.7353	13.0653	0	0	0
TCGA-CN-5370	HNSCC	76-80yrs	78	M	HPV	negative	neg	1	0	0		The Cancer Genome Atlas Research Network 2015			Nulton 2017		mutated	mutated	not_mutated	not_mutated	not_mutated	not_mutated	100	6	31	18	57	0	0	0	0	20	0	0	0	0	0	0	0	1	0	0	10	22.6277	13.1387	41.6058	0	0	0
TCGA-CN-5373	HNSCC	51-55yrs	55	F	HPV	negative	neg	1	0	0		The Cancer Genome Atlas Research Network 2015			Nulton 2017		mutated	mutated	not_mutated	not_mutated	not_mutated	not_mutated	130	3	33	21	106	0	0	0	0	0	34	0	0	0	0	0	0	0	0	1	9	16.1765	10.2941	51.9608	0	0	0
TCGA-CN-6010	HNSCC	51-55yrs	53	M	HPV	negative	neg	1	0	0		The Cancer Genome Atlas Research Network 2015			Nulton 2017	TCGA-CN-6010	mutated	not_mutated	not_mutated	not_mutated	not_mutated	not_mutated	1678	1	0	0	0	0	0	0	0	0	0	0	0	1810	636	0	0	0	0	1	7	0	0	0	0	0	0
TCGA-CN-6011	HNSCC	56-60yrs	57	M	HPV	negative	neg	1	0	0		The Cancer Genome Atlas Research Network 2015			Nulton 2017	TCGA-CN-6011	mutated	not_mutated	not_mutated	not_mutated	not_mutated	not_mutated	325	4	24	144	78	0	0	0	43	174	0	0	0	0	0	0	2	0	0	0	4	5.11727	30.7036	16.6311	0	0	0
TCGA-CN-6012	HNSCC	66-70yrs	66	M	HPV	negative	neg	1	0	0		The Cancer Genome Atlas Research Network 2015			Nulton 2017		mutated	mutated	not_mutated	not_mutated	not_mutated	not_mutated	110	3	19	15	66	0	0	0	17	29	0	0	0	0	0	0	0	0	0	0	6	12.5	9.86842	43.4211	0	0	0
TCGA-CN-6013	HNSCC	56-60yrs	56	M	HPV	negative	neg	1	0	0		The Cancer Genome Atlas Research Network 2015			Nulton 2017		mutated	mutated	not_mutated	not_mutated	not_mutated	not_mutated	176	3	37	73	55	0	36	0	0	41	0	0	0	0	0	0	0	0	1	0	1	15.1639	29.918	22.541	0	14.7541	0
TCGA-CN-6016	HNSCC	61-65yrs	64	M	HPV	negative	neg	1	0	0		The Cancer Genome Atlas Research Network 2015			Nulton 2017		mutated	not_mutated	not_mutated	not_mutated	not_mutated	not_mutated	107	3	13	15	65	0	0	0	12	27	21	0	0	0	0	0	0	0	0	0	2	8.3871	9.67742	41.9355	0	0	0
TCGA-CN-6017	HNSCC	51-55yrs	55	M	HPV	negative	neg	1	0	0		The Cancer Genome Atlas Research Network 2015			Nulton 2017		not_mutated	not_mutated	not_mutated	not_mutated	not_mutated	not_mutated	2	0	0	0	1	0	0	0	2	1	0	0	0	0	0	0	0	0	0	0	0	0	0	25	0	0	0
TCGA-CN-6018	HNSCC	81-85yrs	85	F	HPV	negative	neg	1	0	0		The Cancer Genome Atlas Research Network 2015			Nulton 2017		mutated	not_mutated	not_mutated	not_mutated	not_mutated	not_mutated	99	2	24	18	25	30	0	0	18	19	0	0	0	0	0	0	0	1	0	0	7	16.9014	12.6761	17.6056	21.1268	0	0
TCGA-CN-6019	HNSCC	61-65yrs	61	M	HPV	negative	neg	1	0	0		The Cancer Genome Atlas Research Network 2015			Nulton 2017		mutated	not_mutated	not_mutated	not_mutated	not_mutated	not_mutated	125	3	23	0	48	0	19	0	0	0	0	0	37	0	0	35	0	2	0	0	6	13.5294	0	28.2353	0	11.1765	0
TCGA-CN-6020	HNSCC	56-60yrs	58	M	HPV	negative	neg	1	0	0		The Cancer Genome Atlas Research Network 2015			Nulton 2017		mutated	not_mutated	not_mutated	not_mutated	not_mutated	not_mutated	130	1	29	21	98	0	0	0	19	24	0	0	0	0	0	0	0	0	1	0	4	14.7959	10.7143	50	0	0	0
TCGA-CN-6021	HNSCC	61-65yrs	63	F	HPV	negative	neg	1	0	0		The Cancer Genome Atlas Research Network 2015			Nulton 2017		mutated	not_mutated	not_mutated	not_mutated	not_mutated	not_mutated	258	3	16	21	85	0	0	0	0	11	0	0	84	0	22	112	0	0	0	0	21	4.30108	5.64516	22.8495	0	0	0
TCGA-CN-6022	HNSCC	46-50yrs	49	M	HPV	negative	neg	1	0	0		The Cancer Genome Atlas Research Network 2015			Nulton 2017		mutated	not_mutated	not_mutated	not_mutated	not_mutated	not_mutated	65	3	10	18	34	18	0	0	0	15	0	0	0	0	0	0	0	0	0	0	1	10.4167	18.75	35.4167	18.75	0	0
TCGA-CN-6023	HNSCC	71-75yrs	73	M	HPV	negative	neg	1	0	0		The Cancer Genome Atlas Research Network 2015			Nulton 2017		mutated	not_mutated	not_mutated	not_mutated	not_mutated	not_mutated	102	2	12	23	79	0	0	0	0	22	0	0	0	0	0	0	0	0	1	0	4	8.51064	16.3121	56.0284	0	0	0
TCGA-CN-6024	HNSCC	66-70yrs	66	M	HPV	negative	neg	1	0	0		The Cancer Genome Atlas Research Network 2015			Nulton 2017		mutated	not_mutated	not_mutated	not_mutated	not_mutated	not_mutated	130	3	22	0	186	0	0	0	0	0	0	0	0	0	0	0	0	0	2	0	8	10.0917	0	85.3211	0	0	0
TCGA-CN-6988	HNSCC	46-50yrs	47	M	HPV	negative	neg	1	0	0		The Cancer Genome Atlas Research Network 2015			Nulton 2017		mutated	not_mutated	not_mutated	not_mutated	not_mutated	not_mutated	183	1	17	0	66	0	0	24	0	0	0	0	41	82	29	0	0	4	0	0	9	6.25	0	24.2647	0	0	8.82353
TCGA-CN-6989	HNSCC	61-65yrs	64	M	HPV	negative	neg	1	0	0		The Cancer Genome Atlas Research Network 2015			Nulton 2017		mutated	not_mutated	not_mutated	not_mutated	not_mutated	not_mutated	88	4	2	23	74	0	0	0	0	10	22	0	0	0	0	0	0	0	3	0	3	1.45985	16.7883	54.0146	0	0	0
TCGA-CN-6992	HNSCC	61-65yrs	61	M	HPV	negative	neg	1	0	0		The Cancer Genome Atlas Research Network 2015			Nulton 2017	TCGA-CN-6992	mutated	not_mutated	not_mutated	not_mutated	not_mutated	not_mutated	317	4	86	0	124	0	0	55	0	0	0	0	121	81	0	0	0	5	0	0	11	17.8054	0	25.6729	0	0	11.3872
TCGA-CN-6994	HNSCC	66-70yrs	67	M	HPV	negative	neg	1	0	0		The Cancer Genome Atlas Research Network 2015			Nulton 2017		mutated	not_mutated	not_mutated	not_mutated	not_mutated	not_mutated	109	4	14	21	38	0	0	19	0	38	25	0	0	0	0	0	0	0	0	0	3	8.86076	13.2911	24.0506	0	0	12.0253
TCGA-CN-6995	HNSCC	76-80yrs	78	M	HPV	negative	neg	1	0	0		The Cancer Genome Atlas Research Network 2015			Nulton 2017		mutated	not_mutated	not_mutated	not_mutated	not_mutated	not_mutated	211	2	26	0	180	0	0	0	0	0	0	0	54	0	19	0	0	0	1	0	8	9.02778	0	62.5	0	0	0
TCGA-CN-6996	HNSCC	56-60yrs	58	F	HPV	negative	neg	1	0	0		The Cancer Genome Atlas Research Network 2015			Nulton 2017		mutated	mutated	not_mutated	not_mutated	not_mutated	not_mutated	49	3	15	9	30	0	0	0	0	13	0	0	0	0	0	0	0	0	0	0	3	21.4286	12.8571	42.8571	0	0	0
TCGA-CN-6997	HNSCC	66-70yrs	66	M	HPV	negative	neg	1	0	0		The Cancer Genome Atlas Research Network 2015			Nulton 2017		mutated	mutated	not_mutated	not_mutated	not_mutated	not_mutated	199	4	18	0	129	0	0	0	0	0	0	0	0	75	50	0	0	0	2	0	8	6.38298	0	45.7447	0	0	0
TCGA-CN-6998	HNSCC	51-55yrs	53	M	HPV	negative	neg	1	0	0		The Cancer Genome Atlas Research Network 2015			Nulton 2017		mutated	mutated	not_mutated	not_mutated	not_mutated	not_mutated	68	4	36	9	38	0	12	0	0	19	0	0	0	0	0	0	0	0	1	0	3	30.5085	7.62712	32.2034	0	10.1695	0
TCGA-CN-A497	HNSCC	61-65yrs	63	M	HPV	negative	neg	1	0	0		The Cancer Genome Atlas Research Network 2015			Nulton 2017	TCGA-CN-A497	mutated	not_mutated	not_mutated	not_mutated	not_mutated	not_mutated	318	5	10	0	130	0	0	0	0	0	0	0	117	75	0	104	1	2	0	2	17	2.18341	0	28.3843	0	0	0
TCGA-CN-A498	HNSCC	61-65yrs	61	F	HPV	negative	neg	1	0	0		The Cancer Genome Atlas Research Network 2015			Nulton 2017		mutated	not_mutated	not_mutated	not_mutated	not_mutated	not_mutated	108	3	19	22	89	0	0	0	0	23	0	0	0	0	0	0	0	0	0	0	6	11.9497	13.8365	55.9748	0	0	0
TCGA-CN-A63T	HNSCC	56-60yrs	60	M	HPV	negative	neg	1	0	0		The Cancer Genome Atlas Research Network 2015			Nulton 2017		mutated	not_mutated	not_mutated	not_mutated	not_mutated	not_mutated	231	3	29	0	137	0	0	0	0	0	0	0	0	41	0	124	0	0	0	1	10	8.47953	0	40.0585	0	0	0
TCGA-CN-A63U	HNSCC	46-50yrs	50	M	HPV	negative	neg	1	0	0		The Cancer Genome Atlas Research Network 2015			Nulton 2017	TCGA-CN-A63U	mutated	not_mutated	not_mutated	not_mutated	not_mutated	not_mutated	484	2	30	0	365	0	0	0	0	0	0	0	149	128	0	0	0	7	0	0	29	4.23729	0	51.5537	0	0	0
TCGA-CN-A63V	HNSCC	56-60yrs	59	M	HPV	negative	neg	1	0	0		The Cancer Genome Atlas Research Network 2015			Nulton 2017		not_mutated	not_mutated	not_mutated	not_mutated	not_mutated	not_mutated	78	2	46	0	53	0	0	0	0	0	0	0	0	0	0	0	0	0	0	0	4	44.6602	0	51.4563	0	0	0
TCGA-CN-A63W	HNSCC	46-50yrs	48	F	HPV	negative	neg	1	0	0		The Cancer Genome Atlas Research Network 2015			Nulton 2017	TCGA-CN-A63W	mutated	not_mutated	not_mutated	not_mutated	not_mutated	not_mutated	352	3	21	16	113	0	0	0	0	37	0	0	103	67	0	146	0	7	0	0	15	4	3.04762	21.5238	0	0	0
TCGA-CN-A641	HNSCC	46-50yrs	47	M	HPV	negative	neg	1	0	0		The Cancer Genome Atlas Research Network 2015			Nulton 2017		mutated	not_mutated	not_mutated	not_mutated	not_mutated	not_mutated	186	3	21	0	182	0	0	0	0	0	0	0	0	59	0	0	0	0	0	0	8	7.77778	0	67.4074	0	0	0
TCGA-CN-A642	HNSCC	56-60yrs	57	M	HPV	negative	neg	1	0	0		The Cancer Genome Atlas Research Network 2015			Nulton 2017		not_mutated	not_mutated	not_mutated	not_mutated	not_mutated	not_mutated	75	2	42	8	23	0	12	0	0	11	0	0	0	0	0	0	1	0	0	0	3	42	8	23	0	12	0
TCGA-CN-A6V3	HNSCC	61-65yrs	61	M	HPV	negative	neg	1	0	0		The Cancer Genome Atlas Research Network 2015			Nulton 2017		mutated	mutated	mutated	not_mutated	not_mutated	not_mutated	207	5	16	0	163	0	0	0	0	0	0	0	73	41	0	0	0	3	1	0	8	5.2459	0	53.4426	0	0	0
TCGA-CQ-5324	HNSCC	56-60yrs	59	M	HPV	negative	neg	1	0	0		The Cancer Genome Atlas Research Network 2015			Nulton 2017		not_mutated	not_mutated	not_mutated	not_mutated	not_mutated	not_mutated	67	4	23	7	30	0	0	14	0	4	0	0	0	0	0	0	0	0	0	0	5	27.7108	8.43373	36.1446	0	0	16.8675
TCGA-CQ-5325	HNSCC	61-65yrs	65	M	HPV	negative	neg	1	0	0		The Cancer Genome Atlas Research Network 2015			Nulton 2017		not_mutated	not_mutated	not_mutated	not_mutated	not_mutated	not_mutated	53	0	0	0	58	0	0	0	10	0	0	0	0	0	0	0	0	0	0	0	3	0	0	81.6901	0	0	0
TCGA-CQ-5326	HNSCC	66-70yrs	67	M	HPV	negative	neg	1	0	0		The Cancer Genome Atlas Research Network 2015			Nulton 2017		mutated	mutated	not_mutated	not_mutated	not_mutated	not_mutated	191	3	32	60	63	0	0	0	34	98	0	0	0	0	0	0	0	0	0	0	5	10.9589	20.5479	21.5753	0	0	0
TCGA-CQ-5327	HNSCC	61-65yrs	61	F	HPV	negative	neg	1	0	0		The Cancer Genome Atlas Research Network 2015			Nulton 2017		not_mutated	not_mutated	not_mutated	not_mutated	not_mutated	not_mutated	207	7	52	88	26	0	0	0	37	86	0	0	0	0	0	0	0	0	0	0	13	17.2185	29.1391	8.60927	0	0	0
TCGA-CQ-5329	HNSCC	46-50yrs	46	F	HPV	negative	neg	1	0	0		The Cancer Genome Atlas Research Network 2015			Nulton 2017		mutated	not_mutated	not_mutated	not_mutated	not_mutated	not_mutated	29	2	14	0	12	0	0	0	0	0	9	0	0	0	0	0	0	0	0	0	1	38.8889	0	33.3333	0	0	0
TCGA-CQ-5330	HNSCC	66-70yrs	69	F	HPV	negative	neg	1	0	0		The Cancer Genome Atlas Research Network 2015			Nulton 2017		mutated	mutated	not_mutated	not_mutated	not_mutated	not_mutated	58	2	17	0	47	0	0	0	0	0	16	0	0	0	0	0	0	0	0	0	2	20.7317	0	57.3171	0	0	0
TCGA-CQ-5331	HNSCC	71-75yrs	73	F	HPV	negative	neg	1	0	0		The Cancer Genome Atlas Research Network 2015			Nulton 2017		mutated	mutated	not_mutated	not_mutated	not_mutated	not_mutated	129	5	20	57	12	0	0	0	20	80	0	0	0	0	0	0	0	0	0	0	1	10.5263	30	6.31579	0	0	0
TCGA-CQ-5332	HNSCC	86-90yrs	87	M	HPV	negative	neg	1	0	0		The Cancer Genome Atlas Research Network 2015			Nulton 2017		mutated	not_mutated	not_mutated	not_mutated	not_mutated	not_mutated	133	2	58	0	122	0	0	0	0	0	0	0	0	0	0	0	0	0	0	2	6	30.8511	0	64.8936	0	0	0
TCGA-CQ-5333	HNSCC	71-75yrs	74	M	HPV	negative	neg	1	0	0		The Cancer Genome Atlas Research Network 2015			Nulton 2017		mutated	not_mutated	not_mutated	not_mutated	not_mutated	not_mutated	185	5	53	64	80	0	0	0	0	65	0	0	0	0	0	0	0	2	0	0	5	19.7026	23.7918	29.7398	0	0	0
TCGA-CQ-5334	HNSCC	86-90yrs	87	M	HPV	negative	neg	1	0	0		The Cancer Genome Atlas Research Network 2015			Nulton 2017		mutated	not_mutated	not_mutated	not_mutated	not_mutated	not_mutated	168	5	51	35	77	0	0	0	0	57	0	0	0	0	0	0	1	0	2	0	12	21.7021	14.8936	32.766	0	0	0
TCGA-CQ-6218	HNSCC	51-55yrs	52	F	HPV	negative	neg	1	0	0		The Cancer Genome Atlas Research Network 2015			Nulton 2017		mutated	not_mutated	not_mutated	not_mutated	not_mutated	not_mutated	117	5	38	30	83	0	0	0	0	32	0	0	0	0	0	0	0	0	0	0	4	20.3209	16.0428	44.385	0	0	0
TCGA-CQ-6220	HNSCC	66-70yrs	69	M	HPV	negative	neg	1	0	0		The Cancer Genome Atlas Research Network 2015			Nulton 2017		mutated	mutated	not_mutated	not_mutated	not_mutated	not_mutated	100	3	21	8	37	0	16	0	0	38	22	0	0	0	0	0	1	0	0	0	0	14.6853	5.59441	25.8741	0	11.1888	0
TCGA-CQ-6223	HNSCC	66-70yrs	69	M	HPV	negative	neg	1	0	0		The Cancer Genome Atlas Research Network 2015			Nulton 2017		mutated	not_mutated	not_mutated	not_mutated	not_mutated	not_mutated	95	2	23	0	35	0	0	0	12	0	20	0	0	23	23	0	0	0	0	0	2	16.6667	0	25.3623	0	0	0
TCGA-CQ-6224	HNSCC	51-55yrs	52	M	HPV	negative	neg	1	0	0		The Cancer Genome Atlas Research Network 2015			Nulton 2017		mutated	mutated	not_mutated	not_mutated	not_mutated	not_mutated	53	2	38	0	0	0	0	25	0	0	21	0	0	0	0	0	0	0	0	0	1	44.7059	0	0	0	0	29.4118
TCGA-CQ-6225	HNSCC	61-65yrs	65	M	HPV	negative	neg	1	0	0		The Cancer Genome Atlas Research Network 2015			Nulton 2017		mutated	not_mutated	not_mutated	not_mutated	not_mutated	not_mutated	136	3	36	0	124	0	0	0	0	21	0	0	0	0	0	0	0	0	0	0	16	18.2741	0	62.9442	0	0	0
TCGA-CQ-6227	HNSCC	76-80yrs	77	M	HPV	negative	neg	1	0	0		The Cancer Genome Atlas Research Network 2015			Nulton 2017		not_mutated	not_mutated	not_mutated	not_mutated	not_mutated	not_mutated	52	0	5	0	0	27	12	0	0	0	0	0	0	17	10	0	0	0	0	0	1	6.94444	0	0	37.5	16.6667	0
TCGA-CQ-6228	HNSCC	71-75yrs	71	F	HPV	negative	neg	1	0	0		The Cancer Genome Atlas Research Network 2015			Nulton 2017		mutated	not_mutated	not_mutated	not_mutated	not_mutated	not_mutated	105	1	20	0	119	0	0	0	0	0	0	0	0	0	0	0	0	0	0	0	3	14.0845	0	83.8028	0	0	0
TCGA-CQ-6229	HNSCC	61-65yrs	61	M	HPV	negative	neg	1	0	0		The Cancer Genome Atlas Research Network 2015			Nulton 2017		mutated	mutated	not_mutated	not_mutated	not_mutated	not_mutated	26	2	20	0	8	0	0	10	0	0	0	0	0	0	0	0	0	0	0	0	2	50	0	20	0	0	25
TCGA-CQ-7063	HNSCC	56-60yrs	59	F	HPV	negative	neg	1	0	0		The Cancer Genome Atlas Research Network 2015			Nulton 2017		mutated	not_mutated	not_mutated	not_mutated	not_mutated	not_mutated	125	3	32	20	14	0	24	0	24	59	0	0	0	0	0	0	0	0	0	0	4	18.0791	11.2994	7.9096	0	13.5593	0
TCGA-CQ-7065	HNSCC	36-40yrs	40	M	HPV	negative	neg	1	0	0		The Cancer Genome Atlas Research Network 2015			Nulton 2017		mutated	not_mutated	not_mutated	not_mutated	not_mutated	not_mutated	34	1	13	0	22	0	0	0	9	0	0	0	0	0	0	0	0	0	0	0	3	27.6596	0	46.8085	0	0	0
TCGA-CQ-7068	HNSCC	76-80yrs	80	F	HPV	negative	neg	1	0	0		The Cancer Genome Atlas Research Network 2015			Nulton 2017		not_mutated	not_mutated	not_mutated	not_mutated	not_mutated	not_mutated	89	2	28	13	36	0	20	0	0	21	19	0	0	0	0	0	0	0	0	0	7	19.4444	9.02778	25	0	13.8889	0
TCGA-CQ-7069	HNSCC	76-80yrs	77	F	HPV	negative	neg	1	0	0		The Cancer Genome Atlas Research Network 2015			Nulton 2017		mutated	not_mutated	not_mutated	not_mutated	not_mutated	not_mutated	86	2	16	27	17	0	0	0	0	52	0	0	0	0	0	0	0	0	0	0	3	13.913	23.4783	14.7826	0	0	0
TCGA-CQ-7071	HNSCC	76-80yrs	76	F	HPV	negative	neg	1	0	0		The Cancer Genome Atlas Research Network 2015			Nulton 2017	TCGA-CQ-7071	not_mutated	not_mutated	not_mutated	not_mutated	not_mutated	not_mutated	429	9	35	170	40	0	0	0	56	262	0	0	0	0	0	0	0	0	0	0	12	6.08696	29.5652	6.95652	0	0	0
TCGA-CQ-7072	HNSCC	51-55yrs	51	M	HPV	negative	neg	1	0	0		The Cancer Genome Atlas Research Network 2015			Nulton 2017		mutated	not_mutated	not_mutated	not_mutated	not_mutated	not_mutated	117	3	7	0	95	0	0	21	0	0	23	0	0	0	0	0	0	0	0	0	5	4.63576	0	62.9139	0	0	13.9073
TCGA-CQ-A4C6	HNSCC	61-65yrs	63	M	HPV	negative	neg	1	0	0		The Cancer Genome Atlas Research Network 2015			Nulton 2017		mutated	mutated	not_mutated	not_mutated	not_mutated	not_mutated	96	5	26	13	30	0	33	0	0	39	0	0	0	0	0	0	0	0	0	0	0	18.4397	9.21986	21.2766	0	23.4043	0
TCGA-CQ-A4C9	HNSCC	56-60yrs	56	M	HPV	negative	neg	1	0	0		The Cancer Genome Atlas Research Network 2015			Nulton 2017		mutated	not_mutated	not_mutated	not_mutated	not_mutated	not_mutated	85	1	24	12	36	0	0	0	0	19	27	0	0	0	0	0	0	0	0	0	2	20	10	30	0	0	0
TCGA-CQ-A4CB	HNSCC	56-60yrs	59	M	HPV	negative	neg	1	0	0		The Cancer Genome Atlas Research Network 2015			Nulton 2017		mutated	not_mutated	not_mutated	not_mutated	not_mutated	not_mutated	90	1	20	9	51	0	0	0	14	15	0	0	0	0	0	0	0	0	0	0	5	17.5439	7.89474	44.7368	0	0	0
TCGA-CQ-A4CD	HNSCC	66-70yrs	69	M	HPV	negative	neg	1	0	0		The Cancer Genome Atlas Research Network 2015			Nulton 2017		mutated	mutated	not_mutated	not_mutated	not_mutated	not_mutated	143	4	28	29	57	0	0	0	0	73	0	0	0	0	0	0	0	1	1	2	7	14.1414	14.6465	28.7879	0	0	0
TCGA-CQ-A4CE	HNSCC	76-80yrs	76	F	HPV	negative	neg	1	0	0		The Cancer Genome Atlas Research Network 2015			Nulton 2017		mutated	not_mutated	not_mutated	not_mutated	not_mutated	not_mutated	61	3	33	0	36	0	0	0	0	0	19	0	0	0	0	0	0	0	0	0	4	35.8696	0	39.1304	0	0	0
TCGA-CQ-A4CG	HNSCC	76-80yrs	78	F	HPV	negative	neg	1	0	0		The Cancer Genome Atlas Research Network 2015			Nulton 2017		not_mutated	not_mutated	not_mutated	not_mutated	not_mutated	not_mutated	67	5	25	0	29	0	17	0	0	0	0	0	26	0	0	0	0	0	0	0	3	25	0	29	0	17	0
TCGA-CQ-A4CH	HNSCC	56-60yrs	58	M	HPV	negative	neg	1	0	0		The Cancer Genome Atlas Research Network 2015			Nulton 2017		mutated	not_mutated	not_mutated	not_mutated	not_mutated	not_mutated	22	1	11	0	14	0	0	0	0	0	6	0	0	0	0	0	0	0	0	0	1	34.375	0	43.75	0	0	0
TCGA-CQ-A4CI	HNSCC	71-75yrs	73	M	HPV	negative	neg	1	0	0		The Cancer Genome Atlas Research Network 2015			Nulton 2017		mutated	not_mutated	not_mutated	not_mutated	not_mutated	not_mutated	92	2	22	0	77	0	0	0	0	0	27	0	0	0	0	0	0	0	2	0	4	16.6667	0	58.3333	0	0	0
TCGA-CR-5247	HNSCC	46-50yrs	48	M	HPV	negative	neg	1	0	0		The Cancer Genome Atlas Research Network 2015			Nulton 2017		not_mutated	mutated	not_mutated	not_mutated	not_mutated	not_mutated	68	2	25	0	51	0	0	0	14	0	0	0	0	0	0	0	0	0	0	0	8	25.5102	0	52.0408	0	0	0
TCGA-CR-6474	HNSCC	51-55yrs	51	M	HPV	negative	neg	1	0	0		The Cancer Genome Atlas Research Network 2015			Nulton 2017		mutated	not_mutated	not_mutated	not_mutated	not_mutated	not_mutated	93	1	11	13	62	0	0	0	14	27	0	0	0	0	0	0	0	0	0	0	3	8.46154	10	47.6923	0	0	0
TCGA-CR-6477	HNSCC	56-60yrs	56	F	HPV	negative	neg	1	0	0		The Cancer Genome Atlas Research Network 2015			Nulton 2017		mutated	not_mutated	not_mutated	not_mutated	not_mutated	not_mutated	73	3	16	10	77	0	0	0	0	0	0	0	0	0	0	0	0	0	0	0	7	14.5455	9.09091	70	0	0	0
TCGA-CR-6478	HNSCC	66-70yrs	66	F	HPV	negative	neg	1	0	0		The Cancer Genome Atlas Research Network 2015			Nulton 2017		mutated	not_mutated	not_mutated	not_mutated	not_mutated	not_mutated	93	2	12	42	75	0	0	29	0	0	0	0	0	0	0	0	0	0	3	0	3	7.31707	25.6098	45.7317	0	0	17.6829
TCGA-CR-6484	HNSCC	66-70yrs	67	F	HPV	negative	neg	1	0	0		The Cancer Genome Atlas Research Network 2015			Nulton 2017		mutated	not_mutated	not_mutated	not_mutated	not_mutated	not_mutated	228	2	21	73	55	0	0	0	34	150	0	0	0	0	0	0	1	0	1	0	2	6.23145	21.6617	16.3205	0	0	0
TCGA-CR-6488	HNSCC	66-70yrs	68	F	HPV	negative	neg	1	0	0		The Cancer Genome Atlas Research Network 2015			Nulton 2017		not_mutated	not_mutated	not_mutated	not_mutated	not_mutated	not_mutated	36	0	20	0	18	0	0	0	0	0	0	0	13	0	0	0	0	0	0	0	1	38.4615	0	34.6154	0	0	0
TCGA-CR-6491	HNSCC	56-60yrs	60	M	HPV	negative	neg	1	0	0		The Cancer Genome Atlas Research Network 2015			Nulton 2017		mutated	mutated	not_mutated	not_mutated	not_mutated	not_mutated	118	3	27	0	142	0	0	0	0	0	0	0	0	0	0	0	0	0	4	0	8	14.9171	0	78.453	0	0	0
TCGA-CR-6492	HNSCC	76-80yrs	78	M	HPV	negative	neg	1	0	0		The Cancer Genome Atlas Research Network 2015			Nulton 2017		not_mutated	mutated	not_mutated	not_mutated	not_mutated	not_mutated	51	5	6	11	51	0	0	0	0	6	0	0	0	0	0	0	0	0	0	0	0	8.10811	14.8649	68.9189	0	0	0
TCGA-CR-6493	HNSCC	66-70yrs	69	M	HPV	negative	neg	1	0	0		The Cancer Genome Atlas Research Network 2015			Nulton 2017		mutated	not_mutated	not_mutated	not_mutated	not_mutated	not_mutated	37	3	9	0	21	0	0	0	0	0	0	0	13	0	0	0	0	0	0	1	4	18.75	0	43.75	0	0	0
TCGA-CR-7364	HNSCC	66-70yrs	66	M	HPV	negative	neg	1	0	0		The Cancer Genome Atlas Research Network 2015			Nulton 2017	TCGA-CR-7364	mutated	not_mutated	not_mutated	not_mutated	not_mutated	not_mutated	425	2	13	0	240	0	0	83	0	0	0	0	152	92	0	0	0	2	0	4	17	2.15589	0	39.801	0	0	13.7645
TCGA-CR-7365	HNSCC	56-60yrs	60	M	HPV	negative	neg	1	0	0		The Cancer Genome Atlas Research Network 2015			Nulton 2017		mutated	not_mutated	not_mutated	not_mutated	not_mutated	not_mutated	150	3	18	51	66	0	0	0	0	78	0	0	0	0	0	0	0	0	2	0	11	7.9646	22.5664	29.2035	0	0	0
TCGA-CR-7367	HNSCC	51-55yrs	52	M	HPV	negative	neg	1	0	0		The Cancer Genome Atlas Research Network 2015			Nulton 2017		not_mutated	not_mutated	not_mutated	not_mutated	not_mutated	not_mutated	157	1	36	0	148	0	0	0	0	0	0	0	0	31	0	0	0	2	0	0	5	16.2162	0	66.6667	0	0	0
TCGA-CR-7370	HNSCC	71-75yrs	72	F	HPV	negative	neg	1	0	0		The Cancer Genome Atlas Research Network 2015			Nulton 2017	TCGA-CR-7370	mutated	mutated	not_mutated	not_mutated	not_mutated	not_mutated	471	4	29	44	190	0	0	62	0	47	0	0	198	127	0	0	0	14	0	0	20	3.96717	6.01915	25.9918	0	0	8.48153
TCGA-CR-7371	HNSCC	41-45yrs	45	F	HPV	negative	neg	1	0	0		The Cancer Genome Atlas Research Network 2015			Nulton 2017		mutated	not_mutated	not_mutated	not_mutated	not_mutated	not_mutated	290	2	28	25	121	0	43	0	0	98	0	0	0	95	0	0	0	3	0	0	6	6.68258	5.96659	28.8783	0	10.2625	0
TCGA-CR-7372	HNSCC	41-45yrs	45	M	HPV	negative	neg	1	0	0		The Cancer Genome Atlas Research Network 2015			Nulton 2017		mutated	not_mutated	not_mutated	not_mutated	not_mutated	not_mutated	44	1	19	0	29	0	0	0	8	0	0	0	0	0	0	0	0	0	2	0	2	31.6667	0	48.3333	0	0	0
TCGA-CR-7373	HNSCC	66-70yrs	66	M	HPV	negative	neg	1	0	0		The Cancer Genome Atlas Research Network 2015			Nulton 2017		mutated	not_mutated	not_mutated	not_mutated	not_mutated	not_mutated	98	2	36	26	44	0	0	0	0	45	0	0	0	0	0	0	0	0	0	0	5	23.0769	16.6667	28.2051	0	0	0
TCGA-CR-7374	HNSCC	66-70yrs	67	F	HPV	negative	neg	1	0	0		The Cancer Genome Atlas Research Network 2015			Nulton 2017	TCGA-CR-7374	mutated	not_mutated	not_mutated	not_mutated	not_mutated	not_mutated	321	5	23	46	102	0	0	40	0	75	0	0	0	57	0	99	0	3	0	0	11	5.04386	10.0877	22.3684	0	0	8.77193
TCGA-CR-7376	HNSCC	81-85yrs	83	M	HPV	negative	neg	1	0	0		The Cancer Genome Atlas Research Network 2015			Nulton 2017		mutated	not_mutated	not_mutated	not_mutated	not_mutated	not_mutated	52	4	13	10	0	0	0	0	0	26	19	0	0	0	0	0	0	0	0	0	1	18.8406	14.4928	0	0	0	0
TCGA-CR-7377	HNSCC	56-60yrs	58	M	HPV	negative	neg	1	0	0		The Cancer Genome Atlas Research Network 2015			Nulton 2017		mutated	not_mutated	not_mutated	not_mutated	not_mutated	not_mutated	106	3	29	0	106	0	23	0	0	0	0	0	0	0	0	0	1	0	1	0	1	18.0124	0	65.8385	0	14.2857	0
TCGA-CR-7379	HNSCC	76-80yrs	78	F	HPV	negative	neg	1	0	0		The Cancer Genome Atlas Research Network 2015			Nulton 2017		mutated	mutated	not_mutated	not_mutated	not_mutated	not_mutated	123	9	50	0	55	0	0	23	0	0	0	0	0	31	0	40	0	0	0	0	4	24.6305	0	27.0936	0	0	11.33
TCGA-CR-7380	HNSCC	56-60yrs	58	M	HPV	negative	neg	1	0	0		The Cancer Genome Atlas Research Network 2015			Nulton 2017		mutated	mutated	not_mutated	not_mutated	not_mutated	not_mutated	86	3	23	0	29	32	0	0	21	0	0	0	0	0	0	0	0	0	0	0	11	19.8276	0	25	27.5862	0	0
TCGA-CR-7382	HNSCC	46-50yrs	49	M	HPV	negative	neg	1	0	0		The Cancer Genome Atlas Research Network 2015			Nulton 2017		not_mutated	not_mutated	not_mutated	not_mutated	not_mutated	not_mutated	78	3	21	7	13	28	15	0	0	18	0	0	0	0	0	0	0	0	1	0	1	20.1923	6.73077	12.5	26.9231	14.4231	0
TCGA-CR-7383	HNSCC	76-80yrs	79	F	HPV	negative	neg	1	0	0		The Cancer Genome Atlas Research Network 2015			Nulton 2017		mutated	not_mutated	not_mutated	not_mutated	not_mutated	not_mutated	106	2	30	0	104	0	18	0	0	0	0	0	0	0	0	0	0	0	0	0	6	18.9873	0	65.8228	0	11.3924	0
TCGA-CR-7386	HNSCC	66-70yrs	69	M	HPV	negative	neg	1	0	0		The Cancer Genome Atlas Research Network 2015			Nulton 2017		mutated	mutated	not_mutated	not_mutated	not_mutated	not_mutated	162	5	22	68	21	0	0	0	27	103	0	0	0	0	0	0	0	0	0	0	3	9.01639	27.8689	8.60656	0	0	0
TCGA-CR-7388	HNSCC	66-70yrs	70	F	HPV	negative	neg	1	0	0		The Cancer Genome Atlas Research Network 2015			Nulton 2017	TCGA-CR-7388	mutated	not_mutated	not_mutated	not_mutated	not_mutated	not_mutated	711	2	31	123	229	0	0	0	0	187	0	0	172	240	0	0	0	2	0	0	18	3.09381	12.2754	22.8543	0	0	0
TCGA-CR-7389	HNSCC	51-55yrs	55	M	HPV	negative	neg	1	0	0		The Cancer Genome Atlas Research Network 2015			Nulton 2017		not_mutated	not_mutated	not_mutated	not_mutated	not_mutated	not_mutated	111	2	16	0	96	0	0	0	0	0	0	0	0	42	0	0	0	0	0	0	6	10	0	60	0	0	0
TCGA-CR-7390	HNSCC	66-70yrs	67	M	HPV	negative	neg	1	0	0		The Cancer Genome Atlas Research Network 2015			Nulton 2017		mutated	not_mutated	not_mutated	not_mutated	mutated	not_mutated	145	3	28	21	56	0	0	26	0	27	0	0	0	69	0	0	0	0	0	1	9	11.8143	8.86076	23.6287	0	0	10.9705
TCGA-CR-7391	HNSCC	36-40yrs	36	F	HPV	negative	neg	1	0	0		The Cancer Genome Atlas Research Network 2015			Nulton 2017		not_mutated	not_mutated	not_mutated	not_mutated	not_mutated	not_mutated	28	0	0	0	4	0	0	0	0	0	0	0	0	24	18	0	0	0	0	0	0	0	0	8.69565	0	0	0
TCGA-CR-7392	HNSCC	66-70yrs	67	F	HPV	negative	neg	1	0	0		The Cancer Genome Atlas Research Network 2015			Nulton 2017		not_mutated	not_mutated	not_mutated	not_mutated	not_mutated	not_mutated	23	0	2	0	16	0	0	0	0	0	4	0	0	10	0	0	0	0	0	0	0	6.25	0	50	0	0	0
TCGA-CR-7394	HNSCC	66-70yrs	70	M	HPV	negative	neg	1	0	0		The Cancer Genome Atlas Research Network 2015			Nulton 2017		not_mutated	mutated	not_mutated	not_mutated	not_mutated	not_mutated	144	6	37	47	92	0	0	0	0	30	0	0	0	0	0	0	0	0	0	0	0	17.9612	22.8155	44.6602	0	0	0
TCGA-CR-7395	HNSCC	76-80yrs	80	F	HPV	negative	neg	1	0	0		The Cancer Genome Atlas Research Network 2015			Nulton 2017		not_mutated	not_mutated	not_mutated	not_mutated	not_mutated	not_mutated	143	6	14	60	40	22	0	32	0	25	0	0	0	26	0	0	0	0	1	0	7	6.1674	26.4317	17.6211	9.69163	0	14.0969
TCGA-CR-7397	HNSCC	41-45yrs	44	M	HPV	negative	neg	1	0	0		The Cancer Genome Atlas Research Network 2015			Nulton 2017		mutated	not_mutated	not_mutated	not_mutated	not_mutated	not_mutated	34	1	15	11	10	12	0	0	0	8	0	0	0	0	0	0	0	0	0	0	0	26.7857	19.6429	17.8571	21.4286	0	0
TCGA-CR-7398	HNSCC	51-55yrs	53	F	HPV	negative	neg	1	0	0		The Cancer Genome Atlas Research Network 2015			Nulton 2017	TCGA-CR-7398	mutated	not_mutated	not_mutated	not_mutated	not_mutated	not_mutated	348	5	32	31	69	0	0	0	0	0	0	0	129	113	0	123	0	0	0	1	17	6.21359	6.01942	13.3981	0	0	0
TCGA-CR-7399	HNSCC	56-60yrs	60	F	HPV	negative	neg	1	0	0		The Cancer Genome Atlas Research Network 2015			Nulton 2017		mutated	not_mutated	not_mutated	not_mutated	not_mutated	not_mutated	291	3	24	24	81	0	0	45	0	24	0	0	115	87	0	0	0	1	0	0	13	5.7971	5.7971	19.5652	0	0	10.8696
TCGA-CR-7401	HNSCC	61-65yrs	64	M	HPV	negative	neg	1	0	0		The Cancer Genome Atlas Research Network 2015			Nulton 2017		mutated	not_mutated	not_mutated	not_mutated	not_mutated	not_mutated	67	2	16	0	47	0	0	25	0	0	26	0	0	0	0	0	0	0	0	0	2	13.7931	0	40.5172	0	0	21.5517
TCGA-CR-7402	HNSCC	66-70yrs	68	M	HPV	negative	neg	1	0	0		The Cancer Genome Atlas Research Network 2015			Nulton 2017	TCGA-CR-7402	mutated	not_mutated	not_mutated	not_mutated	not_mutated	not_mutated	925	10	23	0	318	0	0	0	0	0	0	0	292	281	0	350	0	9	0	7	39	1.74375	0	24.1092	0	0	0
TCGA-CV-5430	HNSCC	61-65yrs	61	M	HPV	negative	neg	1	0	0		The Cancer Genome Atlas Research Network 2015			Nulton 2017		mutated	not_mutated	not_mutated	not_mutated	not_mutated	not_mutated	128	3	40	62	156	0	0	0	0	89	0	0	0	0	0	0	0	0	0	0	8	11.2676	17.4648	43.9437	0	0	0
TCGA-CV-5432	HNSCC	66-70yrs	68	M	HPV	negative	neg	1	0	0		The Cancer Genome Atlas Research Network 2015			Nulton 2017		mutated	mutated	not_mutated	not_mutated	not_mutated	not_mutated	240	3	43	0	506	0	0	0	0	0	0	0	0	155	0	0	0	0	0	1	4	6.06488	0	71.3681	0	0	0
TCGA-CV-5434	HNSCC	56-60yrs	60	M	HPV	negative	neg	1	0	0		The Cancer Genome Atlas Research Network 2015			Nulton 2017		mutated	not_mutated	not_mutated	not_mutated	not_mutated	not_mutated	132	4	77	0	242	0	0	0	0	0	0	0	0	0	0	0	0	1	0	2	6	23.4756	0	73.7805	0	0	0
TCGA-CV-5435	HNSCC	56-60yrs	57	M	HPV	negative	neg	1	0	0		The Cancer Genome Atlas Research Network 2015			Nulton 2017		mutated	not_mutated	not_mutated	not_mutated	not_mutated	not_mutated	103	4	35	16	167	0	0	0	0	0	0	0	58	0	0	0	0	2	0	0	8	12.2378	5.59441	58.3916	0	0	0
TCGA-CV-5436	HNSCC	61-65yrs	65	M	HPV	negative	neg	1	0	0		The Cancer Genome Atlas Research Network 2015			Nulton 2017		mutated	not_mutated	not_mutated	not_mutated	not_mutated	not_mutated	89	4	33	23	149	0	0	0	0	27	0	0	0	0	0	0	0	0	1	0	6	13.8075	9.62343	62.3431	0	0	0
TCGA-CV-5439	HNSCC	61-65yrs	62	M	HPV	negative	neg	1	0	0		The Cancer Genome Atlas Research Network 2015			Nulton 2017		mutated	not_mutated	not_mutated	not_mutated	not_mutated	not_mutated	98	2	6	0	74	0	0	0	0	0	20	0	43	0	0	0	0	0	0	1	7	3.97351	0	49.0066	0	0	0
TCGA-CV-5440	HNSCC	51-55yrs	52	M	HPV	negative	neg	1	0	0		The Cancer Genome Atlas Research Network 2015			Nulton 2017		mutated	mutated	not_mutated	not_mutated	not_mutated	not_mutated	103	4	17	25	81	0	0	0	0	33	0	0	0	0	0	0	2	0	0	0	8	10.241	15.0602	48.7952	0	0	0
TCGA-CV-5441	HNSCC	56-60yrs	58	M	HPV	negative	neg	1	0	0		The Cancer Genome Atlas Research Network 2015			Nulton 2017	TCGA-CV-5441	not_mutated	not_mutated	not_mutated	not_mutated	not_mutated	not_mutated	336	3	42	0	0	0	0	53	0	0	0	0	143	97	0	150	0	10	0	0	24	8.09249	0	0	0	0	10.2119
TCGA-CV-5444	HNSCC	61-65yrs	64	M	HPV	negative	neg	1	0	0		The Cancer Genome Atlas Research Network 2015			Nulton 2017		mutated	mutated	not_mutated	not_mutated	not_mutated	not_mutated	110	6	12	41	57	31	0	0	0	40	0	0	0	0	0	0	1	0	0	0	3	6.48649	22.1622	30.8108	16.7568	0	0
TCGA-CV-5966	HNSCC	61-65yrs	63	F	HPV	negative	neg	1	0	0		The Cancer Genome Atlas Research Network 2015			Nulton 2017		mutated	not_mutated	not_mutated	not_mutated	not_mutated	not_mutated	103	4	44	30	165	0	0	0	0	35	0	0	0	0	0	0	1	0	0	0	4	15.7706	10.7527	59.1398	0	0	0
TCGA-CV-5973	HNSCC	61-65yrs	62	F	HPV	negative	neg	1	0	0		The Cancer Genome Atlas Research Network 2015			Nulton 2017		mutated	mutated	not_mutated	not_mutated	not_mutated	not_mutated	48	3	29	0	46	0	0	0	0	0	0	0	0	0	0	0	0	0	0	0	5	36.25	0	57.5	0	0	0
TCGA-CV-5976	HNSCC	46-50yrs	50	M	HPV	negative	neg	1	0	0		The Cancer Genome Atlas Research Network 2015			Nulton 2017		mutated	mutated	not_mutated	not_mutated	not_mutated	not_mutated	65	5	13	13	55	0	0	0	10	6	0	0	0	0	0	0	0	0	0	0	2	13.1313	13.1313	55.5556	0	0	0
TCGA-CV-5977	HNSCC	66-70yrs	66	M	HPV	negative	neg	1	0	0		The Cancer Genome Atlas Research Network 2015			Nulton 2017		mutated	mutated	not_mutated	not_mutated	not_mutated	not_mutated	72	3	35	11	28	0	0	18	0	19	0	0	0	0	0	0	0	0	0	0	3	30.7018	9.64912	24.5614	0	0	15.7895
TCGA-CV-5978	HNSCC	51-55yrs	53	F	HPV	negative	neg	1	0	0		The Cancer Genome Atlas Research Network 2015			Nulton 2017		mutated	not_mutated	not_mutated	not_mutated	not_mutated	not_mutated	161	2	29	0	152	0	0	0	0	0	0	0	0	38	0	0	0	0	0	0	7	12.8319	0	67.2566	0	0	0
TCGA-CV-5979	HNSCC	26-30yrs	26	M	HPV	negative	neg	1	0	0		The Cancer Genome Atlas Research Network 2015			Nulton 2017		mutated	not_mutated	not_mutated	not_mutated	not_mutated	not_mutated	30	1	13	0	21	0	0	0	0	0	0	0	0	8	0	0	0	0	0	1	0	30.2326	0	48.8372	0	0	0
TCGA-CV-6003	HNSCC	46-50yrs	50	F	HPV	negative	neg	1	0	0		The Cancer Genome Atlas Research Network 2015			Nulton 2017		mutated	mutated	not_mutated	not_mutated	not_mutated	not_mutated	95	4	40	22	45	0	0	0	0	16	0	0	0	0	0	0	0	0	0	0	8	30.5344	16.7939	34.3511	0	0	0
TCGA-CV-6436	HNSCC	61-65yrs	62	M	HPV	negative	neg	1	0	0		The Cancer Genome Atlas Research Network 2015			Nulton 2017		mutated	mutated	not_mutated	not_mutated	not_mutated	not_mutated	67	6	40	0	33	0	21	0	0	6	0	0	0	0	0	0	0	0	0	0	3	38.835	0	32.0388	0	20.3883	0
TCGA-CV-6441	HNSCC	56-60yrs	60	M	HPV	negative	neg	1	0	0		The Cancer Genome Atlas Research Network 2015			Nulton 2017		not_mutated	not_mutated	not_mutated	not_mutated	not_mutated	not_mutated	202	3	25	58	122	0	0	0	0	95	0	0	0	0	0	0	0	0	5	0	12	7.88644	18.2965	38.4858	0	0	0
TCGA-CV-6933	HNSCC	51-55yrs	53	M	HPV	negative	neg	1	0	0		The Cancer Genome Atlas Research Network 2015			Nulton 2017		mutated	not_mutated	not_mutated	not_mutated	not_mutated	not_mutated	146	1	32	21	165	0	0	0	0	40	0	0	0	127	0	0	0	0	0	0	4	8.22622	5.39846	42.4165	0	0	0
TCGA-CV-6934	HNSCC	66-70yrs	66	F	HPV	negative	neg	1	0	0		The Cancer Genome Atlas Research Network 2015			Nulton 2017		mutated	not_mutated	not_mutated	not_mutated	not_mutated	not_mutated	83	1	40	0	176	0	0	0	0	0	0	0	0	0	0	0	1	0	0	0	5	18.018	0	79.2793	0	0	0
TCGA-CV-6935	HNSCC	66-70yrs	67	M	HPV	negative	neg	1	0	0		The Cancer Genome Atlas Research Network 2015			Nulton 2017		mutated	not_mutated	not_mutated	not_mutated	not_mutated	not_mutated	203	3	37	59	176	0	0	0	0	55	0	0	116	88	0	0	0	1	0	0	9	6.83919	10.9057	32.5323	0	0	0
TCGA-CV-6936	HNSCC	66-70yrs	68	M	HPV	negative	neg	1	0	0		The Cancer Genome Atlas Research Network 2015			Nulton 2017		mutated	not_mutated	not_mutated	not_mutated	not_mutated	not_mutated	269	3	88	181	183	0	0	0	0	173	0	0	0	93	0	0	1	1	1	0	10	12.0383	24.7606	25.0342	0	0	0
TCGA-CV-6937	HNSCC	71-75yrs	71	M	HPV	negative	neg	1	0	0		The Cancer Genome Atlas Research Network 2015			Nulton 2017		mutated	not_mutated	not_mutated	not_mutated	not_mutated	not_mutated	146	2	32	20	89	0	0	0	0	0	0	0	0	62	0	0	0	0	0	0	7	15.2381	9.52381	42.381	0	0	0
TCGA-CV-6938	HNSCC	86-90yrs	87	M	HPV	negative	neg	1	0	0		The Cancer Genome Atlas Research Network 2015			Nulton 2017		not_mutated	not_mutated	not_mutated	not_mutated	not_mutated	not_mutated	136	4	99	0	215	0	0	0	0	0	0	0	0	0	0	0	0	0	0	0	12	30.3681	0	65.9509	0	0	0
TCGA-CV-6940	HNSCC	76-80yrs	80	F	HPV	negative	neg	1	0	0		The Cancer Genome Atlas Research Network 2015			Nulton 2017		mutated	not_mutated	not_mutated	not_mutated	not_mutated	not_mutated	124	2	19	33	56	0	0	0	30	39	0	0	0	0	0	0	0	0	0	0	5	10.4396	18.1319	30.7692	0	0	0
TCGA-CV-6941	HNSCC	51-55yrs	51	M	HPV	negative	neg	1	0	0		The Cancer Genome Atlas Research Network 2015			Nulton 2017		mutated	mutated	not_mutated	not_mutated	not_mutated	not_mutated	150	3	23	0	123	0	0	43	0	0	0	0	0	0	36	0	0	0	0	1	7	9.87124	0	52.7897	0	0	18.4549
TCGA-CV-6942	HNSCC	71-75yrs	73	F	HPV	negative	neg	1	0	0		The Cancer Genome Atlas Research Network 2015			Nulton 2017		mutated	mutated	not_mutated	not_mutated	not_mutated	not_mutated	209	7	44	65	72	0	0	0	0	115	0	0	0	0	0	0	0	1	0	0	6	14.5215	21.4521	23.7624	0	0	0
TCGA-CV-6943	HNSCC	71-75yrs	74	M	HPV	negative	neg	1	0	0		The Cancer Genome Atlas Research Network 2015			Nulton 2017		mutated	mutated	not_mutated	not_mutated	not_mutated	not_mutated	73	6	11	29	40	0	0	0	0	37	0	0	0	36	33	0	1	0	0	0	2	5.82011	15.3439	21.164	0	0	0
TCGA-CV-6945	HNSCC	41-45yrs	41	M	HPV	negative	neg	1	0	0		The Cancer Genome Atlas Research Network 2015			Nulton 2017		mutated	not_mutated	not_mutated	not_mutated	not_mutated	not_mutated	126	2	23	0	62	0	12	16	0	0	0	0	42	30	0	0	0	0	0	0	10	11.7949	0	31.7949	0	6.15385	8.20513
TCGA-CV-6948	HNSCC	76-80yrs	79	F	HPV	negative	neg	1	0	0		The Cancer Genome Atlas Research Network 2015			Nulton 2017		mutated	not_mutated	not_mutated	not_mutated	not_mutated	not_mutated	176	4	33	28	62	0	0	32	0	38	0	0	0	0	0	58	0	0	0	0	12	12.5475	10.6464	23.5741	0	0	12.1673
TCGA-CV-6950	HNSCC	61-65yrs	64	M	HPV	negative	neg	1	0	0		The Cancer Genome Atlas Research Network 2015			Nulton 2017		mutated	not_mutated	not_mutated	not_mutated	not_mutated	not_mutated	60	3	4	0	46	0	0	0	11	0	0	0	0	21	0	0	0	0	0	0	5	4.5977	0	52.8736	0	0	0
TCGA-CV-6951	HNSCC	56-60yrs	57	M	HPV	negative	neg	1	0	0		The Cancer Genome Atlas Research Network 2015			Nulton 2017		mutated	mutated	not_mutated	not_mutated	not_mutated	not_mutated	129	4	45	36	174	0	0	0	0	59	0	0	0	0	46	0	0	0	0	0	5	12.3288	9.86301	47.6712	0	0	0
TCGA-CV-6952	HNSCC	61-65yrs	65	F	HPV	negative	neg	1	0	0		The Cancer Genome Atlas Research Network 2015			Nulton 2017		mutated	not_mutated	not_mutated	not_mutated	not_mutated	not_mutated	153	3	31	40	276	0	0	0	0	55	0	0	0	0	0	0	1	1	3	0	13	7.38095	9.52381	65.7143	0	0	0
TCGA-CV-6953	HNSCC	76-80yrs	80	F	HPV	negative	neg	1	0	0		The Cancer Genome Atlas Research Network 2015			Nulton 2017		mutated	mutated	not_mutated	not_mutated	not_mutated	not_mutated	152	3	39	36	50	65	0	0	0	28	0	0	0	77	88	0	0	0	0	1	3	10.0775	9.30233	12.9199	16.7959	0	0
TCGA-CV-6954	HNSCC	56-60yrs	59	M	HPV	negative	neg	1	0	0		The Cancer Genome Atlas Research Network 2015			Nulton 2017		not_mutated	not_mutated	not_mutated	not_mutated	not_mutated	not_mutated	126	1	36	0	111	0	0	0	33	0	0	0	0	0	0	148	0	2	0	0	5	10.7463	0	33.1343	0	0	0
TCGA-CV-6955	HNSCC	71-75yrs	74	F	HPV	negative	neg	1	0	0		The Cancer Genome Atlas Research Network 2015			Nulton 2017		not_mutated	not_mutated	not_mutated	not_mutated	not_mutated	not_mutated	99	9	7	16	23	48	24	0	53	49	0	0	0	0	0	0	0	0	0	0	6	3.09735	7.07965	10.177	21.2389	10.6195	0
TCGA-CV-6956	HNSCC	66-70yrs	67	M	HPV	negative	neg	1	0	0		The Cancer Genome Atlas Research Network 2015			Nulton 2017		mutated	not_mutated	not_mutated	not_mutated	not_mutated	not_mutated	156	4	54	0	240	0	74	48	0	59	0	0	0	0	0	0	3	0	2	0	8	11.0656	0	49.1803	0	15.1639	9.83607
TCGA-CV-6959	HNSCC	46-50yrs	48	M	HPV	negative	neg	1	0	0		The Cancer Genome Atlas Research Network 2015			Nulton 2017		mutated	mutated	not_mutated	not_mutated	not_mutated	not_mutated	55	4	36	0	35	0	0	0	21	0	0	0	48	0	0	0	0	0	0	0	4	25	0	24.3056	0	0	0
TCGA-CV-6960	HNSCC	46-50yrs	49	M	HPV	negative	neg	1	0	0		The Cancer Genome Atlas Research Network 2015			Nulton 2017		mutated	not_mutated	not_mutated	not_mutated	not_mutated	not_mutated	162	4	14	0	222	0	0	0	0	0	0	0	92	88	0	0	0	4	0	0	17	3.20366	0	50.8009	0	0	0
TCGA-CV-6962	HNSCC	61-65yrs	65	M	HPV	negative	neg	1	0	0		The Cancer Genome Atlas Research Network 2015			Nulton 2017		mutated	mutated	not_mutated	not_mutated	not_mutated	not_mutated	140	3	23	0	189	0	0	0	0	0	38	0	0	39	0	0	0	1	0	0	23	7.34824	0	60.3834	0	0	0
TCGA-CV-7089	HNSCC	71-75yrs	74	M	HPV	negative	neg	1	0	0		The Cancer Genome Atlas Research Network 2015			Nulton 2017		mutated	not_mutated	not_mutated	not_mutated	not_mutated	not_mutated	161	3	20	114	165	0	0	0	0	135	0	0	0	0	0	0	0	0	1	0	5	4.54545	25.9091	37.5	0	0	0
TCGA-CV-7090	HNSCC	36-40yrs	39	M	HPV	negative	neg	1	0	0		The Cancer Genome Atlas Research Network 2015			Nulton 2017		mutated	mutated	not_mutated	not_mutated	not_mutated	not_mutated	74	4	11	0	22	15	0	0	0	0	0	0	0	31	37	0	0	0	0	0	3	9.2437	0	18.4874	12.605	0	0
TCGA-CV-7091	HNSCC	51-55yrs	54	M	HPV	negative	neg	1	0	0		The Cancer Genome Atlas Research Network 2015			Nulton 2017		mutated	not_mutated	not_mutated	not_mutated	not_mutated	not_mutated	147	2	32	0	238	0	0	0	0	0	0	0	0	90	39	0	0	0	2	0	7	7.84314	0	58.3333	0	0	0
TCGA-CV-7095	HNSCC	86-90yrs	87	F	HPV	negative	neg	1	0	0		The Cancer Genome Atlas Research Network 2015			Nulton 2017		mutated	not_mutated	not_mutated	not_mutated	not_mutated	not_mutated	211	4	127	104	214	0	0	0	0	140	0	0	0	0	0	0	0	0	0	0	6	21.489	17.5973	36.2098	0	0	0
TCGA-CV-7097	HNSCC	51-55yrs	53	M	HPV	negative	neg	1	0	0		The Cancer Genome Atlas Research Network 2015			Nulton 2017		not_mutated	not_mutated	not_mutated	not_mutated	not_mutated	not_mutated	109	0	42	0	105	0	31	0	0	0	0	0	0	100	0	0	0	0	1	1	8	14.5833	0	36.4583	0	10.7639	0
TCGA-CV-7099	HNSCC	81-85yrs	85	F	HPV	negative	neg	1	0	0		The Cancer Genome Atlas Research Network 2015			Nulton 2017		mutated	mutated	not_mutated	not_mutated	not_mutated	not_mutated	270	8	39	104	61	0	0	0	51	131	0	0	0	0	0	0	0	2	0	0	9	9.82368	26.1965	15.3652	0	0	0
TCGA-CV-7101	HNSCC	76-80yrs	80	M	HPV	negative	neg	1	0	0		The Cancer Genome Atlas Research Network 2015			Nulton 2017		mutated	mutated	not_mutated	not_mutated	not_mutated	not_mutated	190	3	35	29	175	0	0	74	0	39	45	0	0	107	0	0	0	2	2	0	6	6.80934	5.64202	34.0467	0	0	14.3969
TCGA-CV-7102	HNSCC	76-80yrs	76	F	HPV	negative	neg	1	0	0		The Cancer Genome Atlas Research Network 2015			Nulton 2017		mutated	not_mutated	not_mutated	not_mutated	not_mutated	not_mutated	171	1	33	34	49	0	0	0	0	48	0	0	0	43	37	0	0	2	0	0	4	13.2	13.6	19.6	0	0	0
TCGA-CV-7103	HNSCC	46-50yrs	49	M	HPV	negative	neg	1	0	0		The Cancer Genome Atlas Research Network 2015			Nulton 2017		mutated	not_mutated	not_mutated	not_mutated	not_mutated	not_mutated	76	2	7	0	57	0	0	0	0	0	0	0	0	125	0	0	1	0	0	0	5	3.58974	0	29.2308	0	0	0
TCGA-CV-7104	HNSCC	61-65yrs	61	F	HPV	negative	neg	1	0	0		The Cancer Genome Atlas Research Network 2015			Nulton 2017		mutated	not_mutated	not_mutated	not_mutated	not_mutated	not_mutated	123	2	29	20	41	0	0	0	0	13	0	0	0	50	17	0	0	0	0	3	10	15.847	10.929	22.4044	0	0	0
TCGA-CV-7177	HNSCC	81-85yrs	82	F	HPV	negative	neg	1	0	0		The Cancer Genome Atlas Research Network 2015			Nulton 2017		mutated	not_mutated	not_mutated	not_mutated	not_mutated	not_mutated	99	4	30	0	93	0	45	0	26	41	0	0	0	0	0	0	0	0	0	0	9	12.2951	0	38.1148	0	18.4426	0
TCGA-CV-7178	HNSCC	61-65yrs	64	F	HPV	negative	neg	1	0	0		The Cancer Genome Atlas Research Network 2015			Nulton 2017		mutated	mutated	not_mutated	not_mutated	not_mutated	not_mutated	112	2	43	15	88	0	32	0	0	32	52	0	0	35	0	0	0	0	0	1	4	14.2384	4.96689	29.1391	0	10.596	0
TCGA-CV-7180	HNSCC	31-35yrs	34	M	HPV	negative	neg	1	0	0		The Cancer Genome Atlas Research Network 2015			Nulton 2017		mutated	mutated	not_mutated	not_mutated	not_mutated	not_mutated	49	2	18	0	44	0	0	0	10	0	0	0	0	0	0	0	0	0	0	0	1	24.6575	0	60.274	0	0	0
TCGA-CV-7183	HNSCC	51-55yrs	53	M	HPV	negative	neg	1	0	0		The Cancer Genome Atlas Research Network 2015			Nulton 2017		not_mutated	not_mutated	not_mutated	not_mutated	not_mutated	not_mutated	54	3	48	0	0	0	30	0	0	0	0	0	52	0	0	0	0	0	0	0	9	34.5324	0	0	0	21.5827	0
TCGA-CV-7235	HNSCC	66-70yrs	67	M	HPV	negative	neg	1	0	0		The Cancer Genome Atlas Research Network 2015			Nulton 2017		mutated	not_mutated	not_mutated	not_mutated	not_mutated	not_mutated	120	1	49	29	189	0	0	0	0	59	0	0	0	0	0	0	0	0	0	0	4	14.8485	8.78788	57.2727	0	0	0
TCGA-CV-7236	HNSCC	76-80yrs	77	F	HPV	negative	neg	1	0	0		The Cancer Genome Atlas Research Network 2015			Nulton 2017		mutated	not_mutated	not_mutated	not_mutated	not_mutated	not_mutated	39	2	25	0	0	22	0	12	0	0	0	0	0	0	0	0	0	0	0	0	5	39.0625	0	0	34.375	0	18.75
TCGA-CV-7238	HNSCC	66-70yrs	69	F	HPV	negative	neg	1	0	0		The Cancer Genome Atlas Research Network 2015			Nulton 2017		mutated	not_mutated	not_mutated	not_mutated	not_mutated	not_mutated	138	3	27	0	66	0	0	0	0	0	0	0	0	234	53	0	0	0	0	0	2	7.06806	0	17.2775	0	0	0
TCGA-CV-7242	HNSCC	56-60yrs	60	F	HPV	negative	neg	1	0	0		The Cancer Genome Atlas Research Network 2015			Nulton 2017	TCGA-CV-7242	mutated	not_mutated	not_mutated	not_mutated	not_mutated	not_mutated	304	3	41	0	206	0	0	0	0	0	0	0	145	122	0	245	0	5	0	0	12	5.28351	0	26.5464	0	0	0
TCGA-CV-7243	HNSCC	46-50yrs	50	M	HPV	negative	neg	1	0	0		The Cancer Genome Atlas Research Network 2015			Nulton 2017		mutated	mutated	not_mutated	not_mutated	not_mutated	not_mutated	95	3	19	14	15	27	0	0	0	0	0	0	0	43	21	0	0	0	0	0	5	13.1944	9.72222	10.4167	18.75	0	0
TCGA-CV-7245	HNSCC	61-65yrs	62	M	HPV	negative	neg	1	0	0		The Cancer Genome Atlas Research Network 2015			Nulton 2017	TCGA-CV-7245	mutated	mutated	not_mutated	not_mutated	not_mutated	not_mutated	471	4	51	0	688	0	0	0	0	0	0	0	361	209	0	0	0	1	0	2	13	3.84906	0	51.9245	0	0	0
TCGA-CV-7247	HNSCC	51-55yrs	55	M	HPV	negative	neg	1	0	0		The Cancer Genome Atlas Research Network 2015			Nulton 2017		mutated	not_mutated	not_mutated	not_mutated	not_mutated	not_mutated	81	1	25	26	47	0	0	0	0	13	0	0	0	89	0	0	0	0	0	1	6	12.0773	12.5604	22.7053	0	0	0
TCGA-CV-7248	HNSCC	61-65yrs	63	F	HPV	negative	neg	1	0	0		The Cancer Genome Atlas Research Network 2015			Nulton 2017		mutated	mutated	not_mutated	not_mutated	not_mutated	not_mutated	268	3	24	48	154	0	0	0	0	0	0	0	164	114	0	213	0	6	0	0	11	3.26975	6.53951	20.9809	0	0	0
TCGA-CV-7250	HNSCC	61-65yrs	64	M	HPV	negative	neg	1	0	0		The Cancer Genome Atlas Research Network 2015			Nulton 2017		not_mutated	not_mutated	not_mutated	not_mutated	not_mutated	not_mutated	247	4	28	0	200	75	0	102	0	0	0	0	0	182	96	0	0	0	1	0	13	4.01722	0	28.6944	10.7604	0	14.6341
TCGA-CV-7252	HNSCC	61-65yrs	62	F	HPV	negative	neg	1	0	0		The Cancer Genome Atlas Research Network 2015			Nulton 2017		mutated	not_mutated	not_mutated	not_mutated	not_mutated	not_mutated	235	8	27	57	94	101	76	110	0	84	0	0	0	101	0	0	0	0	0	0	12	4.07855	8.61027	14.1994	15.2568	11.4804	16.6163
TCGA-CV-7253	HNSCC	56-60yrs	58	M	HPV	negative	neg	1	0	0		The Cancer Genome Atlas Research Network 2015			Nulton 2017		mutated	not_mutated	not_mutated	not_mutated	not_mutated	not_mutated	172	2	23	0	53	0	0	35	0	0	0	0	52	0	0	57	0	1	0	0	14	9.78723	0	22.5532	0	0	14.8936
TCGA-CV-7254	HNSCC	51-55yrs	55	M	HPV	negative	neg	1	0	0		The Cancer Genome Atlas Research Network 2015			Nulton 2017		mutated	mutated	not_mutated	not_mutated	not_mutated	not_mutated	256	4	10	0	217	0	0	0	0	0	0	0	0	123	0	0	0	2	0	2	15	2.71003	0	58.8076	0	0	0
TCGA-CV-7255	HNSCC	31-35yrs	32	F	HPV	negative	neg	1	0	0		The Cancer Genome Atlas Research Network 2015			Nulton 2017		mutated	mutated	not_mutated	not_mutated	not_mutated	not_mutated	102	2	18	0	75	0	0	0	30	0	62	0	0	0	0	59	0	3	2	0	16	6.79245	0	28.3019	0	0	0
TCGA-CV-7261	HNSCC	56-60yrs	57	M	HPV	negative	neg	1	0	0		The Cancer Genome Atlas Research Network 2015			Nulton 2017		not_mutated	not_mutated	not_mutated	not_mutated	not_mutated	not_mutated	175	2	20	0	125	66	0	0	0	0	0	0	0	186	66	0	0	0	0	1	4	4.2735	0	26.7094	14.1026	0	0
TCGA-CV-7263	HNSCC	61-65yrs	64	M	HPV	negative	neg	1	0	0		The Cancer Genome Atlas Research Network 2015			Nulton 2017		mutated	not_mutated	not_mutated	not_mutated	not_mutated	not_mutated	117	3	54	0	159	0	0	45	0	0	0	0	0	50	0	0	0	0	1	0	5	17.1975	0	50.6369	0	0	14.3312
TCGA-CV-7407	HNSCC	66-70yrs	67	F	HPV	negative	neg	1	0	0		The Cancer Genome Atlas Research Network 2015			Nulton 2017		mutated	not_mutated	not_mutated	not_mutated	not_mutated	not_mutated	108	2	25	0	100	0	28	0	0	0	0	0	0	0	0	0	0	0	0	0	6	15.7233	0	62.8931	0	17.6101	0
TCGA-CV-7410	HNSCC	61-65yrs	61	M	HPV	negative	neg	1	0	0		The Cancer Genome Atlas Research Network 2015			Nulton 2017		not_mutated	not_mutated	not_mutated	not_mutated	not_mutated	not_mutated	37	1	0	17	3	13	0	0	0	18	0	0	0	0	0	0	0	0	0	0	1	0	32.6923	5.76923	25	0	0
TCGA-CV-7411	HNSCC	61-65yrs	64	F	HPV	negative	neg	1	0	0		The Cancer Genome Atlas Research Network 2015			Nulton 2017		not_mutated	not_mutated	not_mutated	not_mutated	not_mutated	not_mutated	106	3	10	0	67	0	30	0	0	20	20	0	0	0	0	0	0	1	0	0	7	6.45161	0	43.2258	0	19.3548	0
TCGA-CV-7413	HNSCC	71-75yrs	74	F	HPV	negative	neg	1	0	0		The Cancer Genome Atlas Research Network 2015			Nulton 2017		mutated	mutated	not_mutated	not_mutated	not_mutated	not_mutated	68	4	53	26	55	0	0	43	0	0	0	0	0	0	0	0	0	0	0	0	2	29.6089	14.5251	30.7263	0	0	24.0223
TCGA-CV-7414	HNSCC	76-80yrs	78	M	HPV	negative	neg	1	0	0		The Cancer Genome Atlas Research Network 2015			Nulton 2017		mutated	mutated	not_mutated	not_mutated	not_mutated	not_mutated	231	3	46	68	98	0	0	0	0	126	0	0	0	0	0	0	0	0	0	0	2	13.5294	20	28.8235	0	0	0
TCGA-CV-7415	HNSCC	56-60yrs	60	M	HPV	negative	neg	1	0	0		The Cancer Genome Atlas Research Network 2015			Nulton 2017		mutated	not_mutated	not_mutated	not_mutated	not_mutated	not_mutated	227	1	10	0	77	0	0	0	0	0	0	0	0	179	53	0	0	0	0	0	3	3.10559	0	23.913	0	0	0
TCGA-CV-7416	HNSCC	26-30yrs	29	F	HPV	negative	neg	1	0	0		The Cancer Genome Atlas Research Network 2015			Nulton 2017		mutated	not_mutated	not_mutated	not_mutated	not_mutated	not_mutated	64	1	49	22	42	0	0	25	0	8	0	0	35	0	0	0	0	0	0	0	7	26.0638	11.7021	22.3404	0	0	13.2979
TCGA-CV-7418	HNSCC	61-65yrs	62	M	HPV	negative	neg	1	0	0		The Cancer Genome Atlas Research Network 2015			Nulton 2017		mutated	not_mutated	not_mutated	not_mutated	not_mutated	not_mutated	147	3	23	0	254	0	0	0	0	51	73	0	0	0	0	0	0	1	2	0	7	5.59611	0	61.8005	0	0	0
TCGA-CV-7421	HNSCC	76-80yrs	76	M	HPV	negative	neg	1	0	0		The Cancer Genome Atlas Research Network 2015			Nulton 2017		mutated	not_mutated	not_mutated	not_mutated	not_mutated	not_mutated	161	1	9	0	66	0	0	0	0	0	0	0	0	171	0	0	1	0	0	0	3	3.6	0	26.4	0	0	0
TCGA-CV-7422	HNSCC	56-60yrs	60	F	HPV	negative	neg	1	0	0		The Cancer Genome Atlas Research Network 2015			Nulton 2017		mutated	not_mutated	not_mutated	not_mutated	not_mutated	not_mutated	127	4	23	0	52	0	0	0	17	0	0	0	40	0	0	43	0	0	0	1	4	12.7778	0	28.8889	0	0	0
TCGA-CV-7423	HNSCC	61-65yrs	65	M	HPV	negative	neg	1	0	0		The Cancer Genome Atlas Research Network 2015			Nulton 2017		mutated	not_mutated	not_mutated	not_mutated	not_mutated	not_mutated	64	1	24	11	43	40	0	0	19	22	0	0	0	0	0	0	0	0	0	0	7	14.4578	6.62651	25.9036	24.0964	0	0
TCGA-CV-7424	HNSCC	66-70yrs	67	M	HPV	negative	neg	1	0	0		The Cancer Genome Atlas Research Network 2015			Nulton 2017		mutated	mutated	not_mutated	not_mutated	not_mutated	not_mutated	171	5	27	47	170	90	0	0	50	68	0	0	0	0	0	0	0	2	1	0	6	5.85683	10.1952	36.8764	19.5228	0	0
TCGA-CV-7425	HNSCC	76-80yrs	77	F	HPV	negative	neg	1	0	0		The Cancer Genome Atlas Research Network 2015			Nulton 2017		not_mutated	not_mutated	not_mutated	not_mutated	not_mutated	not_mutated	103	2	42	24	43	0	0	0	0	21	43	0	37	0	0	0	0	0	0	0	4	19.6262	11.215	20.0935	0	0	0
TCGA-CV-7427	HNSCC	71-75yrs	73	F	HPV	negative	neg	1	0	0		The Cancer Genome Atlas Research Network 2015			Nulton 2017	TCGA-CV-7427	not_mutated	not_mutated	not_mutated	not_mutated	not_mutated	not_mutated	401	5	27	226	54	0	0	0	0	270	0	0	0	0	0	0	0	0	1	0	4	4.63918	38.8316	9.27835	0	0	0
TCGA-CV-7429	HNSCC	51-55yrs	55	M	HPV	negative	neg	1	0	0		The Cancer Genome Atlas Research Network 2015			Nulton 2017		not_mutated	not_mutated	not_mutated	not_mutated	not_mutated	not_mutated	50	1	18	0	28	0	13	0	0	0	0	0	0	10	0	0	0	0	0	0	3	25	0	38.8889	0	18.0556	0
TCGA-CV-7430	HNSCC	56-60yrs	56	M	HPV	negative	neg	1	0	0		The Cancer Genome Atlas Research Network 2015			Nulton 2017		mutated	not_mutated	not_mutated	not_mutated	not_mutated	not_mutated	97	2	4	0	194	70	0	0	0	0	0	0	0	0	0	0	0	0	0	2	4	1.45985	0	70.8029	25.5474	0	0
TCGA-CV-7432	HNSCC	76-80yrs	79	M	HPV	negative	neg	1	0	0		The Cancer Genome Atlas Research Network 2015			Nulton 2017		mutated	not_mutated	not_mutated	not_mutated	not_mutated	not_mutated	135	3	37	0	109	0	38	0	0	0	60	0	0	0	0	129	1	0	0	0	7	9.71129	0	28.6089	0	9.97375	0
TCGA-CV-7433	HNSCC	46-50yrs	49	M	HPV	negative	neg	1	0	0		The Cancer Genome Atlas Research Network 2015			Nulton 2017		mutated	not_mutated	not_mutated	not_mutated	not_mutated	not_mutated	108	2	22	22	75	0	0	0	0	33	0	0	0	0	0	0	0	0	1	0	4	14.0127	14.0127	47.7707	0	0	0
TCGA-CV-7434	HNSCC	61-65yrs	64	M	HPV	negative	neg	1	0	0		The Cancer Genome Atlas Research Network 2015			Nulton 2017		mutated	not_mutated	not_mutated	not_mutated	not_mutated	not_mutated	83	2	52	0	121	0	0	0	0	0	0	0	63	0	0	0	0	0	0	3	5	21.3115	0	49.5902	0	0	0
TCGA-CV-7435	HNSCC	56-60yrs	57	F	HPV	negative	neg	1	0	0		The Cancer Genome Atlas Research Network 2015			Nulton 2017		mutated	not_mutated	not_mutated	not_mutated	not_mutated	not_mutated	80	3	15	23	141	0	0	0	0	10	0	0	0	0	0	0	0	0	1	0	6	7.65306	11.7347	71.9388	0	0	0
TCGA-CV-7437	HNSCC	76-80yrs	77	M	HPV	negative	neg	1	0	0		The Cancer Genome Atlas Research Network 2015			Nulton 2017		mutated	not_mutated	not_mutated	not_mutated	not_mutated	not_mutated	119	4	85	35	106	0	0	52	0	32	0	0	0	0	0	0	0	0	0	0	10	26.5625	10.9375	33.125	0	0	16.25
TCGA-CV-7438	HNSCC	86-90yrs	87	F	HPV	negative	neg	1	0	0		The Cancer Genome Atlas Research Network 2015			Nulton 2017		mutated	not_mutated	not_mutated	not_mutated	not_mutated	not_mutated	89	2	36	20	89	0	0	0	0	29	0	0	0	0	0	0	0	0	1	0	8	19.6721	10.929	48.6339	0	0	0
TCGA-CV-7440	HNSCC	36-40yrs	38	M	HPV	negative	neg	1	0	0		The Cancer Genome Atlas Research Network 2015			Nulton 2017		not_mutated	not_mutated	not_mutated	not_mutated	not_mutated	not_mutated	203	2	45	0	135	0	0	0	0	0	0	0	137	0	0	163	0	0	0	2	18	9	0	27	0	0	0
TCGA-CV-A45O	HNSCC	56-60yrs	57	M	HPV	negative	neg	1	0	0		The Cancer Genome Atlas Research Network 2015			Nulton 2017		not_mutated	mutated	not_mutated	not_mutated	not_mutated	not_mutated	141	6	24	65	26	0	0	0	28	42	0	0	0	0	0	0	0	0	0	1	1	12.8342	34.7594	13.9037	0	0	0
TCGA-CV-A45P	HNSCC	81-85yrs	82	F	HPV	negative	neg	1	0	0		The Cancer Genome Atlas Research Network 2015			Nulton 2017		mutated	mutated	not_mutated	not_mutated	not_mutated	not_mutated	146	5	38	63	39	0	0	0	0	75	0	0	0	0	0	0	0	0	0	0	2	17.5115	29.0323	17.9724	0	0	0
TCGA-CV-A45Q	HNSCC	66-70yrs	69	F	HPV	negative	neg	1	0	0		The Cancer Genome Atlas Research Network 2015			Nulton 2017		mutated	not_mutated	not_mutated	not_mutated	not_mutated	not_mutated	255	5	66	86	117	0	0	0	0	108	0	0	0	0	0	0	0	0	0	1	7	17.1429	22.3377	30.3896	0	0	0
TCGA-CV-A45R	HNSCC	46-50yrs	46	M	HPV	negative	neg	1	0	0		The Cancer Genome Atlas Research Network 2015			Nulton 2017		mutated	mutated	not_mutated	not_mutated	not_mutated	not_mutated	80	5	42	0	68	0	0	0	0	0	0	0	0	0	0	0	0	0	0	0	3	37.1681	0	60.177	0	0	0
TCGA-CV-A45T	HNSCC	61-65yrs	64	F	HPV	negative	neg	1	0	0		The Cancer Genome Atlas Research Network 2015			Nulton 2017		not_mutated	not_mutated	not_mutated	not_mutated	not_mutated	not_mutated	11	0	1	0	7	6	0	0	0	3	0	0	0	0	0	0	0	0	0	0	0	5.88235	0	41.1765	35.2941	0	0
TCGA-CV-A45U	HNSCC	56-60yrs	59	M	HPV	negative	neg	1	0	0		The Cancer Genome Atlas Research Network 2015			Nulton 2017		mutated	not_mutated	not_mutated	not_mutated	not_mutated	not_mutated	176	1	13	70	111	0	0	0	26	53	0	0	0	0	0	0	0	1	0	0	5	4.6595	25.0896	39.7849	0	0	0
TCGA-CV-A45V	HNSCC	86-90yrs	87	F	HPV	negative	neg	1	0	0		The Cancer Genome Atlas Research Network 2015			Nulton 2017		not_mutated	not_mutated	not_mutated	not_mutated	not_mutated	not_mutated	94	8	23	23	12	0	0	22	0	20	35	0	0	0	0	0	0	0	0	1	9	15.8621	15.8621	8.27586	0	0	15.1724
TCGA-CV-A45W	HNSCC	71-75yrs	75	M	HPV	negative	neg	1	0	0		The Cancer Genome Atlas Research Network 2015			Nulton 2017	TCGA-CV-A45W	mutated	not_mutated	not_mutated	not_mutated	not_mutated	not_mutated	565	5	35	0	138	0	0	65	0	0	0	0	169	109	0	244	0	12	0	0	23	4.40252	0	17.3585	0	0	8.1761
TCGA-CV-A45X	HNSCC	46-50yrs	47	M	HPV	negative	neg	1	0	0		The Cancer Genome Atlas Research Network 2015			Nulton 2017		mutated	not_mutated	not_mutated	not_mutated	not_mutated	not_mutated	92	1	25	9	96	0	0	0	0	16	0	0	0	0	0	0	0	0	1	0	3	16.6667	6	64	0	0	0
TCGA-CV-A45Y	HNSCC	61-65yrs	61	M	HPV	negative	neg	1	0	0		The Cancer Genome Atlas Research Network 2015			Nulton 2017		mutated	not_mutated	not_mutated	not_mutated	not_mutated	not_mutated	64	1	17	0	33	0	9	0	0	31	0	0	0	0	0	0	0	0	0	0	2	18.4783	0	35.8696	0	9.78261	0
TCGA-CV-A45Z	HNSCC	71-75yrs	75	M	HPV	negative	neg	1	0	0		The Cancer Genome Atlas Research Network 2015			Nulton 2017	TCGA-CV-A45Z	mutated	mutated	not_mutated	not_mutated	not_mutated	not_mutated	640	6	13	0	203	0	0	0	0	0	0	0	283	112	0	269	0	11	0	0	19	1.42857	0	22.3077	0	0	0
TCGA-CV-A460	HNSCC	71-75yrs	72	M	HPV	negative	neg	1	0	0		The Cancer Genome Atlas Research Network 2015			Nulton 2017		mutated	not_mutated	not_mutated	not_mutated	not_mutated	not_mutated	65	3	12	0	71	0	0	0	0	0	0	0	0	0	0	0	0	0	0	0	4	13.7931	0	81.6092	0	0	0
TCGA-CV-A461	HNSCC	61-65yrs	65	M	HPV	negative	neg	1	0	0		The Cancer Genome Atlas Research Network 2015			Nulton 2017	TCGA-CV-A461	mutated	not_mutated	not_mutated	not_mutated	not_mutated	mutated	533	6	25	0	142	0	38	49	0	0	0	0	160	143	0	187	0	10	0	0	33	3.17662	0	18.0432	0	4.82846	6.22618
TCGA-CV-A463	HNSCC	81-85yrs	82	F	HPV	negative	neg	1	0	0		The Cancer Genome Atlas Research Network 2015			Nulton 2017		mutated	not_mutated	not_mutated	not_mutated	not_mutated	not_mutated	186	9	34	48	21	51	46	0	33	48	0	0	0	0	0	0	0	0	1	0	3	11.9298	16.8421	7.36842	17.8947	16.1404	0
TCGA-CV-A464	HNSCC	46-50yrs	48	M	HPV	negative	neg	1	0	0		The Cancer Genome Atlas Research Network 2015			Nulton 2017		mutated	not_mutated	not_mutated	not_mutated	not_mutated	not_mutated	19	2	1	4	10	0	0	0	0	0	21	0	0	0	0	0	0	0	0	0	2	2.63158	10.5263	26.3158	0	0	0
TCGA-CV-A465	HNSCC	21-25yrs	24	M	HPV	negative	neg	1	0	0		The Cancer Genome Atlas Research Network 2015			Nulton 2017		mutated	mutated	not_mutated	not_mutated	not_mutated	not_mutated	33	2	16	0	20	0	0	0	7	0	0	0	0	0	0	0	0	0	0	0	2	35.5556	0	44.4444	0	0	0
TCGA-CV-A468	HNSCC	41-45yrs	42	M	HPV	negative	neg	1	0	0		The Cancer Genome Atlas Research Network 2015			Nulton 2017	TCGA-CV-A468	mutated	not_mutated	not_mutated	not_mutated	not_mutated	not_mutated	341	3	10	0	12	0	147	368	0	0	0	0	0	0	0	0	29	0	0	0	0	1.76678	0	2.12014	0	25.9717	65.0177
TCGA-CV-A6JD	HNSCC	81-85yrs	82	F	HPV	negative	neg	1	0	0		The Cancer Genome Atlas Research Network 2015			Nulton 2017		mutated	mutated	not_mutated	not_mutated	not_mutated	not_mutated	82	6	20	0	34	39	0	0	13	0	0	0	0	0	0	0	0	0	0	0	6	17.8571	0	30.3571	34.8214	0	0
TCGA-CV-A6JE	HNSCC	76-80yrs	78	M	HPV	negative	neg	1	0	0		The Cancer Genome Atlas Research Network 2015			Nulton 2017		mutated	mutated	not_mutated	not_mutated	not_mutated	not_mutated	121	4	12	13	86	0	21	0	0	41	0	0	0	0	0	0	0	0	1	0	9	6.55738	7.10383	46.9945	0	11.4754	0
TCGA-CV-A6JM	HNSCC	81-85yrs	85	M	HPV	negative	neg	1	0	0		The Cancer Genome Atlas Research Network 2015			Nulton 2017		mutated	mutated	not_mutated	not_mutated	not_mutated	not_mutated	234	9	17	99	83	0	72	0	36	76	0	0	0	0	0	0	0	0	1	1	7	4.33673	25.2551	21.1735	0	18.3673	0
TCGA-CV-A6JN	HNSCC	51-55yrs	53	M	HPV	negative	neg	1	0	0		The Cancer Genome Atlas Research Network 2015			Nulton 2017		mutated	not_mutated	not_mutated	not_mutated	not_mutated	not_mutated	70	1	18	0	83	0	0	0	0	0	0	0	0	0	0	0	0	0	0	1	1	17.4757	0	80.5825	0	0	0
TCGA-CV-A6JO	HNSCC	66-70yrs	69	M	HPV	negative	neg	1	0	0		The Cancer Genome Atlas Research Network 2015			Nulton 2017		not_mutated	not_mutated	not_mutated	not_mutated	not_mutated	not_mutated	68	3	39	0	34	0	0	0	11	0	0	0	0	0	0	0	0	1	0	0	7	42.3913	0	36.9565	0	0	0
TCGA-CV-A6JT	HNSCC	61-65yrs	65	M	HPV	negative	neg	1	0	0		The Cancer Genome Atlas Research Network 2015			Nulton 2017		mutated	not_mutated	not_mutated	not_mutated	not_mutated	not_mutated	49	2	22	7	17	0	0	0	0	5	14	0	0	0	0	0	0	0	0	0	0	33.8462	10.7692	26.1538	0	0	0
TCGA-CV-A6JU	HNSCC	61-65yrs	61	F	HPV	negative	neg	1	0	0		The Cancer Genome Atlas Research Network 2015			Nulton 2017		mutated	not_mutated	not_mutated	not_mutated	not_mutated	not_mutated	120	3	21	0	139	0	0	0	0	0	0	0	0	0	0	0	0	0	0	0	14	12.069	0	79.8851	0	0	0
TCGA-CV-A6JY	HNSCC	66-70yrs	69	M	HPV	negative	neg	1	0	0		The Cancer Genome Atlas Research Network 2015			Nulton 2017		mutated	not_mutated	not_mutated	not_mutated	not_mutated	not_mutated	85	3	34	0	27	0	14	0	14	0	22	0	0	0	0	0	0	1	0	0	2	29.8246	0	23.6842	0	12.2807	0
TCGA-CV-A6JZ	HNSCC	66-70yrs	68	M	HPV	negative	neg	1	0	0		The Cancer Genome Atlas Research Network 2015			Nulton 2017		mutated	not_mutated	not_mutated	not_mutated	not_mutated	not_mutated	96	2	19	0	113	0	0	0	0	0	0	0	0	0	0	0	0	1	0	0	6	13.6691	0	81.295	0	0	0
TCGA-CV-A6K0	HNSCC	56-60yrs	58	M	HPV	negative	neg	1	0	0		The Cancer Genome Atlas Research Network 2015			Nulton 2017		not_mutated	not_mutated	not_mutated	not_mutated	not_mutated	not_mutated	15	0	11	0	6	0	3	0	0	3	0	0	0	0	0	0	0	0	0	0	0	47.8261	0	26.087	0	13.0435	0
TCGA-CV-A6K1	HNSCC	61-65yrs	65	M	HPV	negative	neg	1	0	0		The Cancer Genome Atlas Research Network 2015			Nulton 2017	TCGA-CV-A6K1	mutated	not_mutated	not_mutated	not_mutated	not_mutated	not_mutated	460	5	90	52	198	0	0	0	0	32	202	0	0	0	0	0	2	0	0	0	96	13.3929	7.7381	29.4643	0	0	0
TCGA-CV-A6K2	HNSCC	76-80yrs	79	M	HPV	negative	neg	1	0	0		The Cancer Genome Atlas Research Network 2015			Nulton 2017	TCGA-CV-A6K2	mutated	not_mutated	not_mutated	not_mutated	not_mutated	not_mutated	595	11	32	340	50	0	0	0	105	352	0	0	0	0	0	0	1	0	0	0	6	3.61174	38.3747	5.64334	0	0	0
TCGA-CX-7085	HNSCC	76-80yrs	77	F	HPV	negative	neg	1	0	0		The Cancer Genome Atlas Research Network 2015			Nulton 2017		not_mutated	not_mutated	not_mutated	not_mutated	not_mutated	not_mutated	129	5	14	41	24	0	0	0	20	70	0	0	0	0	29	0	0	0	0	0	1	7.03518	20.603	12.0603	0	0	0
TCGA-CX-7086	HNSCC	51-55yrs	53	M	HPV	negative	neg	1	0	0		The Cancer Genome Atlas Research Network 2015			Nulton 2017		mutated	not_mutated	not_mutated	not_mutated	not_mutated	not_mutated	211	2	25	34	130	0	0	48	0	58	0	0	0	0	0	0	1	0	4	0	10	8.06452	10.9677	41.9355	0	0	15.4839
TCGA-CX-7219	HNSCC	46-50yrs	47	M	HPV	negative	neg	1	0	0		The Cancer Genome Atlas Research Network 2015			Nulton 2017		mutated	not_mutated	not_mutated	not_mutated	not_mutated	not_mutated	122	1	20	22	47	0	0	23	0	25	0	0	0	35	0	0	0	0	0	0	6	11.236	12.3596	26.4045	0	0	12.9213
TCGA-CX-A4AQ	HNSCC	56-60yrs	56	M	HPV	negative	neg	1	0	0		The Cancer Genome Atlas Research Network 2015			Nulton 2017		mutated	not_mutated	not_mutated	not_mutated	not_mutated	not_mutated	93	1	24	15	79	0	0	0	0	12	0	0	0	0	0	0	0	0	0	0	6	17.6471	11.0294	58.0882	0	0	0
TCGA-D6-6515	HNSCC	81-85yrs	82	F	HPV	negative	neg	1	0	0		The Cancer Genome Atlas Research Network 2015			Nulton 2017		mutated	not_mutated	not_mutated	not_mutated	not_mutated	not_mutated	42	2	23	0	29	0	8	0	0	0	0	0	0	0	0	0	0	0	0	0	2	37.0968	0	46.7742	0	12.9032	0
TCGA-D6-6516	HNSCC	66-70yrs	69	M	HPV	negative	neg	1	0	0		The Cancer Genome Atlas Research Network 2015			Nulton 2017	TCGA-D6-6516	mutated	mutated	not_mutated	not_mutated	mutated	not_mutated	1554	2	76	0	0	0	386	2147	0	0	0	0	0	0	0	0	160	0	0	0	9	2.73578	0	0	0	13.8949	77.2858
TCGA-D6-6517	HNSCC	56-60yrs	59	M	HPV	negative	neg	1	0	0		The Cancer Genome Atlas Research Network 2015			Nulton 2017		mutated	not_mutated	not_mutated	not_mutated	not_mutated	not_mutated	66	3	17	0	74	0	0	0	0	0	0	0	0	0	0	0	0	0	0	0	6	17.5258	0	76.2887	0	0	0
TCGA-D6-6823	HNSCC	46-50yrs	50	M	HPV	negative	neg	1	0	0		The Cancer Genome Atlas Research Network 2015			Nulton 2017		mutated	not_mutated	not_mutated	not_mutated	not_mutated	not_mutated	155	1	10	0	106	0	0	0	0	0	0	0	0	56	29	0	0	0	0	0	6	4.83092	0	51.2077	0	0	0
TCGA-D6-6824	HNSCC	61-65yrs	61	M	HPV	negative	neg	1	0	0		The Cancer Genome Atlas Research Network 2015			Nulton 2017		not_mutated	not_mutated	not_mutated	not_mutated	not_mutated	not_mutated	48	1	0	6	23	0	0	9	0	0	0	0	0	0	0	26	0	0	0	0	1	0	9.23077	35.3846	0	0	13.8462
TCGA-D6-6825	HNSCC	71-75yrs	73	M	HPV	negative	neg	1	0	0		The Cancer Genome Atlas Research Network 2015			Nulton 2017		mutated	mutated	not_mutated	not_mutated	not_mutated	not_mutated	65	2	31	0	67	0	0	0	0	0	0	0	0	0	0	0	0	0	0	1	3	30.3922	0	65.6863	0	0	0
TCGA-D6-6826	HNSCC	61-65yrs	64	F	HPV	negative	neg	1	0	0		The Cancer Genome Atlas Research Network 2015			Nulton 2017		mutated	not_mutated	not_mutated	not_mutated	not_mutated	not_mutated	90	1	20	0	33	0	21	0	0	23	28	0	0	0	0	0	0	0	0	0	4	15.5039	0	25.5814	0	16.2791	0
TCGA-D6-6827	HNSCC	51-55yrs	55	F	HPV	negative	neg	1	0	0		The Cancer Genome Atlas Research Network 2015			Nulton 2017		not_mutated	not_mutated	not_mutated	not_mutated	not_mutated	not_mutated	16	0	0	0	1	0	0	0	0	0	17	0	0	0	0	0	0	0	0	0	3	0	0	4.7619	0	0	0
TCGA-D6-8568	HNSCC	61-65yrs	62	M	HPV	negative	neg	1	0	0		The Cancer Genome Atlas Research Network 2015			Nulton 2017		mutated	not_mutated	not_mutated	not_mutated	not_mutated	not_mutated	101	2	0	8	53	18	0	0	0	0	0	0	0	0	0	49	0	0	1	0	9	0	5.7971	38.4058	13.0435	0	0
TCGA-D6-8569	HNSCC	51-55yrs	52	M	HPV	negative	neg	1	0	0		The Cancer Genome Atlas Research Network 2015			Nulton 2017		mutated	not_mutated	not_mutated	not_mutated	not_mutated	not_mutated	115	3	27	0	136	0	0	0	0	0	0	0	0	0	0	0	1	0	0	0	5	15.9763	0	80.4734	0	0	0
TCGA-D6-A4Z9	HNSCC	56-60yrs	59	M	HPV	negative	neg	1	0	0		The Cancer Genome Atlas Research Network 2015			Nulton 2017		mutated	not_mutated	not_mutated	not_mutated	not_mutated	not_mutated	78	2	22	0	94	0	0	0	0	0	0	0	0	0	0	0	0	0	1	0	3	18.3333	0	78.3333	0	0	0
TCGA-D6-A4ZB	HNSCC	61-65yrs	61	M	HPV	negative	neg	1	0	0		The Cancer Genome Atlas Research Network 2015			Nulton 2017		mutated	not_mutated	not_mutated	not_mutated	not_mutated	not_mutated	164	2	27	35	83	0	0	0	0	83	0	0	0	0	0	0	0	0	0	0	1	11.7904	15.2838	36.2445	0	0	0
TCGA-D6-A6EK	HNSCC	66-70yrs	67	M	HPV	negative	neg	1	0	0		The Cancer Genome Atlas Research Network 2015			Nulton 2017		not_mutated	not_mutated	not_mutated	not_mutated	not_mutated	not_mutated	157	5	8	0	134	40	25	0	0	0	0	0	0	0	0	0	0	0	0	0	14	3.61991	0	60.6335	18.0995	11.3122	0
TCGA-D6-A6EM	HNSCC	61-65yrs	65	F	HPV	negative	neg	1	0	0		The Cancer Genome Atlas Research Network 2015			Nulton 2017		mutated	mutated	not_mutated	not_mutated	not_mutated	not_mutated	93	2	26	0	69	0	20	0	0	0	0	0	0	0	0	0	0	0	0	0	6	21.4876	0	57.0248	0	16.5289	0
TCGA-D6-A6EN	HNSCC	71-75yrs	71	M	HPV	negative	neg	1	0	0		The Cancer Genome Atlas Research Network 2015			Nulton 2017		not_mutated	mutated	not_mutated	not_mutated	not_mutated	not_mutated	90	7	33	11	54	0	0	0	13	9	0	0	0	0	0	0	0	0	0	1	8	25.5814	8.52713	41.8605	0	0	0
TCGA-D6-A6EO	HNSCC	41-45yrs	44	M	HPV	negative	neg	1	0	0		The Cancer Genome Atlas Research Network 2015			Nulton 2017		mutated	not_mutated	not_mutated	not_mutated	not_mutated	not_mutated	80	2	7	0	29	0	0	18	0	0	14	0	0	0	0	40	0	0	0	0	3	6.30631	0	26.1261	0	0	16.2162
TCGA-D6-A6EP	HNSCC	61-65yrs	62	M	HPV	negative	neg	1	0	0		The Cancer Genome Atlas Research Network 2015			Nulton 2017		mutated	not_mutated	not_mutated	not_mutated	not_mutated	not_mutated	107	2	13	9	100	0	0	0	0	15	0	0	0	21	0	0	0	1	0	2	2	7.97546	5.52147	61.3497	0	0	0
TCGA-D6-A6EQ	HNSCC	56-60yrs	57	M	HPV	negative	neg	1	0	0		The Cancer Genome Atlas Research Network 2015			Nulton 2017		mutated	not_mutated	not_mutated	not_mutated	not_mutated	not_mutated	81	1	9	15	37	0	0	14	0	12	26	0	0	0	0	0	1	0	0	1	4	7.56303	12.605	31.0924	0	0	11.7647
TCGA-D6-A6ES	HNSCC	46-50yrs	50	M	HPV	negative	neg	1	0	0		The Cancer Genome Atlas Research Network 2015			Nulton 2017		not_mutated	not_mutated	not_mutated	not_mutated	not_mutated	not_mutated	177	2	28	54	53	0	0	0	24	95	0	0	0	0	0	0	0	0	0	0	5	10.8108	20.8494	20.4633	0	0	0
TCGA-D6-A74Q	HNSCC	66-70yrs	67	M	HPV	negative	neg	1	0	0		The Cancer Genome Atlas Research Network 2015			Nulton 2017	TCGA-D6-A74Q	mutated	mutated	not_mutated	not_mutated	not_mutated	not_mutated	377	4	22	57	127	0	0	44	34	86	0	0	108	71	0	0	0	9	0	0	12	3.85965	10	22.2807	0	0	7.7193
TCGA-DQ-5624	HNSCC	41-45yrs	43	F	HPV	negative	neg	1	0	0		The Cancer Genome Atlas Research Network 2015			Nulton 2017		not_mutated	not_mutated	not_mutated	not_mutated	not_mutated	not_mutated	85	0	9	31	18	0	0	0	15	26	22	0	0	0	0	0	0	0	0	0	1	7.37705	25.4098	14.7541	0	0	0
TCGA-DQ-5625	HNSCC	51-55yrs	52	F	HPV	negative	neg	1	0	0		The Cancer Genome Atlas Research Network 2015			Nulton 2017		not_mutated	not_mutated	not_mutated	not_mutated	not_mutated	not_mutated	175	2	24	38	83	0	0	0	24	71	0	0	0	0	0	0	1	0	0	0	11	9.52381	15.0794	32.9365	0	0	0
TCGA-DQ-5629	HNSCC	61-65yrs	64	M	HPV	negative	neg	1	0	0		The Cancer Genome Atlas Research Network 2015			Nulton 2017		mutated	mutated	not_mutated	not_mutated	not_mutated	not_mutated	293	4	34	0	0	0	0	52	0	0	0	0	118	0	0	216	0	3	0	0	8	7.88863	0	0	0	0	12.065
TCGA-DQ-5630	HNSCC	71-75yrs	73	M	HPV	negative	neg	1	0	0		The Cancer Genome Atlas Research Network 2015			Nulton 2017		mutated	not_mutated	not_mutated	not_mutated	not_mutated	not_mutated	62	2	15	0	40	0	0	12	0	18	0	0	0	0	0	0	0	0	0	0	6	16.4835	0	43.956	0	0	13.1868
TCGA-DQ-5631	HNSCC	51-55yrs	52	M	HPV	negative	neg	1	0	0		The Cancer Genome Atlas Research Network 2015			Nulton 2017		mutated	not_mutated	not_mutated	mutated	not_mutated	not_mutated	76	4	32	0	46	0	13	0	27	0	0	0	0	0	0	0	0	0	0	0	3	26.4463	0	38.0165	0	10.7438	0
TCGA-DQ-7588	HNSCC	66-70yrs	66	M	HPV	negative	neg	1	0	0		The Cancer Genome Atlas Research Network 2015			Nulton 2017		mutated	not_mutated	not_mutated	not_mutated	not_mutated	not_mutated	92	2	12	17	80	0	0	0	0	19	0	0	0	0	0	0	0	0	0	0	6	8.95522	12.6866	59.7015	0	0	0
TCGA-DQ-7592	HNSCC	56-60yrs	57	M	HPV	negative	neg	1	0	0		The Cancer Genome Atlas Research Network 2015			Nulton 2017		mutated	not_mutated	not_mutated	not_mutated	not_mutated	not_mutated	67	2	13	0	38	0	0	16	0	8	24	0	0	0	0	0	0	0	0	0	5	12.5	0	36.5385	0	0	15.3846
TCGA-F7-7848	HNSCC	46-50yrs	47	M	HPV	negative	neg	1	0	0		The Cancer Genome Atlas Research Network 2015			Nulton 2017		mutated	not_mutated	not_mutated	not_mutated	not_mutated	not_mutated	284	3	15	0	237	0	0	0	0	0	0	0	91	71	0	0	0	3	0	0	15	3.47222	0	54.8611	0	0	0
TCGA-F7-8298	HNSCC	56-60yrs	58	M	HPV	negative	neg	1	0	0		The Cancer Genome Atlas Research Network 2015			Nulton 2017		mutated	not_mutated	not_mutated	not_mutated	not_mutated	not_mutated	90	1	14	17	57	0	0	0	0	32	0	0	0	0	0	0	0	0	0	0	3	11.3821	13.8211	46.3415	0	0	0
TCGA-F7-8489	HNSCC	46-50yrs	48	M	HPV	negative	neg	1	0	0		The Cancer Genome Atlas Research Network 2015			Nulton 2017		mutated	not_mutated	not_mutated	not_mutated	not_mutated	not_mutated	126	4	24	25	107	0	0	0	0	19	0	0	0	0	0	0	0	0	3	0	5	13.1148	13.6612	58.4699	0	0	0
TCGA-F7-A50G	HNSCC	66-70yrs	66	M	HPV	negative	neg	1	0	0		The Cancer Genome Atlas Research Network 2015			Nulton 2017		mutated	not_mutated	not_mutated	not_mutated	not_mutated	not_mutated	89	1	43	8	20	0	0	0	27	30	0	0	0	0	0	0	0	0	0	0	2	33.0769	6.15385	15.3846	0	0	0
TCGA-F7-A50I	HNSCC	71-75yrs	72	M	HPV	negative	neg	1	0	0		The Cancer Genome Atlas Research Network 2015			Nulton 2017		mutated	mutated	not_mutated	not_mutated	not_mutated	not_mutated	130	4	14	0	150	19	0	0	0	0	0	0	0	0	0	0	0	0	0	1	8	7.29167	0	78.125	9.89583	0	0
TCGA-F7-A50J	HNSCC	66-70yrs	67	F	HPV	negative	neg	1	0	0		The Cancer Genome Atlas Research Network 2015			Nulton 2017		not_mutated	not_mutated	not_mutated	not_mutated	not_mutated	not_mutated	148	2	55	37	67	0	0	0	0	60	0	0	0	0	0	0	0	1	0	0	7	24.2291	16.2996	29.5154	0	0	0
TCGA-F7-A61S	HNSCC	61-65yrs	62	M	HPV	negative	neg	1	0	0		The Cancer Genome Atlas Research Network 2015			Nulton 2017		mutated	mutated	not_mutated	not_mutated	not_mutated	not_mutated	90	4	25	0	71	38	0	0	0	0	0	0	0	0	0	0	0	0	0	0	8	17.6056	0	50	26.7606	0	0
TCGA-F7-A61V	HNSCC	51-55yrs	54	M	HPV	negative	neg	1	0	0		The Cancer Genome Atlas Research Network 2015			Nulton 2017		mutated	not_mutated	not_mutated	not_mutated	not_mutated	not_mutated	95	1	11	20	64	0	0	0	14	15	0	0	0	0	0	0	0	0	0	0	6	8.46154	15.3846	49.2308	0	0	0
TCGA-F7-A61W	HNSCC	51-55yrs	51	M	HPV	negative	neg	1	0	0		The Cancer Genome Atlas Research Network 2015			Nulton 2017		mutated	not_mutated	not_mutated	not_mutated	not_mutated	not_mutated	58	1	3	0	86	0	0	0	0	0	0	0	0	0	0	0	0	0	0	0	3	3.26087	0	93.4783	0	0	0
TCGA-F7-A620	HNSCC	46-50yrs	47	M	HPV	negative	neg	1	0	0		The Cancer Genome Atlas Research Network 2015			Nulton 2017		mutated	not_mutated	not_mutated	not_mutated	not_mutated	not_mutated	47	1	17	8	53	0	0	0	0	0	0	0	0	0	0	0	0	0	0	0	5	20.4819	9.63855	63.8554	0	0	0
TCGA-F7-A622	HNSCC	71-75yrs	75	M	HPV	negative	neg	1	0	0		The Cancer Genome Atlas Research Network 2015			Nulton 2017		not_mutated	not_mutated	not_mutated	not_mutated	not_mutated	not_mutated	54	5	19	0	54	0	0	0	0	0	0	0	0	0	0	0	0	0	0	0	8	23.4568	0	66.6667	0	0	0
TCGA-F7-A623	HNSCC	66-70yrs	70	M	HPV	negative	neg	1	0	0		The Cancer Genome Atlas Research Network 2015			Nulton 2017		mutated	not_mutated	not_mutated	not_mutated	not_mutated	not_mutated	165	2	38	33	153	0	0	0	0	27	0	0	0	0	0	0	0	0	3	0	8	14.5038	12.5954	58.3969	0	0	0
TCGA-F7-A624	HNSCC	71-75yrs	73	M	HPV	negative	neg	1	0	0		The Cancer Genome Atlas Research Network 2015			Nulton 2017	TCGA-F7-A624	mutated	not_mutated	not_mutated	not_mutated	mutated	not_mutated	2774	8	452	0	1262	0	0	0	0	0	771	1291	0	0	0	0	0	0	0	1	353	10.9443	0	30.5569	0	0	0
TCGA-H7-7774	HNSCC	71-75yrs	75	F	HPV	negative	neg	1	0	0		The Cancer Genome Atlas Research Network 2015			Nulton 2017		not_mutated	not_mutated	not_mutated	not_mutated	not_mutated	not_mutated	137	5	31	0	48	36	25	0	20	17	0	0	0	0	0	0	0	0	0	0	8	16.7568	0	25.9459	19.4595	13.5135	0
TCGA-H7-8501	HNSCC	51-55yrs	54	M	HPV	negative	neg	1	0	0		The Cancer Genome Atlas Research Network 2015			Nulton 2017		mutated	mutated	not_mutated	not_mutated	not_mutated	not_mutated	136	8	30	59	45	0	0	0	0	60	0	0	0	0	0	0	1	0	0	0	1	15.3061	30.102	22.9592	0	0	0
TCGA-H7-A6C4	HNSCC	31-35yrs	35	F	HPV	negative	neg	1	0	0		The Cancer Genome Atlas Research Network 2015			Nulton 2017		mutated	mutated	not_mutated	not_mutated	not_mutated	not_mutated	33	2	11	0	13	22	0	0	0	0	0	0	0	0	0	0	0	0	0	0	2	22.9167	0	27.0833	45.8333	0	0
TCGA-HD-7229	HNSCC	56-60yrs	60	M	HPV	negative	neg	1	0	0		The Cancer Genome Atlas Research Network 2015			Nulton 2017		mutated	not_mutated	not_mutated	not_mutated	not_mutated	not_mutated	153	1	57	0	99	0	21	0	0	26	0	0	0	0	0	0	0	0	0	0	8	27.0142	0	46.9194	0	9.95261	0
TCGA-HD-7753	HNSCC	61-65yrs	62	M	HPV	negative	neg	1	0	0		The Cancer Genome Atlas Research Network 2015			Nulton 2017		mutated	not_mutated	not_mutated	not_mutated	not_mutated	not_mutated	95	2	5	0	110	0	0	0	0	0	0	0	0	0	0	0	0	2	0	0	12	3.87597	0	85.2713	0	0	0
TCGA-HD-7831	HNSCC	71-75yrs	74	M	HPV	negative	neg	1	0	0		The Cancer Genome Atlas Research Network 2015			Nulton 2017		mutated	not_mutated	not_mutated	not_mutated	not_mutated	not_mutated	34	1	22	0	23	0	0	0	0	0	0	0	0	0	0	0	0	0	0	0	5	44	0	46	0	0	0
TCGA-HD-8224	HNSCC	61-65yrs	63	M	HPV	negative	neg	1	0	0		The Cancer Genome Atlas Research Network 2015			Nulton 2017		mutated	not_mutated	not_mutated	not_mutated	not_mutated	not_mutated	75	1	26	0	28	0	12	0	0	0	0	0	0	0	0	29	0	1	0	0	5	25.7426	0	27.7228	0	11.8812	0
TCGA-HD-8634	HNSCC	51-55yrs	51	F	HPV	negative	neg	1	0	0		The Cancer Genome Atlas Research Network 2015			Nulton 2017		mutated	not_mutated	not_mutated	not_mutated	not_mutated	not_mutated	62	2	13	7	16	0	0	0	23	13	15	0	0	0	0	0	0	0	0	0	4	14.2857	7.69231	17.5824	0	0	0
TCGA-HD-8635	HNSCC	61-65yrs	61	F	HPV	negative	neg	1	0	0		The Cancer Genome Atlas Research Network 2015			Nulton 2017		mutated	not_mutated	not_mutated	not_mutated	not_mutated	not_mutated	182	3	53	81	238	0	0	0	0	154	0	0	0	0	0	0	0	0	2	0	7	9.90654	15.1402	44.486	0	0	0
TCGA-HD-A4C1	HNSCC	41-45yrs	41	F	HPV	negative	neg	1	0	0		The Cancer Genome Atlas Research Network 2015			Nulton 2017		not_mutated	not_mutated	not_mutated	not_mutated	not_mutated	not_mutated	176	7	38	62	71	0	0	0	32	53	0	0	0	0	0	0	0	0	0	0	6	14.5038	23.6641	27.0992	0	0	0
TCGA-HD-A6HZ	HNSCC	76-80yrs	79	F	HPV	negative	neg	1	0	0		The Cancer Genome Atlas Research Network 2015			Nulton 2017		mutated	not_mutated	not_mutated	not_mutated	not_mutated	not_mutated	71	3	17	12	28	0	0	0	0	18	30	0	0	0	0	0	0	0	1	0	4	15.4545	10.9091	25.4545	0	0	0
TCGA-HD-A6I0	HNSCC	56-60yrs	56	M	HPV	negative	neg	1	0	0		The Cancer Genome Atlas Research Network 2015			Nulton 2017		not_mutated	not_mutated	not_mutated	not_mutated	not_mutated	not_mutated	67	3	23	10	36	28	0	0	0	0	0	0	0	0	0	0	0	0	1	0	4	22.549	9.80392	35.2941	27.451	0	0
TCGA-IQ-7630	HNSCC	46-50yrs	49	M	HPV	negative	neg	1	0	0		The Cancer Genome Atlas Research Network 2015			Nulton 2017		mutated	not_mutated	not_mutated	not_mutated	not_mutated	not_mutated	112	3	69	15	65	0	0	0	0	21	0	0	0	0	0	0	0	0	0	1	3	39.6552	8.62069	37.3563	0	0	0
TCGA-IQ-7632	HNSCC	66-70yrs	68	F	HPV	negative	neg	1	0	0		The Cancer Genome Atlas Research Network 2015			Nulton 2017		not_mutated	not_mutated	not_mutated	not_mutated	not_mutated	not_mutated	56	1	16	0	36	0	0	0	0	0	0	0	21	0	0	0	0	0	0	0	3	21.0526	0	47.3684	0	0	0
TCGA-IQ-A61E	HNSCC	51-55yrs	55	F	HPV	negative	neg	1	0	0		The Cancer Genome Atlas Research Network 2015			Nulton 2017		mutated	not_mutated	not_mutated	not_mutated	not_mutated	not_mutated	161	5	38	63	33	0	0	0	22	82	0	0	0	0	0	0	0	0	0	0	2	15.8333	26.25	13.75	0	0	0
TCGA-IQ-A61G	HNSCC	56-60yrs	57	M	HPV	negative	neg	1	0	0		The Cancer Genome Atlas Research Network 2015			Nulton 2017		mutated	not_mutated	not_mutated	not_mutated	not_mutated	not_mutated	121	1	18	0	124	0	0	0	0	0	26	0	0	0	0	0	1	0	1	0	5	10.2857	0	70.8571	0	0	0
TCGA-IQ-A61H	HNSCC	76-80yrs	76	M	HPV	negative	neg	1	0	0		The Cancer Genome Atlas Research Network 2015			Nulton 2017		mutated	not_mutated	not_mutated	not_mutated	not_mutated	not_mutated	130	3	32	12	74	0	37	0	0	34	0	0	0	0	0	0	1	0	0	0	5	16.4103	6.15385	37.9487	0	18.9744	0
TCGA-IQ-A61J	HNSCC	51-55yrs	54	M	HPV	negative	neg	1	0	0		The Cancer Genome Atlas Research Network 2015			Nulton 2017		mutated	not_mutated	not_mutated	not_mutated	not_mutated	not_mutated	35	2	26	0	16	0	0	9	0	0	0	0	0	0	0	0	0	0	0	0	2	49.0566	0	30.1887	0	0	16.9811
TCGA-IQ-A61O	HNSCC	41-45yrs	43	M	HPV	negative	neg	1	0	0		The Cancer Genome Atlas Research Network 2015			Nulton 2017		mutated	not_mutated	not_mutated	not_mutated	not_mutated	not_mutated	34	1	12	0	18	16	0	0	7	0	0	0	0	0	0	0	0	0	0	0	3	21.4286	0	32.1429	28.5714	0	0
TCGA-IQ-A6SG	HNSCC	61-65yrs	61	F	HPV	negative	neg	1	0	0		The Cancer Genome Atlas Research Network 2015			Nulton 2017		mutated	not_mutated	not_mutated	not_mutated	not_mutated	not_mutated	90	2	21	0	90	0	0	0	0	0	0	0	0	14	0	0	0	0	2	0	6	15.7895	0	67.6692	0	0	0
TCGA-IQ-A6SH	HNSCC	51-55yrs	55	M	HPV	negative	neg	1	0	0		The Cancer Genome Atlas Research Network 2015			Nulton 2017		mutated	mutated	not_mutated	not_mutated	not_mutated	not_mutated	64	2	27	0	53	0	11	13	0	0	0	0	0	0	0	0	1	0	0	0	6	24.3243	0	47.7477	0	9.90991	11.7117
TCGA-KU-A66S	HNSCC	66-70yrs	69	F	HPV	negative	neg	1	0	0		The Cancer Genome Atlas Research Network 2015			Nulton 2017	TCGA-KU-A66S	not_mutated	not_mutated	not_mutated	not_mutated	not_mutated	not_mutated	482	2	52	0	159	0	0	0	0	0	0	0	0	0	0	424	2	0	0	0	21	7.90274	0	24.1641	0	0	0
TCGA-KU-A66T	HNSCC	51-55yrs	53	F	HPV	negative	neg	1	0	0		The Cancer Genome Atlas Research Network 2015			Nulton 2017		mutated	not_mutated	not_mutated	not_mutated	not_mutated	not_mutated	97	1	30	10	30	0	0	0	0	0	33	0	0	0	0	38	0	0	0	0	1	21.1268	7.04225	21.1268	0	0	0
TCGA-KU-A6H8	HNSCC	41-45yrs	41	M	HPV	negative	neg	1	0	0		The Cancer Genome Atlas Research Network 2015			Nulton 2017		not_mutated	not_mutated	not_mutated	not_mutated	not_mutated	not_mutated	22	0	7	0	20	0	0	0	0	0	0	0	0	0	0	0	0	0	1	0	1	24.1379	0	68.9655	0	0	0
TCGA-MT-A51W	HNSCC	51-55yrs	52	F	HPV	negative	neg	1	0	0		The Cancer Genome Atlas Research Network 2015			Nulton 2017		mutated	not_mutated	not_mutated	not_mutated	not_mutated	not_mutated	63	1	5	11	47	0	0	0	0	28	0	0	0	0	0	0	0	0	0	0	3	5.31915	11.7021	50	0	0	0
TCGA-MT-A51X	HNSCC	26-30yrs	30	M	HPV	negative	neg	1	0	0		The Cancer Genome Atlas Research Network 2015			Nulton 2017		not_mutated	not_mutated	not_mutated	not_mutated	not_mutated	not_mutated	47	0	32	0	24	0	0	0	0	0	16	0	0	0	0	0	0	0	0	0	2	43.2432	0	32.4324	0	0	0
TCGA-MT-A67A	HNSCC	81-85yrs	85	F	HPV	negative	neg	1	0	0		The Cancer Genome Atlas Research Network 2015			Nulton 2017		not_mutated	mutated	not_mutated	not_mutated	not_mutated	not_mutated	104	7	60	0	72	0	0	0	0	0	0	0	0	0	0	0	0	0	0	0	11	41.958	0	50.3497	0	0	0
TCGA-MT-A67D	HNSCC	51-55yrs	55	M	HPV	negative	neg	1	0	0		The Cancer Genome Atlas Research Network 2015			Nulton 2017		not_mutated	not_mutated	not_mutated	not_mutated	not_mutated	not_mutated	88	3	9	0	60	20	0	38	0	0	0	0	0	0	0	0	0	0	1	0	6	6.71642	0	44.7761	14.9254	0	28.3582
TCGA-MT-A67F	HNSCC	56-60yrs	60	F	HPV	negative	neg	1	0	0		The Cancer Genome Atlas Research Network 2015			Nulton 2017		not_mutated	not_mutated	not_mutated	not_mutated	not_mutated	not_mutated	283	3	24	163	35	0	0	0	40	134	0	0	0	0	0	0	2	0	0	0	1	6.01504	40.8521	8.77193	0	0	0
TCGA-MT-A7BN	HNSCC	71-75yrs	74	M	HPV	negative	neg	1	0	0		The Cancer Genome Atlas Research Network 2015			Nulton 2017		mutated	not_mutated	not_mutated	not_mutated	not_mutated	not_mutated	56	2	23	0	53	0	0	0	0	0	0	0	0	0	0	0	0	0	0	0	4	28.75	0	66.25	0	0	0
TCGA-MZ-A7D7	HNSCC	51-55yrs	51	M	HPV	negative	neg	1	0	0		The Cancer Genome Atlas Research Network 2015			Nulton 2017		mutated	not_mutated	not_mutated	not_mutated	not_mutated	not_mutated	130	2	14	40	93	0	0	0	0	56	0	0	0	0	0	0	0	1	2	0	6	6.60377	18.8679	43.8679	0	0	0
TCGA-P3-A5Q6	HNSCC	46-50yrs	49	M	HPV	negative	neg	1	0	0		The Cancer Genome Atlas Research Network 2015			Nulton 2017		mutated	not_mutated	not_mutated	not_mutated	not_mutated	not_mutated	109	1	32	12	110	0	0	0	0	10	0	0	0	0	0	0	0	0	1	0	4	18.9349	7.10059	65.0888	0	0	0
TCGA-P3-A5QA	HNSCC	41-45yrs	41	M	HPV	negative	neg	1	0	0		The Cancer Genome Atlas Research Network 2015			Nulton 2017		mutated	mutated	not_mutated	not_mutated	not_mutated	not_mutated	65	3	47	0	39	0	0	0	0	0	0	0	0	0	0	0	0	0	0	0	4	52.2222	0	43.3333	0	0	0
TCGA-P3-A6SX	HNSCC	66-70yrs	67	M	HPV	negative	neg	1	0	0		The Cancer Genome Atlas Research Network 2015			Nulton 2017		mutated	not_mutated	not_mutated	not_mutated	not_mutated	not_mutated	152	1	8	0	139	33	0	0	0	41	0	0	0	0	0	0	0	0	0	3	3	3.52423	0	61.2335	14.5374	0	0
TCGA-P3-A6T0	HNSCC	46-50yrs	47	F	HPV	negative	neg	1	0	0		The Cancer Genome Atlas Research Network 2015			Nulton 2017		mutated	not_mutated	not_mutated	not_mutated	not_mutated	not_mutated	78	4	46	0	49	0	13	0	0	0	0	0	0	0	0	0	0	0	0	0	4	41.0714	0	43.75	0	11.6071	0
TCGA-P3-A6T2	HNSCC	41-45yrs	45	M	HPV	negative	neg	1	0	0		The Cancer Genome Atlas Research Network 2015			Nulton 2017		mutated	not_mutated	not_mutated	not_mutated	not_mutated	not_mutated	47	5	18	20	43	0	0	0	0	5	0	0	0	0	0	0	0	1	0	0	1	20.4545	22.7273	48.8636	0	0	0
TCGA-P3-A6T3	HNSCC	46-50yrs	49	M	HPV	negative	neg	1	0	0		The Cancer Genome Atlas Research Network 2015			Nulton 2017		mutated	mutated	not_mutated	not_mutated	not_mutated	not_mutated	96	3	27	35	0	0	0	0	28	48	0	0	0	0	0	0	0	0	0	0	1	19.4245	25.1799	0	0	0	0
TCGA-P3-A6T4	HNSCC	51-55yrs	54	M	HPV	negative	neg	1	0	0		The Cancer Genome Atlas Research Network 2015			Nulton 2017		mutated	not_mutated	not_mutated	not_mutated	not_mutated	not_mutated	124	3	10	34	83	0	0	0	0	60	0	0	0	0	0	0	0	0	2	0	6	5.12821	17.4359	42.5641	0	0	0
TCGA-P3-A6T5	HNSCC	76-80yrs	79	F	HPV	negative	neg	1	0	0		The Cancer Genome Atlas Research Network 2015			Nulton 2017		mutated	not_mutated	not_mutated	not_mutated	not_mutated	not_mutated	201	1	62	65	117	0	0	0	0	55	0	0	0	0	0	0	1	0	0	0	6	20.2614	21.2418	38.2353	0	0	0
TCGA-P3-A6T7	HNSCC	51-55yrs	55	M	HPV	negative	neg	1	0	0		The Cancer Genome Atlas Research Network 2015			Nulton 2017		mutated	not_mutated	not_mutated	not_mutated	not_mutated	not_mutated	128	2	35	16	91	0	0	0	0	33	0	0	0	0	0	0	0	0	0	0	12	18.7166	8.55615	48.6631	0	0	0
TCGA-P3-A6T8	HNSCC	51-55yrs	54	M	HPV	negative	neg	1	0	0		The Cancer Genome Atlas Research Network 2015			Nulton 2017		mutated	not_mutated	not_mutated	not_mutated	not_mutated	not_mutated	86	3	14	0	61	0	0	29	0	0	0	0	0	0	0	0	2	0	1	1	9	11.9658	0	52.1368	0	0	24.7863
TCGA-QK-A64Z	HNSCC	76-80yrs	79	F	HPV	negative	neg	1	0	0		The Cancer Genome Atlas Research Network 2015			Nulton 2017		mutated	mutated	not_mutated	not_mutated	not_mutated	not_mutated	68	5	11	9	16	17	26	0	0	27	0	0	0	0	0	0	1	0	0	0	3	10	8.18182	14.5455	15.4545	23.6364	0
TCGA-QK-A652	HNSCC	56-60yrs	60	M	HPV	negative	neg	1	0	0		The Cancer Genome Atlas Research Network 2015			Nulton 2017		mutated	mutated	not_mutated	not_mutated	not_mutated	not_mutated	45	4	14	0	25	18	0	0	0	0	0	0	0	0	0	0	0	0	0	0	1	24.1379	0	43.1034	31.0345	0	0
TCGA-QK-A6IG	HNSCC	66-70yrs	69	M	HPV	negative	neg	1	0	0		The Cancer Genome Atlas Research Network 2015			Nulton 2017		mutated	mutated	not_mutated	not_mutated	not_mutated	not_mutated	110	3	42	16	36	0	24	0	0	37	0	0	0	0	0	0	0	0	0	0	2	26.7516	10.1911	22.9299	0	15.2866	0
TCGA-QK-A6IH	HNSCC	61-65yrs	65	F	HPV	negative	neg	1	0	0		The Cancer Genome Atlas Research Network 2015			Nulton 2017		mutated	not_mutated	mutated	not_mutated	not_mutated	not_mutated	65	1	6	0	11	29	12	0	10	15	0	0	0	0	0	0	0	0	0	0	1	7.14286	0	13.0952	34.5238	14.2857	0
TCGA-QK-A6II	HNSCC	51-55yrs	52	M	HPV	negative	neg	1	0	0		The Cancer Genome Atlas Research Network 2015			Nulton 2017		mutated	mutated	not_mutated	not_mutated	not_mutated	not_mutated	156	7	14	35	68	0	0	0	27	77	0	0	0	0	0	0	0	0	0	1	7	6.11354	15.2838	29.6943	0	0	0
TCGA-QK-A6IJ	HNSCC	71-75yrs	71	M	HPV	negative	neg	1	0	0		The Cancer Genome Atlas Research Network 2015			Nulton 2017		mutated	mutated	not_mutated	not_mutated	not_mutated	not_mutated	59	2	41	0	41	0	0	0	0	0	0	0	0	0	0	0	0	0	0	0	3	48.2353	0	48.2353	0	0	0
TCGA-QK-A6VB	HNSCC	66-70yrs	66	M	HPV	negative	neg	1	0	0		The Cancer Genome Atlas Research Network 2015			Nulton 2017	TCGA-QK-A6VB	mutated	not_mutated	not_mutated	not_mutated	not_mutated	not_mutated	425	7	0	0	150	278	0	0	0	0	0	0	0	86	0	0	0	0	0	0	109	0	0	24.077	44.6228	0	0
TCGA-QK-A6VC	HNSCC	61-65yrs	62	F	HPV	negative	neg	1	0	0		The Cancer Genome Atlas Research Network 2015			Nulton 2017		mutated	not_mutated	not_mutated	not_mutated	not_mutated	not_mutated	180	1	19	79	73	0	0	0	0	78	0	0	0	0	0	0	0	0	0	0	1	7.6	31.6	29.2	0	0	0
TCGA-QK-A8Z7	HNSCC	56-60yrs	59	M	HPV	negative	neg	1	0	0		The Cancer Genome Atlas Research Network 2015			Nulton 2017		mutated	not_mutated	not_mutated	not_mutated	not_mutated	not_mutated	136	3	38	0	58	0	0	26	0	0	0	0	52	0	0	0	0	0	1	0	8	20.765	0	31.694	0	0	14.2077
TCGA-QK-A8Z8	HNSCC	56-60yrs	60	F	HPV	negative	neg	1	0	0		The Cancer Genome Atlas Research Network 2015			Nulton 2017	TCGA-QK-A8Z8	mutated	not_mutated	not_mutated	not_mutated	not_mutated	not_mutated	350	4	28	0	255	0	0	0	0	0	0	0	124	85	0	0	0	4	0	0	27	5.35373	0	48.7572	0	0	0
TCGA-QK-A8Z9	HNSCC	56-60yrs	56	M	HPV	negative	neg	1	0	0		The Cancer Genome Atlas Research Network 2015			Nulton 2017		mutated	not_mutated	not_mutated	not_mutated	not_mutated	not_mutated	102	2	20	0	107	0	23	0	0	16	0	0	0	0	0	0	0	0	1	0	4	11.6959	0	62.5731	0	13.4503	0
TCGA-QK-A8ZA	HNSCC	56-60yrs	60	M	HPV	negative	neg	1	0	0		The Cancer Genome Atlas Research Network 2015			Nulton 2017		mutated	not_mutated	not_mutated	not_mutated	not_mutated	not_mutated	106	3	26	19	55	0	0	0	0	19	0	0	35	0	0	0	0	0	0	0	3	16.5605	12.1019	35.0318	0	0	0
TCGA-QK-A8ZB	HNSCC	66-70yrs	68	M	HPV	negative	neg	1	0	0		The Cancer Genome Atlas Research Network 2015			Nulton 2017		mutated	mutated	not_mutated	not_mutated	not_mutated	not_mutated	91	3	22	7	42	0	0	14	13	30	0	0	0	0	0	0	0	0	0	0	2	16.9231	5.38462	32.3077	0	0	10.7692
TCGA-QK-AA3J	HNSCC	66-70yrs	69	M	HPV	negative	neg	1	0	0		The Cancer Genome Atlas Research Network 2015			Nulton 2017		mutated	not_mutated	not_mutated	not_mutated	not_mutated	not_mutated	101	2	10	24	101	0	0	0	0	23	0	0	0	0	0	0	0	0	0	1	5	6.09756	14.6341	61.5854	0	0	0
TCGA-QK-AA3K	HNSCC	56-60yrs	60	M	HPV	negative	neg	1	0	0		The Cancer Genome Atlas Research Network 2015			Nulton 2017		mutated	not_mutated	not_mutated	not_mutated	not_mutated	not_mutated	87	4	23	0	98	0	0	0	0	0	0	0	0	0	0	0	0	0	3	0	7	17.5573	0	74.8092	0	0	0
TCGA-RS-A6TO	HNSCC	81-85yrs	82	F	HPV	negative	neg	1	0	0		The Cancer Genome Atlas Research Network 2015			Nulton 2017		mutated	mutated	not_mutated	not_mutated	not_mutated	not_mutated	144	5	44	40	60	0	0	0	27	41	0	0	0	0	0	0	0	0	0	0	7	20.0913	18.2648	27.3973	0	0	0
TCGA-T2-A6WX	HNSCC	71-75yrs	73	F	HPV	negative	neg	1	0	0		The Cancer Genome Atlas Research Network 2015			Nulton 2017		not_mutated	not_mutated	not_mutated	not_mutated	not_mutated	not_mutated	177	2	37	72	35	0	0	0	24	81	0	0	0	0	0	0	0	0	0	0	2	14.741	28.6853	13.9442	0	0	0
TCGA-T2-A6WZ	HNSCC	51-55yrs	53	M	HPV	negative	neg	1	0	0		The Cancer Genome Atlas Research Network 2015			Nulton 2017		mutated	not_mutated	not_mutated	not_mutated	not_mutated	not_mutated	85	4	28	7	75	0	0	0	0	19	0	0	0	0	0	0	0	0	2	0	5	20.5882	5.14706	55.1471	0	0	0
TCGA-T2-A6X2	HNSCC	81-85yrs	82	M	HPV	negative	neg	1	0	0		The Cancer Genome Atlas Research Network 2015			Nulton 2017	TCGA-T2-A6X2	not_mutated	not_mutated	not_mutated	not_mutated	not_mutated	not_mutated	322	3	33	156	80	0	0	0	0	198	0	0	0	0	0	0	0	0	0	0	8	6.94737	32.8421	16.8421	0	0	0
TCGA-T3-A92M	HNSCC	51-55yrs	52	M	HPV	negative	neg	1	0	0		The Cancer Genome Atlas Research Network 2015			Nulton 2017	TCGA-T3-A92M	mutated	not_mutated	not_mutated	not_mutated	not_mutated	not_mutated	319	3	34	108	92	0	0	0	35	184	0	0	0	0	0	0	0	0	0	0	6	7.40741	23.5294	20.0436	0	0	0
TCGA-T3-A92N	HNSCC	76-80yrs	79	M	HPV	negative	neg	1	0	0		The Cancer Genome Atlas Research Network 2015			Nulton 2017		not_mutated	not_mutated	not_mutated	not_mutated	not_mutated	not_mutated	146	2	20	50	82	33	0	0	0	19	0	0	0	0	0	0	0	0	0	2	11	9.21659	23.0415	37.788	15.2074	0	0
TCGA-TN-A7HJ	HNSCC	51-55yrs	51	M	HPV	negative	neg	1	0	0		The Cancer Genome Atlas Research Network 2015			Nulton 2017		mutated	not_mutated	not_mutated	not_mutated	not_mutated	not_mutated	107	1	17	42	45	0	0	0	0	41	0	0	0	0	0	0	0	0	0	0	7	11.1842	27.6316	29.6053	0	0	0
TCGA-UF-A718	HNSCC	61-65yrs	62	M	HPV	negative	neg	1	0	0		The Cancer Genome Atlas Research Network 2015			Nulton 2017		mutated	not_mutated	not_mutated	not_mutated	not_mutated	not_mutated	54	1	23	0	53	0	0	0	0	0	0	0	0	0	0	0	0	0	0	1	4	28.3951	0	65.4321	0	0	0
TCGA-UF-A719	HNSCC	51-55yrs	54	M	HPV	negative	neg	1	0	0		The Cancer Genome Atlas Research Network 2015			Nulton 2017		mutated	not_mutated	not_mutated	not_mutated	not_mutated	not_mutated	105	2	12	0	87	31	0	0	14	0	0	0	0	0	0	0	0	0	1	0	5	8	0	58	20.6667	0	0
TCGA-UF-A71A	HNSCC	66-70yrs	67	M	HPV	negative	neg	1	0	0		The Cancer Genome Atlas Research Network 2015			Nulton 2017		mutated	not_mutated	not_mutated	not_mutated	not_mutated	not_mutated	170	2	28	0	184	0	16	29	0	0	0	0	0	0	0	0	1	0	2	0	7	10.4869	0	68.9139	0	5.99251	10.8614
TCGA-UF-A71B	HNSCC	46-50yrs	50	M	HPV	negative	neg	1	0	0		The Cancer Genome Atlas Research Network 2015			Nulton 2017		mutated	not_mutated	not_mutated	not_mutated	not_mutated	not_mutated	128	5	10	14	110	38	0	0	0	14	0	0	0	0	0	0	0	0	0	0	5	5.2356	7.32984	57.5916	19.8953	0	0
TCGA-UF-A71D	HNSCC	51-55yrs	54	F	HPV	negative	neg	1	0	0		The Cancer Genome Atlas Research Network 2015			Nulton 2017	TCGA-UF-A71D	mutated	not_mutated	not_mutated	not_mutated	not_mutated	not_mutated	390	5	0	0	155	105	0	80	0	0	0	0	0	0	37	190	0	7	0	0	25	0	0	25.8765	17.5292	0	13.3556
TCGA-UF-A71E	HNSCC	61-65yrs	63	M	HPV	negative	neg	1	0	0		The Cancer Genome Atlas Research Network 2015			Nulton 2017		mutated	not_mutated	not_mutated	not_mutated	not_mutated	not_mutated	136	1	60	0	136	0	24	0	0	0	0	0	0	0	0	0	2	0	2	0	4	26.3158	0	59.6491	0	10.5263	0
TCGA-UF-A7J9	HNSCC	71-75yrs	75	M	HPV	negative	neg	1	0	0		The Cancer Genome Atlas Research Network 2015			Nulton 2017		mutated	mutated	not_mutated	not_mutated	not_mutated	not_mutated	227	6	27	33	57	0	0	42	0	56	0	0	0	0	0	98	0	5	0	0	11	8.20669	10.0304	17.3252	0	0	12.766
TCGA-UF-A7JA	HNSCC	66-70yrs	66	F	HPV	negative	neg	1	0	0		The Cancer Genome Atlas Research Network 2015			Nulton 2017		mutated	not_mutated	not_mutated	not_mutated	mutated	not_mutated	193	2	27	40	96	0	0	0	26	78	0	0	0	0	0	0	0	1	1	0	1	10	14.8148	35.5556	0	0	0
TCGA-UF-A7JC	HNSCC	41-45yrs	42	M	HPV	negative	neg	1	0	0		The Cancer Genome Atlas Research Network 2015			Nulton 2017		not_mutated	not_mutated	not_mutated	not_mutated	not_mutated	not_mutated	53	0	2	0	50	0	0	0	0	0	13	0	0	0	0	0	0	0	0	2	5	2.77778	0	69.4444	0	0	0
TCGA-UF-A7JD	HNSCC	71-75yrs	71	M	HPV	negative	neg	1	0	0		The Cancer Genome Atlas Research Network 2015			Nulton 2017		mutated	not_mutated	not_mutated	not_mutated	not_mutated	not_mutated	100	1	20	0	88	0	0	0	27	0	0	0	0	0	0	0	0	1	0	0	4	14.2857	0	62.8571	0	0	0
TCGA-UF-A7JF	HNSCC	76-80yrs	80	M	HPV	negative	neg	1	0	0		The Cancer Genome Atlas Research Network 2015			Nulton 2017		mutated	not_mutated	not_mutated	not_mutated	not_mutated	not_mutated	92	6	24	12	100	0	0	0	0	12	0	0	0	0	0	0	0	0	1	0	7	15.3846	7.69231	64.1026	0	0	0
TCGA-UF-A7JH	HNSCC	56-60yrs	59	M	HPV	negative	neg	1	0	0		The Cancer Genome Atlas Research Network 2015			Nulton 2017		mutated	not_mutated	not_mutated	not_mutated	not_mutated	not_mutated	65	2	27	0	69	0	0	0	0	0	0	0	0	0	0	0	0	0	0	1	4	26.7327	0	68.3168	0	0	0
TCGA-UF-A7JJ	HNSCC	66-70yrs	68	M	HPV	negative	neg	1	0	0		The Cancer Genome Atlas Research Network 2015			Nulton 2017		mutated	not_mutated	not_mutated	not_mutated	not_mutated	not_mutated	80	3	7	0	48	0	0	0	0	0	0	0	41	0	0	0	0	0	0	0	3	7.07071	0	48.4848	0	0	0
TCGA-UF-A7JK	HNSCC	56-60yrs	59	M	HPV	negative	neg	1	0	0		The Cancer Genome Atlas Research Network 2015			Nulton 2017		mutated	not_mutated	not_mutated	not_mutated	not_mutated	not_mutated	91	1	38	0	102	0	0	0	0	0	0	0	0	0	0	0	0	1	0	0	3	26.3889	0	70.8333	0	0	0
TCGA-UF-A7JO	HNSCC	76-80yrs	79	F	HPV	negative	neg	1	0	0		The Cancer Genome Atlas Research Network 2015			Nulton 2017		mutated	mutated	not_mutated	not_mutated	not_mutated	not_mutated	155	9	66	39	62	0	0	0	0	51	0	0	0	0	0	0	0	0	0	0	5	29.5964	17.4888	27.8027	0	0	0
TCGA-UF-A7JS	HNSCC	56-60yrs	59	M	HPV	negative	neg	1	0	0		The Cancer Genome Atlas Research Network 2015			Nulton 2017		mutated	not_mutated	not_mutated	not_mutated	not_mutated	not_mutated	60	2	21	0	47	0	0	0	0	15	0	0	0	0	0	0	0	0	2	0	6	23.0769	0	51.6484	0	0	0
TCGA-UF-A7JT	HNSCC	71-75yrs	72	F	HPV	negative	neg	1	0	0		The Cancer Genome Atlas Research Network 2015			Nulton 2017		mutated	not_mutated	not_mutated	not_mutated	not_mutated	not_mutated	174	6	7	44	35	54	0	0	32	68	0	0	0	0	0	0	0	0	0	1	7	2.82258	17.7419	14.1129	21.7742	0	0
TCGA-UF-A7JV	HNSCC	61-65yrs	62	F	HPV	negative	neg	1	0	0		The Cancer Genome Atlas Research Network 2015			Nulton 2017		not_mutated	not_mutated	not_mutated	not_mutated	not_mutated	not_mutated	68	1	8	31	36	0	0	0	0	24	0	0	0	0	0	0	0	0	0	0	3	7.84314	30.3922	35.2941	0	0	0
TCGA-WA-A7GZ	HNSCC	56-60yrs	58	M	HPV	negative	neg	1	0	0		The Cancer Genome Atlas Research Network 2015			Nulton 2017		mutated	not_mutated	not_mutated	not_mutated	not_mutated	not_mutated	186	2	47	47	116	0	0	0	0	52	0	0	0	0	0	0	0	1	0	0	11	17.1533	17.1533	42.3358	0	0	0
TCGA-WA-A7H4	HNSCC	66-70yrs	69	M	HPV	negative	neg	1	0	0		The Cancer Genome Atlas Research Network 2015			Nulton 2017		not_mutated	not_mutated	not_mutated	not_mutated	not_mutated	not_mutated	62	0	18	9	40	0	0	0	0	19	0	0	0	0	0	0	0	0	2	0	1	20.2247	10.1124	44.9438	0	0	0
TCGA-BA-5153	HNSCC	51-55yrs	51	M	HPV	HPV16	pos	1	0	0		The Cancer Genome Atlas Research Network 2015			Nulton 2017		not_mutated	not_mutated	not_mutated	not_mutated	not_mutated	not_mutated	38	0	7	0	30	0	0	0	0	0	13	0	0	0	0	0	0	1	0	0	2	13.2075	0	56.6038	0	0	0
TCGA-BA-5559	HNSCC	71-75yrs	71	M	HPV	HPV16	pos	1	0	0		The Cancer Genome Atlas Research Network 2015			Nulton 2017		not_mutated	not_mutated	not_mutated	not_mutated	not_mutated	not_mutated	65	0	31	0	64	0	0	0	0	0	0	0	0	0	0	0	0	0	0	0	2	31.9588	0	65.9794	0	0	0
TCGA-BA-6869	HNSCC	61-65yrs	62	M	HPV		pos	1	0	0		The Cancer Genome Atlas Research Network 2015			Nulton 2017	TCGA-BA-6869	mutated	not_mutated	not_mutated	not_mutated	not_mutated	not_mutated	432	4	26	0	125	0	45	0	0	0	0	0	130	89	0	190	0	7	0	0	18	4.12698	0	19.8413	0	7.14286	0
TCGA-BA-A4IF	HNSCC	56-60yrs	59	M	HPV		pos	1	0	0		The Cancer Genome Atlas Research Network 2015			Nulton 2017		mutated	mutated	not_mutated	not_mutated	not_mutated	not_mutated	92	6	25	11	37	0	0	0	0	15	0	0	0	0	0	27	0	0	0	1	5	20.6612	9.09091	30.5785	0	0	0
TCGA-BA-A4IG	HNSCC	76-80yrs	77	M	HPV	HPV16	pos	1	0	0		The Cancer Genome Atlas Research Network 2015			Nulton 2017		not_mutated	not_mutated	not_mutated	not_mutated	not_mutated	not_mutated	109	0	16	20	102	0	0	0	0	32	0	0	0	0	0	0	1	0	0	0	7	8.98876	11.236	57.3034	0	0	0
TCGA-BA-A4IH	HNSCC	56-60yrs	57	M	HPV	HPV16	pos	1	0	0		The Cancer Genome Atlas Research Network 2015			Nulton 2017		not_mutated	not_mutated	not_mutated	not_mutated	not_mutated	not_mutated	44	0	12	0	45	0	0	0	0	0	0	0	0	0	0	0	0	0	0	0	1	20.6897	0	77.5862	0	0	0
TCGA-BB-4223	HNSCC	46-50yrs	48	M	HPV	HPV16	pos	1	0	0		The Cancer Genome Atlas Research Network 2015			Nulton 2017		not_mutated	not_mutated	not_mutated	not_mutated	not_mutated	not_mutated	181	1	32	106	12	0	0	0	0	126	0	0	0	0	0	0	0	0	0	0	3	11.4695	37.9928	4.30108	0	0	0
TCGA-BB-4225	HNSCC	71-75yrs	73	M	HPV	HPV33	pos	1	0	0		The Cancer Genome Atlas Research Network 2015			Nulton 2017		not_mutated	not_mutated	not_mutated	not_mutated	not_mutated	not_mutated	57	1	32	19	18	0	0	0	22	0	0	0	0	0	0	0	0	0	0	0	1	34.7826	20.6522	19.5652	0	0	0
TCGA-BB-4228	HNSCC	46-50yrs	50	M	HPV	HPV16	pos	1	0	0		The Cancer Genome Atlas Research Network 2015			Nulton 2017		not_mutated	not_mutated	not_mutated	not_mutated	not_mutated	not_mutated	37	2	25	9	15	0	0	0	0	7	0	0	0	0	0	0	0	0	0	0	2	43.1034	15.5172	25.8621	0	0	0
TCGA-BB-A6UM	HNSCC	51-55yrs	52	M	HPV	HPV16	pos	1	0	0		The Cancer Genome Atlas Research Network 2015			Nulton 2017		not_mutated	not_mutated	not_mutated	not_mutated	not_mutated	not_mutated	56	1	41	0	48	0	0	0	0	0	0	0	0	0	0	0	0	0	0	0	0	46.0674	0	53.9326	0	0	0
TCGA-CN-4741	HNSCC	71-75yrs	75	M	HPV	HPV16	pos	1	0	0		The Cancer Genome Atlas Research Network 2015			Nulton 2017		not_mutated	not_mutated	not_mutated	not_mutated	not_mutated	not_mutated	113	2	37	40	77	0	0	0	0	20	0	0	0	0	0	0	0	0	0	0	2	21.0227	22.7273	43.75	0	0	0
TCGA-CN-5374	HNSCC	56-60yrs	56	F	HPV	HPV16	pos	1	0	0		The Cancer Genome Atlas Research Network 2015			Nulton 2017		not_mutated	not_mutated	not_mutated	not_mutated	not_mutated	not_mutated	139	0	41	64	64	0	0	0	0	49	0	0	0	0	0	0	0	0	0	0	0	18.8073	29.3578	29.3578	0	0	0
TCGA-CN-A499	HNSCC	56-60yrs	60	F	HPV	HPV16	pos	1	0	0		The Cancer Genome Atlas Research Network 2015			Nulton 2017		not_mutated	not_mutated	not_mutated	not_mutated	not_mutated	not_mutated	39	1	19	6	15	0	0	0	0	0	13	0	0	0	0	0	0	0	0	0	3	33.9286	10.7143	26.7857	0	0	0
TCGA-CN-A49A	HNSCC	56-60yrs	60	M	HPV		pos	1	0	0		The Cancer Genome Atlas Research Network 2015			Nulton 2017		mutated	not_mutated	not_mutated	not_mutated	not_mutated	not_mutated	106	4	30	20	49	0	21	0	0	35	0	0	0	0	0	0	0	0	1	0	4	18.75	12.5	30.625	0	13.125	0
TCGA-CN-A49B	HNSCC	71-75yrs	71	M	HPV		pos	1	0	0		The Cancer Genome Atlas Research Network 2015			Nulton 2017		mutated	not_mutated	not_mutated	not_mutated	not_mutated	not_mutated	91	1	27	16	37	0	0	16	15	27	0	0	0	0	0	0	0	0	0	0	2	19.2857	11.4286	26.4286	0	0	11.4286
TCGA-CN-A49C	HNSCC	66-70yrs	67	M	HPV	HPV16	pos	1	0	0		The Cancer Genome Atlas Research Network 2015			Nulton 2017		not_mutated	not_mutated	not_mutated	mutated	not_mutated	not_mutated	47	1	14	0	34	26	0	0	0	0	0	0	0	0	0	0	0	0	0	0	5	17.7215	0	43.038	32.9114	0	0
TCGA-CN-A6UY	HNSCC	56-60yrs	57	M	HPV	HPV16	pos	1	0	0		The Cancer Genome Atlas Research Network 2015			Nulton 2017		not_mutated	not_mutated	not_mutated	mutated	not_mutated	not_mutated	31	0	3	0	0	0	0	11	12	0	24	0	0	0	0	0	0	0	0	0	1	5.88235	0	0	0	0	21.5686
TCGA-CN-A6V1	HNSCC	56-60yrs	59	M	HPV		pos	1	0	0		The Cancer Genome Atlas Research Network 2015			Nulton 2017		not_mutated	not_mutated	not_mutated	not_mutated	not_mutated	not_mutated	229	1	7	190	21	0	0	0	47	104	0	0	0	0	0	0	0	0	0	0	2	1.88679	51.2129	5.66038	0	0	0
TCGA-CN-A6V6	HNSCC	56-60yrs	59	M	HPV	HPV16	pos	1	0	0		The Cancer Genome Atlas Research Network 2015			Nulton 2017		not_mutated	not_mutated	not_mutated	not_mutated	not_mutated	not_mutated	62	1	25	16	54	0	0	0	0	0	0	0	0	0	0	0	0	0	0	1	5	24.7525	15.8416	53.4653	0	0	0
TCGA-CN-A6V7	HNSCC	36-40yrs	40	M	HPV	HPV16	pos	1	0	0		The Cancer Genome Atlas Research Network 2015			Nulton 2017		not_mutated	not_mutated	not_mutated	not_mutated	not_mutated	not_mutated	43	1	27	13	18	0	0	0	0	6	0	0	0	0	0	0	0	0	0	0	1	41.5385	20	27.6923	0	0	0
TCGA-CQ-5323	HNSCC	81-85yrs	82	M	HPV	HPV16	pos	1	0	0		The Cancer Genome Atlas Research Network 2015			Nulton 2017		not_mutated	not_mutated	not_mutated	not_mutated	not_mutated	not_mutated	57	1	26	10	40	0	0	0	0	0	0	0	0	0	0	0	0	0	0	0	7	31.3253	12.0482	48.1928	0	0	0
TCGA-CR-5243	HNSCC	51-55yrs	51	M	HPV	HPV16	pos	1	0	0		The Cancer Genome Atlas Research Network 2015			Nulton 2017		not_mutated	not_mutated	not_mutated	not_mutated	not_mutated	not_mutated	55	4	28	8	15	0	0	0	0	10	0	0	18	0	0	0	0	0	0	0	3	34.1463	9.7561	18.2927	0	0	0
TCGA-CR-5248	HNSCC	51-55yrs	53	M	HPV	HPV16	pos	1	0	0		The Cancer Genome Atlas Research Network 2015			Nulton 2017	TCGA-CR-5248	not_mutated	not_mutated	not_mutated	not_mutated	not_mutated	not_mutated	326	1	17	107	48	53	0	0	69	154	0	0	0	0	0	0	0	0	0	0	23	3.60934	22.7176	10.1911	11.2527	0	0
TCGA-CR-5249	HNSCC	31-35yrs	35	F	HPV	HPV16	pos	1	0	0		The Cancer Genome Atlas Research Network 2015			Nulton 2017		not_mutated	not_mutated	not_mutated	not_mutated	not_mutated	not_mutated	25	1	12	0	12	0	5	0	0	0	13	0	0	0	0	0	0	0	0	0	3	26.6667	0	26.6667	0	11.1111	0
TCGA-CR-5250	HNSCC	71-75yrs	71	M	HPV	HPV16	pos	1	0	0		The Cancer Genome Atlas Research Network 2015			Nulton 2017		not_mutated	not_mutated	not_mutated	not_mutated	not_mutated	not_mutated	32	1	1	0	29	9	7	0	0	0	0	0	0	0	0	0	0	0	0	0	3	2.04082	0	59.1837	18.3673	14.2857	0
TCGA-CR-6467	HNSCC	56-60yrs	59	M	HPV	HPV33	pos	1	0	0		The Cancer Genome Atlas Research Network 2015			Nulton 2017		not_mutated	not_mutated	not_mutated	not_mutated	not_mutated	not_mutated	34	1	12	0	8	0	0	18	0	0	19	0	0	0	0	0	0	0	0	0	2	20.339	0	13.5593	0	0	30.5085
TCGA-CR-6470	HNSCC	36-40yrs	38	M	HPV	HPV16	pos	1	0	0		The Cancer Genome Atlas Research Network 2015			Nulton 2017		not_mutated	not_mutated	not_mutated	not_mutated	not_mutated	not_mutated	36	0	14	4	16	0	0	7	0	3	0	0	0	0	0	0	0	0	0	0	2	30.4348	8.69565	34.7826	0	0	15.2174
TCGA-CR-6471	HNSCC	56-60yrs	58	M	HPV	HPV33	pos	1	0	0		The Cancer Genome Atlas Research Network 2015			Nulton 2017		not_mutated	not_mutated	not_mutated	not_mutated	not_mutated	not_mutated	112	2	17	0	66	38	0	21	20	0	0	0	0	0	0	0	1	0	1	0	7	9.94152	0	38.5965	22.2222	0	12.2807
TCGA-CR-6472	HNSCC	56-60yrs	59	M	HPV	HPV16	pos	1	0	0		The Cancer Genome Atlas Research Network 2015			Nulton 2017	TCGA-CR-6472	not_mutated	not_mutated	not_mutated	not_mutated	not_mutated	mutated	423	1	30	198	87	0	0	0	0	278	0	0	0	0	0	0	0	0	1	0	11	4.95868	32.7273	14.3802	0	0	0
TCGA-CR-6473	HNSCC	66-70yrs	68	M	HPV	HPV16	pos	1	0	0		The Cancer Genome Atlas Research Network 2015			Nulton 2017		not_mutated	not_mutated	not_mutated	not_mutated	not_mutated	not_mutated	88	1	15	19	32	17	0	0	20	16	0	0	0	0	0	0	0	0	0	0	3	12.2951	15.5738	26.2295	13.9344	0	0
TCGA-CR-6480	HNSCC	51-55yrs	53	M	HPV	HPV16	pos	1	0	0		The Cancer Genome Atlas Research Network 2015			Nulton 2017		not_mutated	not_mutated	not_mutated	not_mutated	not_mutated	not_mutated	88	0	16	55	34	0	0	0	0	32	0	0	0	0	0	0	0	2	0	0	3	11.2676	38.7324	23.9437	0	0	0
TCGA-CR-6481	HNSCC	46-50yrs	47	M	HPV	HPV16	pos	1	0	0		The Cancer Genome Atlas Research Network 2015			Nulton 2017	TCGA-CR-6481	not_mutated	not_mutated	mutated	not_mutated	mutated	not_mutated	437	2	59	297	68	0	0	0	0	205	0	0	0	0	0	0	0	0	0	0	1	9.36508	47.1429	10.7937	0	0	0
TCGA-CR-6482	HNSCC	61-65yrs	62	M	HPV	HPV16	pos	1	0	0		The Cancer Genome Atlas Research Network 2015			Nulton 2017		not_mutated	not_mutated	not_mutated	not_mutated	not_mutated	not_mutated	35	0	7	4	13	12	0	0	6	10	0	0	0	0	0	0	0	0	0	0	1	13.2075	7.54717	24.5283	22.6415	0	0
TCGA-CR-6487	HNSCC	46-50yrs	50	M	HPV	HPV16	pos	1	0	0		The Cancer Genome Atlas Research Network 2015			Nulton 2017		not_mutated	not_mutated	not_mutated	not_mutated	not_mutated	not_mutated	122	4	54	33	44	0	0	0	0	29	0	0	0	0	0	0	0	0	0	0	3	33.1288	20.2454	26.9939	0	0	0
TCGA-CR-7368	HNSCC	51-55yrs	54	M	HPV	HPV16	pos	1	0	0		The Cancer Genome Atlas Research Network 2015			Nulton 2017		mutated	not_mutated	not_mutated	not_mutated	not_mutated	not_mutated	191	1	25	57	75	0	0	32	0	78	0	0	0	0	0	0	0	0	1	0	9	9.02527	20.5776	27.0758	0	0	11.5523
TCGA-CR-7369	HNSCC	56-60yrs	59	M	HPV	HPV16	pos	1	0	0		The Cancer Genome Atlas Research Network 2015			Nulton 2017		not_mutated	not_mutated	not_mutated	not_mutated	not_mutated	not_mutated	66	1	13	10	62	0	0	0	0	4	0	0	0	0	0	0	0	0	0	0	4	13.9785	10.7527	66.6667	0	0	0
TCGA-CR-7385	HNSCC	41-45yrs	42	M	HPV	HPV16	pos	1	0	0		The Cancer Genome Atlas Research Network 2015			Nulton 2017		not_mutated	not_mutated	not_mutated	not_mutated	not_mutated	not_mutated	118	0	4	0	28	0	0	0	0	0	0	0	0	103	40	0	0	0	0	0	2	2.25989	0	15.8192	0	0	0
TCGA-CR-7404	HNSCC	51-55yrs	53	M	HPV	HPV16	pos	1	0	0		The Cancer Genome Atlas Research Network 2015			Nulton 2017		not_mutated	not_mutated	not_mutated	not_mutated	not_mutated	not_mutated	110	2	24	46	19	0	0	0	34	39	0	0	0	0	0	0	0	0	2	0	4	14.2857	27.381	11.3095	0	0	0
TCGA-CV-5442	HNSCC	76-80yrs	76	F	HPV	HPV16	pos	1	0	0		The Cancer Genome Atlas Research Network 2015			Nulton 2017		not_mutated	not_mutated	not_mutated	not_mutated	not_mutated	not_mutated	226	1	70	102	17	0	63	0	0	73	0	0	0	0	0	0	0	0	0	0	5	21.2121	30.9091	5.15152	0	19.0909	0
TCGA-CV-5443	HNSCC	61-65yrs	63	M	HPV	HPV16	pos	1	0	0		The Cancer Genome Atlas Research Network 2015			Nulton 2017		not_mutated	not_mutated	not_mutated	not_mutated	not_mutated	not_mutated	50	0	21	6	32	0	0	0	0	0	17	0	0	0	0	0	0	0	0	0	3	26.5823	7.59494	40.5063	0	0	0
TCGA-CV-5970	HNSCC	56-60yrs	59	M	HPV		pos	1	0	0		The Cancer Genome Atlas Research Network 2015			Nulton 2017		mutated	not_mutated	not_mutated	not_mutated	not_mutated	not_mutated	167	1	183	119	106	0	0	0	0	91	0	0	0	0	0	0	0	0	0	0	3	36.4542	23.7052	21.1155	0	0	0
TCGA-CV-5971	HNSCC	56-60yrs	60	M	HPV	HPV16	pos	1	0	0		The Cancer Genome Atlas Research Network 2015			Nulton 2017		not_mutated	not_mutated	not_mutated	not_mutated	not_mutated	not_mutated	15	1	13	4	10	0	0	0	0	3	0	0	0	0	0	0	0	0	0	0	0	43.3333	13.3333	33.3333	0	0	0
TCGA-CV-6433	HNSCC	56-60yrs	57	M	HPV	HPV16	pos	1	0	0		The Cancer Genome Atlas Research Network 2015			Nulton 2017		not_mutated	not_mutated	not_mutated	not_mutated	not_mutated	not_mutated	46	0	2	0	36	22	0	0	0	0	0	0	0	0	0	0	1	0	0	0	5	3.0303	0	54.5455	33.3333	0	0
TCGA-CV-6939	HNSCC	56-60yrs	60	M	HPV	HPV33	pos	1	0	0		The Cancer Genome Atlas Research Network 2015			Nulton 2017		not_mutated	not_mutated	not_mutated	not_mutated	not_mutated	not_mutated	38	2	9	0	34	0	0	0	16	0	0	0	27	0	0	0	1	0	0	0	5	9.78261	0	36.9565	0	0	0
TCGA-CV-6961	HNSCC	61-65yrs	61	M	HPV	HPV16	pos	1	0	0		The Cancer Genome Atlas Research Network 2015			Nulton 2017	TCGA-CV-6961	not_mutated	not_mutated	not_mutated	not_mutated	not_mutated	not_mutated	511	2	88	601	181	0	0	0	0	602	0	0	0	0	0	0	6	0	0	0	4	5.93792	40.5533	12.2132	0	0	0
TCGA-CV-7100	HNSCC	66-70yrs	66	M	HPV	HPV33	pos	1	0	0		The Cancer Genome Atlas Research Network 2015			Nulton 2017		not_mutated	not_mutated	not_mutated	not_mutated	not_mutated	not_mutated	33	0	2	0	10	0	0	0	0	0	0	0	0	22	10	0	0	0	0	0	7	3.92157	0	19.6078	0	0	0
TCGA-CV-7406	HNSCC	46-50yrs	49	M	HPV	HPV16	pos	1	0	0		The Cancer Genome Atlas Research Network 2015			Nulton 2017		not_mutated	not_mutated	not_mutated	not_mutated	not_mutated	not_mutated	174	1	9	170	51	65	0	0	92	81	0	0	0	0	0	0	3	0	0	0	10	1.8711	35.343	10.6029	13.5135	0	0
TCGA-DQ-7591	HNSCC	61-65yrs	62	M	HPV	HPV35	pos	1	0	0		The Cancer Genome Atlas Research Network 2015			Nulton 2017		not_mutated	not_mutated	not_mutated	not_mutated	not_mutated	not_mutated	34	0	8	7	13	0	0	0	0	4	16	0	0	0	0	0	0	0	0	0	2	16	14	26	0	0	0
TCGA-DQ-7593	HNSCC	56-60yrs	58	M	HPV	HPV16	pos	1	0	0		The Cancer Genome Atlas Research Network 2015			Nulton 2017		not_mutated	not_mutated	not_mutated	not_mutated	not_mutated	not_mutated	23	1	15	0	17	0	0	0	0	0	0	0	0	0	0	0	0	0	0	1	3	41.6667	0	47.2222	0	0	0
TCGA-DQ-7596	HNSCC	46-50yrs	48	M	HPV	HPV16	pos	1	0	0		The Cancer Genome Atlas Research Network 2015			Nulton 2017		not_mutated	not_mutated	not_mutated	not_mutated	not_mutated	not_mutated	30	2	4	0	2	9	7	0	5	11	0	0	0	0	0	0	0	0	0	0	1	10.2564	0	5.12821	23.0769	17.9487	0
TCGA-H7-A76A	HNSCC	56-60yrs	57	M	HPV	HPV16	pos	1	0	0		The Cancer Genome Atlas Research Network 2015			Nulton 2017		not_mutated	not_mutated	not_mutated	not_mutated	not_mutated	not_mutated	63	0	17	33	18	0	0	0	0	34	0	0	0	0	0	0	0	0	0	0	1	16.5049	32.0388	17.4757	0	0	0
TCGA-HD-7754	HNSCC	66-70yrs	69	M	HPV	HPV16	pos	1	0	0		The Cancer Genome Atlas Research Network 2015			Nulton 2017		not_mutated	not_mutated	not_mutated	not_mutated	not_mutated	not_mutated	51	1	34	0	16	0	11	0	17	0	0	0	0	0	0	0	0	0	0	0	3	41.9753	0	19.7531	0	13.5802	0
TCGA-HD-7832	HNSCC	51-55yrs	52	M	HPV	HPV33	pos	1	0	0		The Cancer Genome Atlas Research Network 2015			Nulton 2017		not_mutated	not_mutated	not_mutated	not_mutated	not_mutated	not_mutated	83	1	21	0	70	0	34	0	0	0	0	0	0	0	0	0	0	0	0	0	4	16.2791	0	54.2636	0	26.3566	0
TCGA-HD-8314	HNSCC	56-60yrs	58	M	HPV	HPV35	pos	1	0	0		The Cancer Genome Atlas Research Network 2015			Nulton 2017		not_mutated	not_mutated	not_mutated	mutated	not_mutated	not_mutated	62	0	12	35	25	0	0	0	0	20	0	0	0	0	0	0	0	0	0	0	1	12.9032	37.6344	26.8817	0	0	0
TCGA-HD-A633	HNSCC	71-75yrs	74	M	HPV		pos	1	0	0		The Cancer Genome Atlas Research Network 2015			Nulton 2017		mutated	mutated	not_mutated	not_mutated	not_mutated	not_mutated	124	5	23	33	21	0	0	0	22	35	0	0	31	0	0	0	0	0	0	0	13	12.9213	18.5393	11.7978	0	0	0
TCGA-HD-A634	HNSCC	56-60yrs	56	M	HPV	HPV16	pos	1	0	0		The Cancer Genome Atlas Research Network 2015			Nulton 2017		not_mutated	not_mutated	not_mutated	not_mutated	not_mutated	not_mutated	37	0	21	0	21	0	0	0	0	0	0	0	13	0	0	0	0	0	0	0	6	34.4262	0	34.4262	0	0	0
TCGA-IQ-A61I	HNSCC	61-65yrs	63	M	HPV	HPV35	pos	1	0	0		The Cancer Genome Atlas Research Network 2015			Nulton 2017		not_mutated	not_mutated	not_mutated	mutated	not_mutated	not_mutated	115	0	27	76	17	0	0	0	31	35	0	0	0	0	0	0	0	0	0	0	0	14.5161	40.8602	9.13978	0	0	0
TCGA-KU-A6H7	HNSCC	51-55yrs	55	F	HPV	HPV16	pos	1	0	0		The Cancer Genome Atlas Research Network 2015			Nulton 2017		not_mutated	not_mutated	not_mutated	not_mutated	not_mutated	not_mutated	137	1	15	74	3	0	0	0	29	73	0	0	0	0	0	0	0	0	0	0	4	7.57576	37.3737	1.51515	0	0	0
TCGA-MZ-A5BI	HNSCC	51-55yrs	53	M	HPV	HPV33	pos	1	0	0		The Cancer Genome Atlas Research Network 2015			Nulton 2017		not_mutated	not_mutated	not_mutated	not_mutated	not_mutated	not_mutated	33	0	9	0	24	13	0	0	0	0	0	0	0	0	0	0	0	0	0	0	3	18.3673	0	48.9796	26.5306	0	0
TCGA-MZ-A6I9	HNSCC	66-70yrs	68	M	HPV	HPV16	pos	1	0	0		The Cancer Genome Atlas Research Network 2015			Nulton 2017		not_mutated	not_mutated	not_mutated	not_mutated	not_mutated	not_mutated	32	1	17	0	33	0	0	0	0	0	0	0	0	0	0	0	0	0	0	0	3	32.0755	0	62.2642	0	0	0
TCGA-P3-A5Q5	HNSCC	51-55yrs	54	M	HPV	HPV16	pos	1	0	0		The Cancer Genome Atlas Research Network 2015			Nulton 2017		not_mutated	not_mutated	mutated	not_mutated	not_mutated	not_mutated	251	2	34	101	16	0	0	0	65	139	0	0	0	0	0	0	0	0	0	0	4	9.47075	28.1337	4.45682	0	0	0
TCGA-P3-A5QE	HNSCC	46-50yrs	49	M	HPV	HPV16	pos	1	0	0		The Cancer Genome Atlas Research Network 2015			Nulton 2017		not_mutated	not_mutated	not_mutated	not_mutated	not_mutated	not_mutated	35	0	26	3	8	0	0	7	0	6	0	0	0	0	0	0	0	0	0	0	1	50.9804	5.88235	15.6863	0	0	13.7255
TCGA-P3-A5QF	HNSCC	46-50yrs	49	M	HPV	HPV16	pos	1	0	0		The Cancer Genome Atlas Research Network 2015			Nulton 2017	TCGA-P3-A5QF	not_mutated	not_mutated	not_mutated	not_mutated	not_mutated	not_mutated	334	7	45	255	0	0	0	0	0	231	0	0	0	0	0	0	1	0	0	0	4	8.39552	47.5746	0	0	0	0
TCGA-P3-A6SW	HNSCC	46-50yrs	50	M	HPV	HPV16	pos	1	0	0		The Cancer Genome Atlas Research Network 2015			Nulton 2017		not_mutated	not_mutated	mutated	not_mutated	not_mutated	not_mutated	86	0	28	22	23	0	0	0	20	19	0	0	0	0	0	0	0	0	0	0	3	24.3478	19.1304	20	0	0	0
TCGA-P3-A6T6	HNSCC	51-55yrs	53	M	HPV	HPV16	pos	1	0	0		The Cancer Genome Atlas Research Network 2015			Nulton 2017		not_mutated	not_mutated	not_mutated	not_mutated	not_mutated	not_mutated	108	1	25	33	15	0	0	0	0	32	0	0	0	0	0	55	1	0	0	0	3	15.2439	20.122	9.14634	0	0	0
TCGA-QK-A6IF	HNSCC	61-65yrs	61	M	HPV	HPV16	pos	1	0	0		The Cancer Genome Atlas Research Network 2015			Nulton 2017		not_mutated	not_mutated	not_mutated	not_mutated	not_mutated	not_mutated	23	1	11	5	7	14	0	0	0	0	0	0	0	0	0	0	0	0	0	0	1	28.9474	13.1579	18.4211	36.8421	0	0
TCGA-QK-A6V9	HNSCC	56-60yrs	56	M	HPV	HPV16	pos	1	0	0		The Cancer Genome Atlas Research Network 2015			Nulton 2017		not_mutated	not_mutated	not_mutated	not_mutated	not_mutated	not_mutated	61	1	44	0	28	0	26	0	0	0	0	0	0	0	0	0	0	0	0	0	2	44	0	28	0	26	0
TCGA-RS-A6TP	HNSCC	56-60yrs	58	M	HPV	HPV16	pos	1	0	0		The Cancer Genome Atlas Research Network 2015			Nulton 2017		not_mutated	not_mutated	mutated	not_mutated	not_mutated	not_mutated	109	1	22	38	23	0	30	0	0	56	0	0	0	0	0	0	0	0	0	0	1	12.9412	22.3529	13.5294	0	17.6471	0
TCGA-T2-A6X0	HNSCC	46-50yrs	49	M	HPV	HPV16	pos	1	0	0		The Cancer Genome Atlas Research Network 2015			Nulton 2017		not_mutated	not_mutated	not_mutated	not_mutated	not_mutated	not_mutated	52	1	48	8	22	0	0	0	0	0	0	0	0	0	0	0	0	0	0	0	1	60.7595	10.1266	27.8481	0	0	0
TCGA-TN-A7HI	HNSCC	56-60yrs	56	M	HPV	HPV33	pos	1	0	0		The Cancer Genome Atlas Research Network 2015			Nulton 2017		not_mutated	not_mutated	not_mutated	not_mutated	not_mutated	not_mutated	52	1	28	0	11	0	16	0	0	0	18	0	0	0	0	0	0	0	0	0	2	37.3333	0	14.6667	0	21.3333	0
TCGA-TN-A7HL	HNSCC	56-60yrs	59	M	HPV	HPV16	pos	1	0	0		The Cancer Genome Atlas Research Network 2015			Nulton 2017	TCGA-TN-A7HL	not_mutated	not_mutated	mutated	not_mutated	not_mutated	not_mutated	555	4	49	338	30	0	0	0	116	302	0	0	0	0	0	0	0	0	2	0	3	5.83333	40.2381	3.57143	0	0	0
TCGA-UP-A6WW	HNSCC	56-60yrs	58	M	HPV	HPV16	pos	1	0	0		The Cancer Genome Atlas Research Network 2015			Nulton 2017		not_mutated	not_mutated	not_mutated	not_mutated	not_mutated	not_mutated	36	0	13	0	12	15	0	0	8	0	0	0	0	0	0	0	0	0	1	0	3	25	0	23.0769	28.8462	0	0
KSS1	Kaposi				HHV8		pos	1	0	0		Present study	classic Kaposi's sarcoma				not_mutated	not_mutated	not_mutated	not_mutated	not_mutated	not_mutated	5
KSS10	Kaposi				HHV8		pos	1	0	0		Present study	classic Kaposi's sarcoma				not_mutated	not_mutated	not_mutated	not_mutated	not_mutated	not_mutated
KSS2	Kaposi				HHV8		pos	1	0	0		Present study	classic Kaposi's sarcoma				not_mutated	not_mutated	not_mutated	not_mutated	not_mutated	not_mutated	3
KSS3	Kaposi				HHV8		pos	1	0	0		Present study	classic Kaposi's sarcoma				not_mutated	not_mutated	not_mutated	not_mutated	not_mutated	not_mutated	15
KSS4	Kaposi				HHV8		pos	1	0	0		Present study	classic Kaposi's sarcoma				not_mutated	not_mutated	not_mutated	not_mutated	not_mutated	not_mutated	4
KSS5	Kaposi				HHV8		pos	1	0	0		Present study	classic Kaposi's sarcoma				not_mutated	not_mutated	not_mutated	not_mutated	not_mutated	not_mutated
KSS6	Kaposi				HHV8		pos	1	0	0		Present study	classic Kaposi's sarcoma				not_mutated	not_mutated	not_mutated	not_mutated	not_mutated	not_mutated	2
KSS7	Kaposi				HHV8		pos	1	0	0		Present study	classic Kaposi's sarcoma				not_mutated	not_mutated	not_mutated	not_mutated	not_mutated	not_mutated
KSS8	Kaposi				HHV8		pos	1	0	0		Present study	classic Kaposi's sarcoma				not_mutated	not_mutated	not_mutated	not_mutated	not_mutated	not_mutated	4
KSS9	Kaposi				HHV8		pos	1	0	0		Present study	classic Kaposi's sarcoma				not_mutated	not_mutated	not_mutated	not_mutated	not_mutated	not_mutated
TCGA-BC-4072	liver	71-75yrs	74	F	HBV/HCV	negative	neg	1	0	0		The Cancer Genome Atlas Research Network 2017					not_mutated	not_mutated		not_mutated			0	0	0		0								0									0		0
TCGA-BC-4073	liver	71-75yrs	73	M	HBV/HCV	negative	neg	1	0	0		The Cancer Genome Atlas Research Network 2017					not_mutated	not_mutated		not_mutated			125	1	8		143								49									3.92157		70.098
TCGA-BC-A10R	liver	66-70yrs	66	F	HBV/HCV	negative	neg	1	0	0		The Cancer Genome Atlas Research Network 2017					mutated	not_mutated		not_mutated			109	2	16		124								0									11.1111		86.1111
TCGA-BC-A10S	liver	81-85yrs	81	M	HBV/HCV	negative	neg	1	0	0	no_snv	The Cancer Genome Atlas Research Network 2017
TCGA-BC-A10T	liver	76-80yrs	76	M	HBV/HCV	negative	neg	1	0	0		The Cancer Genome Atlas Research Network 2017					not_mutated	not_mutated		not_mutated			66	0	15		98								0									13.0435		85.2174
TCGA-BC-A10U	liver	66-70yrs	69	M	HBV/HCV	negative	neg	1	0	0		The Cancer Genome Atlas Research Network 2017					mutated	not_mutated		not_mutated			128	1	6		121								45									3.2967		66.4835
TCGA-BC-A10X	liver	51-55yrs	52	F	HBV/HCV	negative	neg	1	0	0		The Cancer Genome Atlas Research Network 2017					not_mutated	not_mutated		not_mutated			1	0	0		4								0									0		80
TCGA-BC-A10Y	liver	76-80yrs	76	M	HBV/HCV	negative	neg	1	0	0		The Cancer Genome Atlas Research Network 2017					not_mutated	not_mutated		not_mutated			55	0	8		79								0									8.98876		88.764
TCGA-BC-A10Z	liver	61-65yrs	62	F	HBV/HCV	negative	neg	1	0	0		The Cancer Genome Atlas Research Network 2017					not_mutated	not_mutated		not_mutated			170	1	6		141								84									2.4		56.4
TCGA-BC-A110	liver	51-55yrs	51	F	HBV/HCV	negative	neg	1	0	0	no_snv	The Cancer Genome Atlas Research Network 2017
TCGA-BC-A112	liver	76-80yrs	80	M	HBV/HCV	negative	neg	1	0	0		The Cancer Genome Atlas Research Network 2017					not_mutated	not_mutated		not_mutated			0	0	0		0								0									0		0
TCGA-BC-A216	liver	61-65yrs	62	F	HBV/HCV	negative	neg	1	0	0		The Cancer Genome Atlas Research Network 2017					mutated	not_mutated		not_mutated			64	1	17		74								0									17.7083		77.0833
TCGA-BC-A217	liver	71-75yrs	75	F	HBV/HCV	negative	neg	1	0	0		The Cancer Genome Atlas Research Network 2017					mutated	not_mutated		not_mutated			96	2	13		142								0									8.1761		89.3082
TCGA-BC-A3KF	liver	66-70yrs	66	F	HBV/HCV	negative	neg	1	0	0		The Cancer Genome Atlas Research Network 2017					not_mutated	not_mutated		mutated			85	0	8		127								0									5.7554		91.3669
TCGA-BC-A3KG	liver	66-70yrs	68	F	HBV/HCV	negative	neg	1	0	0		The Cancer Genome Atlas Research Network 2017					not_mutated	not_mutated		not_mutated			0	0	0		0								0									0		0
TCGA-BC-A5W4	liver	66-70yrs	69	M	HBV/HCV	negative	neg	1	0	0		The Cancer Genome Atlas Research Network 2017					mutated	not_mutated		not_mutated			66	2	16		78								0									16.3265		79.5918
TCGA-BC-A69H	liver	61-65yrs	64	M	HBV/HCV	negative	neg	1	0	0		The Cancer Genome Atlas Research Network 2017					mutated	not_mutated		not_mutated			96	2	10		151								0									6.09756		92.0732
TCGA-BC-A69I	liver	66-70yrs	69	M	HBV/HCV	negative	neg	1	0	0	no_snv	The Cancer Genome Atlas Research Network 2017
TCGA-BD-A2L6	liver	66-70yrs	69	M	HBV/HCV	negative	neg	1	0	0		The Cancer Genome Atlas Research Network 2017					not_mutated	not_mutated		not_mutated			71	0	1		95								0									0.952381		90.4762
TCGA-BD-A3EP	liver	71-75yrs	75	F	HBV/HCV	negative	neg	1	0	0		The Cancer Genome Atlas Research Network 2017					mutated	not_mutated		not_mutated			111	1	12		125								0									8.21918		85.6164
TCGA-BW-A5NQ	liver	61-65yrs	63	M	HBV/HCV	negative	neg	1	0	0		The Cancer Genome Atlas Research Network 2017					mutated	not_mutated		not_mutated			91	3	0		132								0									0		94.964
TCGA-CC-5260	liver	61-65yrs	61	F	HBV/HCV	negative	neg	1	0	0		The Cancer Genome Atlas Research Network 2017					not_mutated	not_mutated		not_mutated			50	1	15		65								0									17.2414		74.7126
TCGA-CC-5261	liver	41-45yrs	44	M	HBV/HCV	negative	neg	1	0	0		The Cancer Genome Atlas Research Network 2017					not_mutated	not_mutated		not_mutated			0	0	0		0								0									0		0
TCGA-CC-A123	liver	21-25yrs	24	F	HBV/HCV	negative	neg	1	0	0	no_cnv	The Cancer Genome Atlas Research Network 2017					not_mutated	not_mutated		not_mutated			75	2	7		66								37									6.03448		56.8966
TCGA-CC-A3MA	liver	61-65yrs	61	M	HBV/HCV	negative	neg	1	0	0		The Cancer Genome Atlas Research Network 2017					mutated	not_mutated		not_mutated			43	2	21		42								0									31.3433		62.6866
TCGA-CC-A7IF	liver	56-60yrs	59	M	HBV/HCV	negative	neg	1	0	0		The Cancer Genome Atlas Research Network 2017					not_mutated	not_mutated		not_mutated			117	0	13		168								0									6.95187		89.8396
TCGA-CC-A7IH	liver	56-60yrs	58	M	HBV/HCV	negative	neg	1	0	0		The Cancer Genome Atlas Research Network 2017				TCGA-CC-A7IH	not_mutated	not_mutated		not_mutated			693	3	0		664								0									0		60.2541
[truncated: 560 more rows]
[truncated: 107 more columns]

## Sheet: Fig. 3
Patient ID	Cancer	Age	real_age	Sex	Virus	Virus Strain	Virus Status	WES	WGS	Targeted	Cohort (from publications)	Source	Cancer_subtype	subtype_note	virus strain information retreived from	hypermutant (nonsynonymous>300)	TP53	CDKN2A	DDX3X	STAT3	TNFAIP3	EIF4A1	total nonsynonymous mutations	Driver genes nonsynonymous mutations	SBS1_count	SBS2_count	SBS5_count	SBS6_count	SBS7a_count	SBS7b_count	SBS10b_count	SBS13_count	SBS15_count	SBS21_count	SBS24_count	SBS45_count	SBS49_count	SBS89_count	DBS1_count	DBS2_count	DBS4_count	DBS6_count	ID83A_count	SBS1_fraction	SBS2_fraction	SBS5_fraction	SBS6_fraction	SBS7a_fraction	SBS7b_fraction
[truncated: 2,303 more rows]
[truncated: 107 more columns]

[truncated: 18 more sheets: Fig. 4, Fig. 5A, Fig. 5B, Fig. 5C, Fig. 5D, Fig. S2, Fig. S3, Fig. S4, Fig. S5, Fig. S6, Fig. S7, Fig. S8, Fig. S11, Fig. S12, Fig. S14, Fig. S15, Fig. S18, Fig. S19]
